# Supplementary material for: The past, present and future of Scientific discourse
Source: J Cheminform. 2011 Oct 14;3:46. doi: 10.1186/1758-2946-3-46 (PMC3208583; doi:10.1186/1758-2946-3-46)
Supplement: Additional file 1 — Interactive Jmol-enhanced version of Figure 3. [file 1758-2946-3-46-S1.zip › Additional file 1/1ZNA-H.mol2]

# 
# Created by GaussView 5.0.9
#

#
#

@<TRIPOS>MOLECULE
Molecule Name
250 280
SMALL
NO_CHARGES


@<TRIPOS>ATOM
1 O1    -2.8644     7.7935    -3.9251 O
2 C2    -1.8485     6.8160    -3.8118 C
3 C3    -1.8391     6.3337    -2.3685 C
4 O4    -0.9484     5.2128    -2.2829 O
5 C5    -1.3134     7.3711    -1.3626 C
6 O6    -1.8770     7.1889    -0.0721 O
7 C7     0.1607     7.0019    -1.2700 C
8 C8     0.1051     5.4810    -1.3962 C
9 N9     1.3400     4.9041    -1.9430 N
10 C10     2.3894     4.6662    -1.0523 C
11 O11     2.2032     4.8837     0.1547 O
12 N12     3.5711     4.2279    -1.5457 N
13 C13     3.7399     4.0632    -2.8616 C
14 N14     4.9406     3.6666    -3.2892 N
15 C15     2.6829     4.3136    -3.7915 C
16 C16     1.5026     4.7277    -3.2814 C
17 P17    -3.2274     8.0289     0.3743 P
18 O18    -3.2408     9.3690    -0.2926 O
19 O19    -3.3188     7.8628     1.8589 O
20 O20    -4.4070     7.1530    -0.3628 O
21 C21    -4.5285     5.7834    -0.0147 C
22 C22    -5.5745     5.1435    -0.8931 C
23 O23    -5.1817     5.2283    -2.2599 O
24 C24    -5.7557     3.6543    -0.5899 C
25 O25    -6.7749     3.4790     0.3755 O
26 C26    -6.1222     3.0678    -1.9511 C
27 C27    -5.5107     4.0479    -2.9618 C
28 N28    -4.3249     3.5670    -3.6493 N
29 C29    -4.1014     3.6823    -5.0061 C
30 N30    -2.9103     3.3016    -5.3756 N
31 C31    -2.3002     2.9260    -4.1924 C
32 C32    -0.9828     2.4352    -3.9529 C
33 O33    -0.0878     2.2436    -4.7878 O
34 N34    -0.7653     2.1795    -2.6031 N
35 C35    -1.6772     2.4051    -1.6019 C
36 N36    -1.2688     2.1312    -0.3517 N
37 N37    -2.9047     2.8482    -1.8109 N
38 C38    -3.1534     3.0903    -3.1113 C
39 P39    -6.4044     2.7606     1.8064 P
40 O40    -7.5933     2.9397     2.6986 O
41 O41    -5.0278     3.1744     2.2421 O
42 O42    -6.3550     1.2071     1.2483 O
43 C43    -6.7592     0.1435     2.0961 C
44 C44    -5.6057    -0.7595     2.4804 C
45 O45    -5.0594    -1.3768     1.3062 O
46 C46    -4.4199    -0.0781     3.1823 C
47 O47    -3.8071    -0.9781     4.1018 O
48 C48    -3.4548     0.1604     2.0313 C
49 C49    -3.6990    -1.0676     1.1609 C
50 N50    -3.4242    -0.8534    -0.2662 N
51 C51    -2.1250    -1.0818    -0.7242 C
52 O52    -1.2507    -1.3969     0.0976 O
53 N53    -1.8733    -0.9500    -2.0480 N
54 C54    -2.8383    -0.5620    -2.8875 C
55 N55    -2.5299    -0.4595    -4.1819 N
56 C56    -4.1589    -0.2657    -2.4282 C
57 C57    -4.4038    -0.4342    -1.1094 C
58 P58    -4.2024    -0.9174     5.7010 P
59 O59    -4.3522     0.5063     6.1374 O
60 O60    -3.2732    -1.8809     6.3698 O
61 O61    -5.7329    -1.5305     5.6945 O
62 C62    -5.9096    -2.8916     5.3465 C
63 C63    -7.3895    -3.1975     5.2890 C
64 O64    -8.0201    -2.3582     4.3257 O
65 C65    -7.6849    -4.6375     4.8626 C
66 O66    -7.7311    -5.4505     6.0173 O
67 C67    -9.0229    -4.5003     4.1260 C
68 C68    -9.0515    -3.0418     3.6472 C
69 N69    -8.8682    -2.8607     2.2170 N
70 C70    -9.6804    -2.1106     1.3908 C
71 N71    -9.2285    -1.9999     0.1724 N
72 C72    -8.0396    -2.7087     0.1914 C
73 C73    -7.0517    -2.8903    -0.8239 C
74 O74    -7.0710    -2.4581    -1.9838 O
75 N75    -5.9799    -3.6535    -0.3671 N
76 C76    -5.8245    -4.1076     0.9173 C
77 N77    -4.6929    -4.7898     1.1824 N
78 N78    -6.7335    -3.9553     1.8642 N
79 C79    -7.7973    -3.2433     1.4493 C
80 O80     0.6412    -6.7316    -4.7922 O
81 C81     1.8764    -6.1872    -4.3618 C
82 C82     1.7544    -5.7195    -2.9267 C
83 O83     0.7992    -4.6525    -2.8561 O
84 C84     1.2704    -6.7724    -1.9143 C
85 O85     1.8157    -6.5130    -0.6252 O
86 C86    -0.2231    -6.4953    -1.8446 C
87 C87    -0.2546    -4.9762    -1.9944 C
88 N88    -1.5038    -4.4680    -2.5777 N
89 C89    -2.5855    -4.2947    -1.7151 C
90 O90    -2.4373    -4.5829    -0.5171 O
91 N91    -3.7510    -3.8308    -2.2208 N
92 C92    -3.8687    -3.5691    -3.5263 C
93 N93    -5.0466    -3.1062    -3.9569 N
94 C94    -2.7872    -3.7871    -4.4349 C
95 C95    -1.6224    -4.2345    -3.9106 C
96 P96     3.1491    -7.3353    -0.1087 P
97 O97     3.1007    -8.7464    -0.6064 O
98 O98     3.2866    -6.9881     1.3403 O
99 O99     4.3423    -6.6058    -0.9767 O
100 C100     4.6174    -5.2397    -0.7152 C
101 C101     5.6132    -4.7439    -1.7363 C
102 O102     5.0537    -4.8451    -3.0439 O
103 C103     6.0055    -3.2764    -1.5370 C
104 O104     7.1585    -3.2465    -0.7152 O
105 C105     6.2423    -2.7933    -2.9686 C
106 C106     5.4037    -3.7352    -3.8385 C
107 N107     4.1932    -3.1478    -4.3902 N
108 C108     3.8901    -3.0783    -5.7338 C
109 N109     2.7101    -2.5806    -5.9798 N
110 C110     2.1952    -2.3137    -4.7246 C
111 C111     0.9216    -1.7947    -4.3455 C
112 O112    -0.0063    -1.4591    -5.0940 O
113 N113     0.7963    -1.6967    -2.9649 N
114 C114     1.7392    -2.1107    -2.0587 C
115 N115     1.4060    -1.9908    -0.7603 N
116 N116     2.9297    -2.5758    -2.3920 N
117 C117     3.0946    -2.6600    -3.7258 C
118 P118     7.7006    -1.8154    -0.1234 P
119 O119     7.4275    -0.7131    -1.1073 O
120 O120     9.0815    -2.0574     0.4005 O
121 O121     6.6405    -1.6985     1.1353 O
122 C122     6.9144    -0.6802     2.0888 C
123 C123     5.6510     0.0592     2.4640 C
124 O124     5.1886     0.7996     1.3300 O
125 C125     4.4709    -0.8258     2.9124 C
126 O126     3.7634    -0.2042     3.9803 O
127 C127     3.5761    -0.8300     1.6821 C
128 C128     3.8177     0.5722     1.1351 C
129 N129     3.5223     0.7313    -0.2874 N
130 C130     2.2397     1.1550    -0.6453 C
131 O131     1.4171     1.3974     0.2521 O
132 N132     1.9417     1.2809    -1.9594 N
133 C133     2.8479     0.9721    -2.8925 C
134 N134     2.4852     1.0998    -4.1713 N
135 C135     4.1588     0.5240    -2.5456 C
136 C136     4.4515     0.4105    -1.2299 C
137 P137     4.0989    -0.6638     5.5284 P
138 O138     4.1690    -2.1574     5.6055 O
139 O139     3.1930     0.1556     6.3921 O
140 O140     5.6550    -0.1464     5.6955 O
141 C141     5.8964     1.2228     5.9718 C
142 C142     7.3994     1.4105     6.0585 C
143 O143     7.9944     1.2044     4.7716 O
144 C144     7.8347     2.8086     6.5161 C
145 O145     9.0130     2.6387     7.2892 O
146 C146     8.1118     3.5150     5.1935 C
147 C147     8.6725     2.3738     4.3497 C
148 N148     8.5169     2.5339     2.9215 N
149 C149     9.4667     2.1648     1.9888 C
150 N150     9.0741     2.3092     0.7552 N
151 C151     7.7828     2.7924     0.8705 C
152 C152     6.8312     3.1219    -0.1416 C
153 O153     6.9826     3.0520    -1.3679 O
154 N154     5.6355     3.5772     0.4042 N
155 C155     5.3490     3.6191     1.7449 C
156 N156     4.0964     3.9722     2.0754 N
157 N157     6.2268     3.3385     2.6944 N
158 C158     7.4125     2.9294     2.2008 C
159 H159    -2.8597     8.1206    -4.8324 H
160 H160    -0.8623     7.2268    -4.0786 H
161 H161    -2.0411     5.9497    -4.4612 H
162 H162    -2.8449     5.9982    -2.1083 H
163 H163    -1.4889     8.3923    -1.7088 H
164 H164     0.7170     7.4164    -2.1173 H
165 H165     0.6217     7.3368    -0.3411 H
166 H166    -0.0655     4.9924    -0.4348 H
167 H167     5.0781     3.4387    -4.2614 H
168 H168     2.8107     4.1485    -4.8524 H
169 H169     0.6283     4.9255    -3.8867 H
170 H170    -4.8247     5.6645     1.0341 H
171 H171    -3.5741     5.2623    -0.1626 H
172 H172    -6.5396     5.6530    -0.7616 H
173 H173    -4.8110     3.2323    -0.2419 H
174 H174    -7.2102     3.0647    -2.0592 H
175 H175    -5.7513     2.0519    -2.0893 H
176 H176    -6.2204     4.2876    -3.7593 H
177 H177    -4.8773     4.0514    -5.6643 H
178 H178    -1.8974     2.3708     0.4016 H
179 H179    -7.4989    -0.4479     1.5482 H
180 H180    -7.2362     0.5249     3.0050 H
181 H181    -6.0204    -1.5486     3.1086 H
182 H182    -4.7034     0.8486     3.6863 H
183 H183    -3.7642     1.0632     1.4974 H
184 H184    -2.4174     0.2515     2.3558 H
185 H185    -3.0771    -1.9139     1.4629 H
186 H186    -3.2336    -0.1882    -4.8500 H
187 H187    -4.9379     0.0417    -3.1128 H
188 H188    -5.3676    -0.2609    -0.6485 H
189 H189    -5.4600    -3.1045     4.3678 H
190 H190    -5.4423    -3.5481     6.0910 H
191 H191    -7.8439    -3.0214     6.2750 H
192 H192    -6.9116    -4.9799     4.1674 H
193 H193    -7.6909    -6.3708     5.7308 H
194 H194    -9.1413    -5.2064     3.3023 H
195 H195    -9.8305    -4.6626     4.8454 H
196 H196   -10.0131    -2.5697     3.8701 H
197 H197   -10.5992    -1.6780     1.7649 H
198 H198    -3.8795    -4.6992     0.5633 H
199 H199     0.7229    -6.9517    -5.7276 H
200 H200     2.1641    -5.3248    -4.9798 H
201 H201     2.6853    -6.9302    -4.4156 H
202 H202     2.7267    -5.3227    -2.6289 H
203 H203     1.5076    -7.7932    -2.2247 H
204 H204    -0.7258    -6.9507    -2.7017 H
205 H205    -0.6760    -6.8401    -0.9152 H
206 H206    -0.1376    -4.4668    -1.0341 H
207 H207    -5.1517    -2.8082    -4.9138 H
208 H208    -2.8841    -3.5771    -5.4915 H
209 H209    -0.7338    -4.4338    -4.4948 H
210 H210     3.7039    -4.6363    -0.7864 H
211 H211     5.0456    -5.1148     0.2876 H
212 H212     6.5249    -5.3557    -1.6912 H
213 H213     5.1833    -2.7198    -1.0754 H
214 H214     5.9861    -1.7456    -3.1125 H
215 H215     7.3010    -2.9242    -3.2073 H
216 H216     5.9700    -4.0768    -4.7105 H
217 H217     4.6013    -3.4131    -6.4778 H
218 H218     0.4497    -1.7637    -0.4670 H
219 H219     7.6363     0.0471     1.7004 H
220 H220     7.3436    -1.1270     2.9928 H
221 H221     5.9050     0.7637     3.2594 H
222 H222     4.7901    -1.8291     3.2059 H
223 H223     3.9511    -1.5622     0.9596 H
224 H224     2.5295    -1.0267     1.9179 H
225 H225     3.2173     1.3183     1.6605 H
226 H226     1.5647     1.4826    -4.4081 H
227 H227     4.8940     0.2925    -3.3047 H
228 H228     5.4216     0.0722    -0.8704 H
229 H229     5.4863     1.8654     5.1800 H
230 H230     5.4293     1.5007     6.9238 H
231 H231     7.8059     0.6641     6.7495 H
232 H232     7.0546     3.3111     7.1010 H
233 H233     9.3252     3.5167     7.5443 H
234 H234     7.1807     3.8799     4.7547 H
235 H235     8.8154     4.3453     5.2887 H
236 H236     9.7483     2.2526     4.5206 H
237 H237    10.4355     1.8006     2.3054 H
238 H238     3.4202     4.3046     1.3802 H
239 H239     3.8929     4.0825     3.0561 H
240 H240     5.6677     3.4150    -2.6115 H
241 H241     4.8866     3.8050    -0.2750 H
242 H242     3.1312     0.8692    -4.9092 H
243 H243    -0.3015     1.8616    -0.1369 H
244 H244     2.0232    -2.4290    -0.0952 H
245 H245    -0.1271    -1.3817    -2.6163 H
246 H246    -1.6134    -0.7726    -4.5179 H
247 H247    -4.5121    -4.9594     2.1606 H
248 H248    -5.7688    -2.8537    -3.2752 H
249 H249    -5.1841    -3.7439    -1.0258 H
250 H250     0.1824     1.8412    -2.3538 H
@<TRIPOS>BOND
1 1 2 1
2 1 159 1
3 2 3 1
4 2 160 1
5 2 161 1
6 3 4 1
7 3 5 1
8 3 162 1
9 4 8 1
10 5 6 1
11 5 7 1
12 5 163 1
13 6 17 1
14 7 8 1
15 7 164 1
16 7 165 1
17 8 9 1
18 8 166 1
19 9 10 1
20 9 16 Ar
21 10 11 2
22 10 12 Ar
23 11 238 Wk
24 12 13 Ar
25 12 241 Wk
26 13 14 Ar
27 13 15 Ar
28 14 167 1
29 14 240 1
30 15 16 2
31 15 168 1
32 16 169 1
33 17 18 2
34 17 19 2
35 17 20 1
36 20 21 1
37 21 22 1
38 21 170 1
39 21 171 1
40 22 23 1
41 22 24 1
42 22 172 1
43 23 27 1
44 24 25 1
45 24 26 1
46 24 173 1
47 25 39 1
48 26 27 1
49 26 174 1
50 26 175 1
51 27 28 1
52 27 176 1
53 28 29 Ar
54 28 38 Ar
55 29 30 2
56 29 177 1
57 30 31 1
58 31 32 Ar
59 31 38 Ar
60 32 33 2
61 32 34 1
62 33 226 Wk
63 34 35 Ar
64 34 250 1
65 35 36 Ar
66 35 37 2
67 36 178 1
68 36 243 1
69 37 38 Ar
70 39 40 2
71 39 41 2
72 39 42 1
73 42 43 1
74 43 44 1
75 43 179 1
76 43 180 1
77 44 45 1
78 44 46 1
79 44 181 1
80 45 49 1
81 46 47 1
82 46 48 1
83 46 182 1
84 47 58 1
85 48 49 1
86 48 183 1
87 48 184 1
88 49 50 1
89 49 185 1
90 50 51 1
91 50 57 Ar
92 51 52 2
93 51 53 Ar
94 52 218 Wk
95 53 54 Ar
96 53 245 Wk
97 54 55 Ar
98 54 56 Ar
99 55 186 1
100 55 246 1
101 56 57 2
102 56 187 1
103 57 188 1
104 58 59 2
105 58 60 2
106 58 61 1
107 61 62 1
108 62 63 1
109 62 189 1
110 62 190 1
111 63 64 1
112 63 65 1
113 63 191 1
114 64 68 1
115 65 66 1
116 65 67 1
117 65 192 1
118 66 193 1
119 67 68 1
120 67 194 1
121 67 195 1
122 68 69 1
123 68 196 1
124 69 70 Ar
125 69 79 Ar
126 70 71 2
127 70 197 1
128 71 72 1
129 72 73 Ar
130 72 79 Ar
131 73 74 2
132 73 75 1
133 74 248 Wk
134 75 76 Ar
135 75 249 1
136 76 77 Ar
137 76 78 2
138 77 198 1
139 77 247 1
140 78 79 Ar
141 80 81 1
142 80 199 1
143 81 82 1
144 81 200 1
145 81 201 1
146 82 83 1
147 82 84 1
148 82 202 1
149 83 87 1
150 84 85 1
151 84 86 1
152 84 203 1
153 85 96 1
154 86 87 1
155 86 204 1
156 86 205 1
157 87 88 1
158 87 206 1
159 88 89 1
160 88 95 Ar
161 89 90 2
162 89 91 Ar
163 90 198 Wk
164 91 92 Ar
165 91 249 Wk
166 92 93 Ar
167 92 94 Ar
168 93 207 1
169 93 248 1
170 94 95 2
171 94 208 1
172 95 209 1
173 96 97 2
174 96 98 2
175 96 99 1
176 99 100 1
177 100 101 1
178 100 210 1
179 100 211 1
180 101 102 1
181 101 103 1
182 101 212 1
183 102 106 1
184 103 104 1
185 103 105 1
186 103 213 1
187 104 118 1
188 105 106 1
189 105 214 1
190 105 215 1
191 106 107 1
192 106 216 1
193 107 108 Ar
194 107 117 Ar
195 108 109 2
196 108 217 1
197 109 110 1
198 110 111 Ar
199 110 117 Ar
200 111 112 2
201 111 113 1
202 112 246 Wk
203 113 114 Ar
204 113 245 1
205 114 115 Ar
206 114 116 2
207 115 218 1
208 115 244 1
209 116 117 Ar
210 118 119 2
211 118 120 2
212 118 121 1
213 121 122 1
214 122 123 1
215 122 219 1
216 122 220 1
217 123 124 1
218 123 125 1
219 123 221 1
220 124 128 1
221 125 126 1
222 125 127 1
223 125 222 1
224 126 137 1
225 127 128 1
226 127 223 1
227 127 224 1
228 128 129 1
229 128 225 1
230 129 130 1
231 129 136 Ar
232 130 131 2
233 130 132 Ar
234 131 243 Wk
235 132 133 Ar
236 132 250 Wk
237 133 134 Ar
238 133 135 Ar
239 134 226 1
240 134 242 1
241 135 136 2
242 135 227 1
243 136 228 1
244 137 138 2
245 137 139 2
246 137 140 1
247 140 141 1
248 141 142 1
249 141 229 1
250 141 230 1
251 142 143 1
252 142 144 1
253 142 231 1
254 143 147 1
255 144 145 1
256 144 146 1
257 144 232 1
258 145 233 1
259 146 147 1
260 146 234 1
261 146 235 1
262 147 148 1
263 147 236 1
264 148 149 Ar
265 148 158 Ar
266 149 150 2
267 149 237 1
268 150 151 1
269 151 152 Ar
270 151 158 Ar
271 152 153 2
272 152 154 1
273 153 240 Wk
274 154 155 Ar
275 154 241 1
276 155 156 Ar
277 155 157 Ar
278 156 238 1
279 156 239 1
280 157 158 Ar
