# Supplementary material for: The past, present and future of Scientific discourse
Source: J Cheminform. 2011 Oct 14;3:46. doi: 10.1186/1758-2946-3-46 (PMC3208583; doi:10.1186/1758-2946-3-46)
Supplement: Additional file 1 — Interactive Jmol-enhanced version of Figure 3. [file 1758-2946-3-46-S1.zip › Additional file 1/5.cif]

#######################################################################
#
#                 Cambridge Crystallographic Data Centre
#                                CCDC 
#
#######################################################################
#
# If this CIF has been generated directly or indirectly from an entry in the 
# Cambridge Structural Database, then it will include bibliographic, chemical, 
# crystal, experimental, refinement or atomic coordinate data resulting from 
# the CCDC's data processing and validation procedures. Files generated from 
# CSD entries are Copyright 2011 Cambridge Crystallographic Data Centre. They 
# may be used in bona fide research applications only, and may not be copied or 
# further disseminated in any form, whether machine-readable or not, except for 
# the purposes of generating routine backup copies on your local computer 
# system.
# 
# Files arising from any other source may also contain material that is the 
# copyright of third parties, including the originator, and you should check 
# with the originator concerning the permitted uses of the information 
# contained in this CIF.
#
# For further information on the CCDC and the free tools enCIFer and Mercury
# for validating and visualising CIF files, please visit www.ccdc.cam.ac.uk
#
#######################################################################

data_5
_symmetry_cell_setting           monoclinic
_symmetry_space_group_name_H-M   'P 21/c'
_symmetry_Int_Tables_number      14
loop_
_symmetry_equiv_pos_site_id
_symmetry_equiv_pos_as_xyz
1 x,y,z
2 -x,-y,-z
3 -x,1/2+y,1/2-z
4 x,1/2-y,1/2+z
_cell_length_a                   14.0561(5)
_cell_length_b                   12.9422(5)
_cell_length_c                   28.3637(10)
_cell_angle_alpha                90
_cell_angle_beta                 95.620(4)
_cell_angle_gamma                90
_cell_volume                     5135.03
loop_
_atom_site_label
_atom_site_type_symbol
_atom_site_fract_x
_atom_site_fract_y
_atom_site_fract_z
O1 O 0.2137(9) 0.2934(9) 0.2541(4)
C2 C 0.2629(8) 0.3543(9) 0.2864(5)
C3 C 0.3040(11) 0.2659(13) 0.3157(6)
C4 C 0.2405(6) 0.2356(7) 0.3508(3)
C5 C 0.1920(11) 0.1632(10) 0.3192(5)
C6 C 0.2548(9) 0.1913(8) 0.2816(4)
O7 O 0.2690(8) 0.4429(7) 0.2793(4)
C8 C 0.2269(8) 0.2609(8) 0.3990(3)
C9 C 0.2828(10) 0.1149(9) 0.2466(4)
H101 H 0.3543 0.3145 0.3147
H102 H 0.1397 0.1173 0.3208
H103 H 0.2304 0.3266 0.4137
H104 H 0.1665 0.2286 0.4045
H105 H 0.2808 0.2199 0.4120
H106 H 0.2268 0.0734 0.2509
H107 H 0.3391 0.0718 0.2506
H108 H 0.2778 0.1411 0.2152
C300 C 0.3079(17) 0.174(2) 0.3310(10)
C500 C 0.206(2) 0.274(2) 0.3022(11)
H301 H 0.3628 0.1375 0.3441
H501 H 0.1676 0.3305 0.2901

#END
