# Supplementary material for: The past, present and future of Scientific discourse
Source: J Cheminform. 2011 Oct 14;3:46. doi: 10.1186/1758-2946-3-46 (PMC3208583; doi:10.1186/1758-2946-3-46)
Supplement: Additional file 1 — Interactive Jmol-enhanced version of Figure 3. [file 1758-2946-3-46-S1.zip › Additional file 1/5.mol2]

@<TRIPOS>MOLECULE
5
    21    31     1     0     0
SMALL
NO_CHARGES
****
Generated from the CSD

@<TRIPOS>ATOM
     1 O1       2.2980   3.7972   7.1726   O.3       1 RES1   0.0000
     2 C2       2.8998   4.5854   8.0843   C.3       1 RES1   0.0000
     3 C3       3.3961   3.4413   8.9114   C.3       1 RES1   0.0000
     4 C4       2.4061   3.0492   9.9022   C.3       1 RES1   0.0000
     5 C5       1.8121   2.1122   9.0102   C.3       1 RES1   0.0000
     6 C6       2.7993   2.4758   7.9488   C.3       1 RES1   0.0000
     7 O7       3.0053   5.7321   7.8839   O.2       1 RES1   0.0000
     8 C8       2.0810   3.3766  11.2627   C.3       1 RES1   0.0000
     9 C9       3.2901   1.4871   6.9609   C.3       1 RES1   0.0000
    10 H101     4.1059   4.0703   8.8832   H         1 RES1   0.0000
    11 H102     1.0726   1.5181   9.0553   H         1 RES1   0.0000
    12 H103     2.0894   4.2269  11.6777   H         1 RES1   0.0000
    13 H104     1.2168   2.9586  11.4180   H         1 RES1   0.0000
    14 H105     2.8026   2.8460  11.6297   H         1 RES1   0.0000
    15 H106     2.4910   0.9500   7.0822   H         1 RES1   0.0000
    16 H107     4.0703   0.9292   7.0738   H         1 RES1   0.0000
    17 H108     3.3070   1.8261   6.0745   H         1 RES1   0.0000
    18 C300     3.4085   2.2519   9.3433   C.3       1 RES1   0.0000
    19 C500     2.0561   3.5462   8.5303   C.3       1 RES1   0.0000
    20 H301     4.1438   1.7796   9.7130   H         1 RES1   0.0000
    21 H501     1.5500   4.2774   8.1888   H         1 RES1   0.0000
@<TRIPOS>BOND
     1     1     2    1
     2     1     6    1
     3     1    19    1
     4     1    21    1
     5     2     3    1
     6     2     7    1
     7     2    19    1
     8     3     4    1
     9     3     6    1
    10     3    10    1
    11     3    18    1
    12     3    19    1
    13     4     5    1
    14     4     8    1
    15     4    18    1
    16     4    19    1
    17     5     6    1
    18     5    11    1
    19     5    18    1
    20     5    19    1
    21     6     9    1
    22     6    18    1
    23     6    19    1
    24     8    12    1
    25     8    13    1
    26     8    14    1
    27     9    15    1
    28     9    16    1
    29     9    17    1
    30    18    20    1
    31    19    21    1
@<TRIPOS>SUBSTRUCTURE
     1 RES1        1 GROUP             0 ****  ****    0  
@<TRIPOS>CRYSIN
   14.0561   12.9422   28.3637   90.0000   95.6200   90.0000    14     1
