# Supplementary material for: The past, present and future of Scientific discourse
Source: J Cheminform. 2011 Oct 14;3:46. doi: 10.1186/1758-2946-3-46 (PMC3208583; doi:10.1186/1758-2946-3-46)
Supplement: Additional file 1 — Interactive Jmol-enhanced version of Figure 3. [file 1758-2946-3-46-S1.zip › Additional file 1/764866.cif]

#######################################################################
#
#                 Cambridge Crystallographic Data Centre
#                                CCDC 
# 
#######################################################################
# 
#  This CIF contains data from an original supplementary publication 
#  deposited with the CCDC, and may include chemical, crystal,   
#  experimental, refinement, atomic coordinates, 
#  anisotropic displacement parameters and molecular geometry data,
#  as required by the journal to which it was submitted. 
# 
#  This CIF is provided on the understanding that it is used for bona
#  fide research purposes only. It may contain copyright material 
#  of the CCDC or of third parties, and may not be copied or further 
#  disseminated in any form, whether machine-readable or not,  
#  except for the purpose of generating routine backup copies 
#  on your local computer system.
# 
#  For further information on the CCDC, data deposition and 
#  data retrieval see:
#                         www.ccdc.cam.ac.uk 
#
#  Bona fide researchers may freely download Mercury and enCIFer
#  from this site to visualise CIF-encoded structures and 
#  to carry out CIF format checking respectively. 
#
####################################################################### 

data_3
_database_code_depnum_ccdc_archive 'CCDC 764866'
#TrackingRef '764866.cif'


_refine_special_details          
;

One water molecule, like for yml47b, was restrained.


The H atoms were all located in a difference map, but those
attached to carbon atoms were repositioned geometrically.
The H atoms were initially refined with soft restraints on the
bond lengths and angles to regularise their geometry
(C---H in the range 0.93--0.98,
N---H in the range 0.86--0.89
N---H to 0.86
O---H = 0.82
\%A)
and
U~iso~(H) (in the range 1.2-1.5 times U~eq~ of the parent atom),
after which the positions were refined with riding constraints.


;

_cell_length_a                   13.9864(7)
_cell_length_b                   12.9728(5)
_cell_length_c                   28.3173(14)
_cell_angle_alpha                90.0
_cell_angle_beta                 95.309(5)
_cell_angle_gamma                90.0
_cell_volume                     5115.9(4)
_symmetry_cell_setting           Monoclinic
_symmetry_space_group_name_H-M   'P 1 21/c 1 '
_symmetry_space_group_name_Hall  '-P 2ybc'
loop_
_symmetry_equiv_pos_as_xyz
x,y,z
-x,-y,-z
-x,y+1/2,-z+1/2
x,-y+1/2,z+1/2

loop_
_atom_type_symbol
_atom_type_scat_dispersion_real
_atom_type_scat_dispersion_imag
_atom_type_scat_Cromer_Mann_a1
_atom_type_scat_Cromer_Mann_b1
_atom_type_scat_Cromer_Mann_a2
_atom_type_scat_Cromer_Mann_b2
_atom_type_scat_Cromer_Mann_a3
_atom_type_scat_Cromer_Mann_b3
_atom_type_scat_Cromer_Mann_a4
_atom_type_scat_Cromer_Mann_b4
_atom_type_scat_Cromer_Mann_c
_atom_type_scat_source
C 0.0033 0.0016 2.3100 20.8439 1.0200 10.2075 1.5886 0.5687 0.8650 51.6512
0.2156 'International Tables Vol C 4.2.6.8 and 6.1.1.4'
H 0.0000 0.0000 0.4930 10.5109 0.3229 26.1257 0.1402 3.1424 0.0408 57.7998
0.0030 'International Tables Vol C 4.2.6.8 and 6.1.1.4'
N 0.0061 0.0033 12.2126 0.0057 3.1322 9.8933 2.0125 28.9975 1.1663 0.5826
-11.5290 'International Tables Vol C 4.2.6.8 and 6.1.1.4'
O 0.0106 0.0060 3.0485 13.2771 2.2868 5.7011 1.5463 0.3239 0.8670 32.9089
0.2508 'International Tables Vol C 4.2.6.8 and 6.1.1.4'
S 0.1246 0.1234 6.9053 1.4679 5.2034 22.2151 1.4379 0.2536 1.5863 56.1720
0.8669 'International Tables Vol C 4.2.6.8 and 6.1.1.4'


_cell_formula_units_Z            4

# Given Formula = C39 H58 N12 O21 S4
# Dc = 1.53 Fooo = 2432.00 Mu = 2.80 M = 1159.22
# Found Formula = C39 H58 N12 O21 S4
# Dc = 1.53 FOOO = 2432.00 Mu = 2.80 M = 1159.22

_chemical_formula_sum            'C39 H58 N12 O21 S4'
_chemical_formula_moiety         
'C28 H20 O16 S4, C7 H8 O2, 4(C H6 N3), 3(H2 O) '
_chemical_compound_source        ?
_chemical_formula_weight         1159.22


_cell_measurement_reflns_used    5836
_cell_measurement_theta_min      3.7904
_cell_measurement_theta_max      24.2283
_cell_measurement_temperature    175

_exptl_crystal_description       prismatic
_exptl_crystal_colour            colourless
_exptl_crystal_size_min          0.100
_exptl_crystal_size_mid          0.120
_exptl_crystal_size_max          0.220

_exptl_crystal_density_diffrn    1.525
_exptl_crystal_density_meas      ?
_exptl_crystal_density_method    'not measured'
# Non-dispersive F(000):
_exptl_crystal_F_000             2432
_exptl_absorpt_coefficient_mu    0.280

_exptl_absorpt_correction_T_min  0.92183
_exptl_absorpt_correction_T_max  1.00000
_exptl_absorpt_correction_type   multi-scan
_exptl_absorpt_process_details   
;
CrysAlis RED, Oxford Diffraction Ltd.,
Version 1.171.32.5 (release 08-05-2007 CrysAlis171 .NET)
(compiled May 8 2007,13:10:02)
Empirical absorption correction using spherical harmonics,
implemented in SCALE3 ABSPACK scaling algorithm.
;


_diffrn_radiation_source         'Enhance (Mo) X-ray Source'
_diffrn_radiation_monochromator  graphite
_diffrn_detector_area_resol_mean 16.0143
_diffrn_reflns_av_sigmaI/netI    0.1008
# minimum d (highest resolution) where <I/sigI> <= 2.0
_montpellier_reflns_maxres       0.94
loop_
_diffrn_reflns_class_number
_diffrn_reflns_class_d_res_high
_diffrn_reflns_class_d_res_low
_diffrn_reflns_class_av_R_eq
_diffrn_reflns_class_av_uI/I
20 0.89 0.86 0.327 1.3
19 0.91 0.89 0.203 1.1
18 0.94 0.91 0.250 1.6
17 0.97 0.94 0.262 2.1
16 1.00 0.97 0.244 2.6
15 1.03 1.00 0.231 3.0
14 1.07 1.03 0.188 4.1
13 1.12 1.07 0.137 6.1
12 1.17 1.12 0.146 5.9
11 1.22 1.17 0.127 7.2
10 1.29 1.22 0.123 8.7
9 1.37 1.29 0.110 10.3
8 1.46 1.37 0.106 11.1
7 1.58 1.46 0.094 13.5
6 1.73 1.58 0.071 17.6
5 1.93 1.73 0.056 22.3
4 2.23 1.93 0.051 25.2
3 2.73 2.23 0.037 37.1
2 3.87 2.73 0.026 38.5
1 100.0 3.87 0.021 42.4

_diffrn_measurement_device       'Oxford Diffraction Gemini-S'
_diffrn_measurement_device_type  Area


_diffrn_radiation_type           'Mo K\a'
_diffrn_radiation_wavelength     0.71073
_diffrn_measurement_method       \w

# If a reference occurs more than once, delete the author
# and date from subsequent references.
_computing_data_collection       
;
CrysAlis CCD, Oxford Diffraction Ltd.,
Version 1.171.32.5 (release 08-05-2007 CrysAlis171 .NET)
(compiled May 8 2007,13:10:02)
;
_computing_cell_refinement       
;
CrysAlis RED, Oxford Diffraction Ltd.,
Version 1.171.32.5 (release 08-05-2007 CrysAlis171 .NET)
(compiled May 8 2007,13:10:02)
;
_computing_data_reduction        
;
CrysAlis RED, Oxford Diffraction Ltd.,
Version 1.171.32.5 (release 08-05-2007 CrysAlis171 .NET)
(compiled May 8 2007,13:10:02)
;
_computing_structure_solution    superflip
_computing_structure_refinement  'CRYSTALS (Betteridge et al., 2003)'
_computing_publication_material  'CRYSTALS (Betteridge et al., 2003)'
_computing_molecular_graphics    'CAMERON (Watkin et al., 1996)'

_diffrn_standards_interval_time  .
_diffrn_standards_interval_count .
_diffrn_standards_number         0
_diffrn_standards_decay_%        ?

_diffrn_orient_matrix_UB_11      -0.0321575603
_diffrn_orient_matrix_UB_12      -0.0079903135
_diffrn_orient_matrix_UB_13      0.0176247698
_diffrn_orient_matrix_UB_21      0.0120727733
_diffrn_orient_matrix_UB_22      0.0490319677
_diffrn_orient_matrix_UB_23      0.0097451931
_diffrn_orient_matrix_UB_31      -0.0375417248
_diffrn_orient_matrix_UB_32      0.0224567612
_diffrn_orient_matrix_UB_33      -0.0149911019
_diffrn_measurement_details      
;
#__ type_ start__ end____ width___ exp.time_
1 omega 5.00 57.00 1.0000 80.0000
omega____ theta____ kappa____ phi______ omega'___ theta'___ frames
- 9.4168 -107.0000 339.0000 0.0000 0.0000 52

#__ type_ start__ end____ width___ exp.time_
2 omega -10.00 40.00 1.0000 80.0000
omega____ theta____ kappa____ phi______ omega'___ theta'___ frames
- 9.4168 -75.0000 120.0000 0.0000 0.0000 50

#__ type_ start__ end____ width___ exp.time_
3 omega -61.00 -13.00 1.0000 80.0000
omega____ theta____ kappa____ phi______ omega'___ theta'___ frames
- 9.4168 -45.0000 240.0000 0.0000 0.0000 48

#__ type_ start__ end____ width___ exp.time_
4 omega -61.00 -30.00 1.0000 80.0000
omega____ theta____ kappa____ phi______ omega'___ theta'___ frames
- 9.4168 -45.0000 0.0000 0.0000 0.0000 31

#__ type_ start__ end____ width___ exp.time_
5 omega -27.00 12.00 1.0000 80.0000
omega____ theta____ kappa____ phi______ omega'___ theta'___ frames
- 9.4168 90.0000 156.0000 0.0000 0.0000 39

#__ type_ start__ end____ width___ exp.time_
6 omega -26.00 9.00 1.0000 80.0000
omega____ theta____ kappa____ phi______ omega'___ theta'___ frames
- 9.4168 90.0000 -42.0000 0.0000 0.0000 35

#__ type_ start__ end____ width___ exp.time_
7 omega 4.00 32.00 1.0000 80.0000
omega____ theta____ kappa____ phi______ omega'___ theta'___ frames
- 9.4168 45.0000 0.0000 0.0000 0.0000 28

#__ type_ start__ end____ width___ exp.time_
8 omega 26.00 54.00 1.0000 80.0000
omega____ theta____ kappa____ phi______ omega'___ theta'___ frames
- -10.1199 75.0000 120.0000 0.0000 0.0000 28

;
_diffrn_ambient_temperature      175
_diffrn_reflns_number            76870
_reflns_number_total             17346
_diffrn_reflns_av_R_equivalents  0.050
# Number of reflections with Friedels Law is 17346
# Number of reflections without Friedels Law is 0
# Theoretical number of reflections is about 8056


_diffrn_reflns_theta_min         3.798
_diffrn_reflns_theta_max         24.505
_diffrn_measured_fraction_theta_max 0.761

_diffrn_reflns_theta_full        18.379
_diffrn_measured_fraction_theta_full 0.967


_diffrn_reflns_limit_h_min       -20
_diffrn_reflns_limit_h_max       20
_diffrn_reflns_limit_k_min       -19
_diffrn_reflns_limit_k_max       17
_diffrn_reflns_limit_l_min       -43
_diffrn_reflns_limit_l_max       42
_reflns_limit_h_min              -15
_reflns_limit_h_max              14
_reflns_limit_k_min              0
_reflns_limit_k_max              14
_reflns_limit_l_min              0
_reflns_limit_l_max              32

_oxford_diffrn_Wilson_B_factor   0.00
_oxford_diffrn_Wilson_scale      0.00

_atom_sites_solution_primary     direct #heavy,direct,difmap,geom
# _atom_sites_solution_secondary difmap
_atom_sites_solution_hydrogens   geom

_refine_diff_density_min         -0.58
_refine_diff_density_max         0.90


# The current dictionary definitions do not cover the
# situation where the reflections used for refinement were
# selected by a user-defined sigma threshold


# The values actually used during refinement
_oxford_reflns_threshold_expression_ref I>2.0\s(I)
_refine_ls_number_reflns         3393
_refine_ls_number_restraints     961
_refine_ls_number_parameters     689
_oxford_refine_ls_R_factor_ref   0.0904
_refine_ls_wR_factor_ref         0.0582
_refine_ls_goodness_of_fit_ref   1.0208
_refine_ls_shift/su_max          0.0007411
_refine_ls_shift/su_mean         0.0000144


# The values computed from all data
_oxford_reflns_number_all        6388
_refine_ls_R_factor_all          0.1643
_refine_ls_wR_factor_all         0.0685

# The values computed with a 2 sigma cutoff - a la SHELX
_reflns_threshold_expression     I>2.0\s(I)
_reflns_number_gt                3393
_refine_ls_R_factor_gt           0.0904
_refine_ls_wR_factor_gt          0.0582

# choose from: rm (reference molecule of known chirality),
# ad (anomolous dispersion - Flack), rmad (rm and ad),
# syn (from synthesis), unk (unknown) or . (not applicable).
_chemical_absolute_configuration .


_refine_ls_structure_factor_coef F
_refine_ls_matrix_type           full
_refine_ls_hydrogen_treatment    none # none, undef, noref, refall,
# refxyz, refU, constr or mixed
_refine_ls_weighting_scheme      calc
_refine_ls_weighting_details     
;
Method, part 1, Chebychev polynomial, (Watkin, 1994, Prince, 1982)
[weight] = 1.0/[A~0~*T~0~(x)+A~1~*T~1~(x) ... +A~n-1~]*T~n-1~(x)]
where A~i~ are the Chebychev coefficients listed below and x= Fcalc/Fmax
Method = Robust Weighting (Prince, 1982)
W = [weight] * [1-(deltaF/6*sigmaF)^2^]^2^
A~i~ are:
35.0 -39.7 20.0
;
# Insert your own references if required - in alphabetical order
loop_
_atom_site_label
_atom_site_type_symbol
_atom_site_fract_x
_atom_site_fract_y
_atom_site_fract_z
_atom_site_U_iso_or_equiv
_atom_site_occupancy
_atom_site_adp_type
_atom_site_refinement_flags_posn
_atom_site_refinement_flags_adp
_atom_site_refinement_flags_occupancy
_atom_site_disorder_assembly
_atom_site_disorder_group
_oxford_atom_site_special_shape
_atom_site_attached_hydrogens
O1 O 0.2291(14) 0.2869(10) 0.2549(4) 0.2171 1.0000 Uani . . . . . . .
C2 C 0.2648(10) 0.3566(10) 0.2859(5) 0.0869 1.0000 Uani . . . . . . .
C3 C 0.2964(16) 0.292(3) 0.3211(8) 0.3348 0.748(3) Uani . . P 1 1 . .
C4 C 0.2442(7) 0.2408(8) 0.3507(3) 0.0559 1.0000 Uani D . . . . . .
C5 C 0.2074(14) 0.1657(13) 0.3214(6) 0.1034 0.748(3) Uani . . P 1 1 . .
C6 C 0.2559(9) 0.1894(8) 0.2815(4) 0.0716 1.0000 Uani D . . . . . .
O7 O 0.2679(8) 0.4441(7) 0.2751(4) 0.1467 1.0000 Uani . . . . . . .
C8 C 0.2294(8) 0.2582(8) 0.4002(4) 0.0777 1.0000 Uani . . . . . . .
C9 C 0.2775(11) 0.1130(10) 0.2464(4) 0.1208 1.0000 Uani . . . . . . .
C10 C 0.2570(8) 0.7092(8) 0.2641(4) 0.0628 1.0000 Uani . . . . . . .
N11 N 0.2284(6) 0.6402(7) 0.2310(3) 0.0732 1.0000 Uani . . . . . . .
N12 N 0.2832(9) 0.6746(8) 0.3087(3) 0.1216 1.0000 Uani . . . . . . .
N13 N 0.2571(7) 0.8072(6) 0.2533(3) 0.0841 1.0000 Uani . . . . . . .
C14 C -0.0120(8) 0.3091(7) 0.2602(3) 0.0613 1.0000 Uani . . . . . . .
N15 N -0.0153(7) 0.3033(6) 0.3059(3) 0.0787 1.0000 Uani . . . . . . .
N16 N -0.0009(6) 0.3992(6) 0.2401(3) 0.0714 1.0000 Uani . . . . . . .
N17 N -0.0253(6) 0.2242(6) 0.2337(3) 0.0786 1.0000 Uani . . . . . . .
C18 C 0.5335(8) 0.1678(7) 0.2714(4) 0.0628 1.0000 Uani . . . . . . .
N19 N 0.5446(7) 0.1929(6) 0.3153(3) 0.0854 1.0000 Uani . . . . . . .
N20 N 0.5371(6) 0.0716(6) 0.2578(3) 0.0751 1.0000 Uani . . . . . . .
N21 N 0.5168(7) 0.2388(8) 0.2390(3) 0.0968 1.0000 Uani . . . . . . .
C22 C 0.2717(6) 0.2187(6) 0.6399(3) 0.0285 1.0000 Uani . . . . . . .
N23 N 0.2823(5) 0.1163(5) 0.6418(2) 0.0379 1.0000 Uani . . . . . . .
N24 N 0.1853(5) 0.2558(5) 0.6395(2) 0.0334 1.0000 Uani . . . . . . .
N25 N 0.3451(5) 0.2782(5) 0.6359(2) 0.0409 1.0000 Uani . . . . . . .
S26 S 0.00728(17) 0.56122(16) 0.36490(8) 0.0345 1.0000 Uani . . . . . . .
O27 O 0.0572(4) 0.5167(5) 0.32678(19) 0.0492 1.0000 Uani . . . . . . .
O28 O 0.0210(4) 0.6716(4) 0.3680(2) 0.0438 1.0000 Uani . . . . . . .
O29 O -0.0938(4) 0.5325(4) 0.3613(2) 0.0412 1.0000 Uani . . . . . . .
C30 C 0.0615(5) 0.5064(6) 0.4183(3) 0.0234 1.0000 Uani . . . . . . .
C31 C 0.1520(5) 0.5385(5) 0.4360(3) 0.0208 1.0000 Uani . . . . . . .
C32 C 0.1959(5) 0.4919(5) 0.4767(3) 0.0254 1.0000 Uani . . . . . . .
C33 C 0.1491(5) 0.4144(5) 0.4988(3) 0.0214 1.0000 Uani . . . . . . .
C34 C 0.0553(6) 0.3819(5) 0.4814(3) 0.0237 1.0000 Uani . . . . . . .
C35 C 0.0133(5) 0.4292(6) 0.4406(3) 0.0279 1.0000 Uani . . . . . . .
O36 O 0.1899(4) 0.3693(4) 0.53955(17) 0.0332 1.0000 Uani . . . . . . .
C37 C 0.0068(6) 0.2931(6) 0.5036(3) 0.0263 1.0000 Uani . . . . . . .
S38 S -0.06015(17) 0.03030(16) 0.36394(8) 0.0355 1.0000 Uani . . . . . . .
O39 O -0.0156(5) 0.0885(4) 0.32751(19) 0.0485 1.0000 Uani . . . . . . .
O40 O -0.1579(4) 0.0618(4) 0.3667(2) 0.0523 1.0000 Uani . . . . . . .
O41 O -0.0469(4) -0.0798(4) 0.35785(19) 0.0373 1.0000 Uani . . . . . . .
C42 C 0.0016(6) 0.0651(5) 0.4183(3) 0.0282 1.0000 Uani . . . . . . .
C43 C -0.0225(5) 0.1566(5) 0.4410(3) 0.0238 1.0000 Uani . . . . . . .
C44 C 0.0304(6) 0.1911(6) 0.4818(3) 0.0249 1.0000 Uani . . . . . . .
C45 C 0.1077(6) 0.1310(6) 0.4996(3) 0.0250 1.0000 Uani . . . . . . .
C46 C 0.1338(5) 0.0385(5) 0.4788(3) 0.0223 1.0000 Uani . . . . . . .
C47 C 0.0783(6) 0.0071(5) 0.4380(3) 0.0324 1.0000 Uani . . . . . . .
O48 O 0.1595(4) 0.1625(4) 0.54077(17) 0.0311 1.0000 Uani . . . . . . .
C49 C 0.2196(5) -0.0243(6) 0.4988(3) 0.0272 1.0000 Uani . . . . . . .
S50 S 0.44502(18) -0.07815(17) 0.36325(8) 0.0413 1.0000 Uani . . . . . . .
O51 O 0.3627(5) -0.0666(5) 0.3294(2) 0.0623 1.0000 Uani . . . . . . .
O52 O 0.4649(5) -0.1852(4) 0.3764(2) 0.0508 1.0000 Uani . . . . . . .
O53 O 0.5302(5) -0.0274(4) 0.3484(2) 0.0485 1.0000 Uani . . . . . . .
C54 C 0.4186(6) -0.0113(6) 0.4155(3) 0.0304 1.0000 Uani . . . . . . .
C55 C 0.3372(6) -0.0411(6) 0.4364(3) 0.0303 1.0000 Uani . . . . . . .
C56 C 0.3106(6) 0.0067(6) 0.4767(3) 0.0290 1.0000 Uani . . . . . . .
C57 C 0.3707(6) 0.0867(6) 0.4960(3) 0.0273 1.0000 Uani . . . . . . .
C58 C 0.4529(6) 0.1177(6) 0.4751(3) 0.0279 1.0000 Uani . . . . . . .
C59 C 0.4732(6) 0.0656(6) 0.4343(3) 0.0316 1.0000 Uani . . . . . . .
O60 O 0.3498(3) 0.1342(4) 0.53673(17) 0.0271 1.0000 Uani . . . . . . .
C61 C 0.5130(6) 0.2079(5) 0.4949(3) 0.0288 1.0000 Uani . . . . . . .
S62 S 0.53401(16) 0.48407(16) 0.36120(8) 0.0326 1.0000 Uani . . . . . . .
O63 O 0.5212(5) 0.4037(4) 0.32566(19) 0.0497 1.0000 Uani . . . . . . .
O64 O 0.6353(4) 0.5008(4) 0.37582(19) 0.0365 1.0000 Uani . . . . . . .
O65 O 0.4850(4) 0.5769(4) 0.34661(19) 0.0372 1.0000 Uani . . . . . . .
C66 C 0.4825(5) 0.4390(5) 0.4123(3) 0.0245 1.0000 Uani . . . . . . .
C67 C 0.5137(6) 0.3455(6) 0.4324(3) 0.0287 1.0000 Uani . . . . . . .
C68 C 0.4782(5) 0.3098(6) 0.4736(3) 0.0236 1.0000 Uani . . . . . . .
C69 C 0.4109(5) 0.3702(6) 0.4940(3) 0.0264 1.0000 Uani . . . . . . .
C70 C 0.3762(5) 0.4635(5) 0.4735(2) 0.0211 1.0000 Uani . . . . . . .
C71 C 0.4133(5) 0.4969(5) 0.4329(3) 0.0238 1.0000 Uani . . . . . . .
O72 O 0.3771(4) 0.3386(4) 0.53579(18) 0.0334 1.0000 Uani . . . . . . .
C73 C 0.2971(5) 0.5257(6) 0.4947(3) 0.0299 1.0000 Uani . . . . . . .
O74 O 0.8188(16) 0.2917(17) 0.1194(7) 0.138(5) 0.438(5) Uiso . . P . . . .
O75 O 0.2887(5) 0.7035(5) 0.0949(2) 0.0774 1.0000 Uani . . . . . . .
O76 O 0.2274(4) 0.8697(4) 0.1538(2) 0.0551 1.0000 Uani . . . . . . .
H79 H 0.3044 0.5153 0.5283 0.0500 1.0000 Uiso R . . . . . .
H80 H 0.3063 0.5979 0.4877 0.0500 1.0000 Uiso R . . . . . .
H81 H 0.0225 0.2927 0.5370 0.0500 1.0000 Uiso R . . . . . .
H82 H 0.3902 0.5581 0.4196 0.0500 1.0000 Uiso R . . . . . .
H83 H 0.2292 -0.0131 0.5325 0.0500 1.0000 Uiso R . . . . . .
H84 H -0.0752 0.1950 0.4272 0.0500 1.0000 Uiso R . . . . . .
H85 H 0.5796 0.1963 0.4865 0.0500 1.0000 Uiso R . . . . . .
H86 H 0.5120 0.2094 0.5287 0.0500 1.0000 Uiso R . . . . . .
H87 H 0.2059 -0.0958 0.4928 0.0500 1.0000 Uiso R . . . . . .
H88 H 0.5612 0.3085 0.4182 0.0500 1.0000 Uiso R . . . . . .
H89 H 0.2972 -0.0933 0.4236 0.0500 1.0000 Uiso R . . . . . .
H90 H 0.5278 0.0854 0.4190 0.0500 1.0000 Uiso R . . . . . .
H107 H -0.0701 0.3035 0.4960 0.0500 1.0000 Uiso R . . . . . .
H106 H 0.0892 -0.0534 0.4234 0.0500 1.0000 Uiso R . . . . . .
H108 H -0.0507 0.4089 0.4274 0.0500 1.0000 Uiso R . . . . . .
H94 H 0.3903 0.2764 0.5412 0.0500 1.0000 Uiso R . . . . . .
H95 H 0.1855 0.5906 0.4218 0.0500 1.0000 Uiso R . . . . . .
H96 H 0.2917 0.1245 0.5444 0.0500 1.0000 Uiso R . . . . . .
H97 H 0.2524 0.3686 0.5409 0.0500 1.0000 Uiso R . . . . . .
H98 H 0.1556 0.2264 0.5458 0.0500 1.0000 Uiso R . . . . . .
H99 H 0.7758 0.2446 0.1196 0.1400 0.438(5) Uiso R . P . . . .
H100 H 0.8590 0.2742 0.0995 0.1400 0.438(5) Uiso R . P . . . .
H109 H 0.2736 0.8495 0.2756 0.0559 1.0000 Uiso R . . . . . .
H110 H 0.2362 0.8297 0.2266 0.0559 1.0000 Uiso R . . . . . .
H111 H 0.2998 0.7169 0.3307 0.0724 1.0000 Uiso R . . . . . .
H112 H 0.2886 0.6106 0.3140 0.0724 1.0000 Uiso R . . . . . .
H113 H 0.2337 0.5761 0.2362 0.0703 1.0000 Uiso R . . . . . .
H114 H 0.2076 0.6614 0.2038 0.0703 1.0000 Uiso R . . . . . .
H115 H -0.0216 0.2458 0.3195 0.0438 1.0000 Uiso R . . . . . .
H116 H -0.0068 0.3574 0.3224 0.0438 1.0000 Uiso R . . . . . .
H117 H 0.0084 0.4532 0.2566 0.0539 1.0000 Uiso R . . . . . .
H118 H -0.0043 0.4035 0.2102 0.0539 1.0000 Uiso R . . . . . .
H119 H -0.0282 0.2270 0.2039 0.0496 1.0000 Uiso R . . . . . .
H120 H -0.0308 0.1670 0.2474 0.0496 1.0000 Uiso R . . . . . .
H121 H 0.5422 0.2529 0.3269 0.0512 1.0000 Uiso R . . . . . .
H122 H 0.5484 0.1412 0.3337 0.0512 1.0000 Uiso R . . . . . .
H123 H 0.5413 0.0198 0.2760 0.0672 1.0000 Uiso R . . . . . .
H124 H 0.5360 0.0629 0.2281 0.0672 1.0000 Uiso R . . . . . .
H125 H 0.5153 0.2318 0.2093 0.0656 1.0000 Uiso R . . . . . .
H126 H 0.5144 0.2986 0.2508 0.0656 1.0000 Uiso R . . . . . .
H127 H 0.3403 0.0919 0.6423 0.0356 1.0000 Uiso R . . . . . .
H128 H 0.2335 0.0760 0.6426 0.0356 1.0000 Uiso R . . . . . .
H129 H 0.1361 0.2161 0.6403 0.0321 1.0000 Uiso R . . . . . .
H130 H 0.1767 0.3203 0.6384 0.0321 1.0000 Uiso R . . . . . .
H131 H 0.3365 0.3428 0.6349 0.0357 1.0000 Uiso R . . . . . .
H132 H 0.4031 0.2538 0.6363 0.0357 1.0000 Uiso R . . . . . .
H133 H 0.2694 0.6473 0.1059 0.0500 1.0000 Uiso R . . . . . .
H134 H 0.2796 0.7496 0.1153 0.0934 1.0000 Uiso R . . . . . .
H135 H 0.2768 0.9072 0.1491 0.0500 1.0000 Uiso R . . . . . .
H136 H 0.1780 0.9084 0.1533 0.0500 1.0000 Uiso R . . . . . .
H91 H 0.3058 0.0494 0.2630 0.0600 1.0000 Uiso R . . . . . .
H92 H 0.2305 0.0968 0.2233 0.0600 1.0000 Uiso R . . . . . .
H93 H 0.3372 0.1359 0.2302 0.0600 1.0000 Uiso R . . . . . .
H101 H 0.3685 0.2856 0.3291 0.0600 1.0000 Uiso R . . . . . .
H102 H 0.1598 0.1106 0.3261 0.0600 1.0000 Uiso R . . . . . .
H103 H 0.2632 0.3185 0.4125 0.0600 1.0000 Uiso R . . . . . .
H104 H 0.1614 0.2646 0.4065 0.0600 1.0000 Uiso R . . . . . .
H105 H 0.2563 0.2003 0.4175 0.0600 1.0000 Uiso R . . . . . .
C500 C 0.1983(18) 0.2631(18) 0.2999(11) 0.042(4) 0.252(3) Uiso D . P 1 2 . .
C300 C 0.3109(16) 0.1788(18) 0.3316(9) 0.042(4) 0.252(3) Uiso D . P 1 2 . .
H3001 H 0.3720 0.1454 0.3448 0.0862 0.252(3) Uiso R . P 1 2 . .
H5001 H 0.1460 0.3090 0.2869 0.0862 0.252(3) Uiso R . P 1 2 . .
loop_
_atom_site_aniso_label
_atom_site_aniso_U_11
_atom_site_aniso_U_22
_atom_site_aniso_U_33
_atom_site_aniso_U_23
_atom_site_aniso_U_13
_atom_site_aniso_U_12
O1 0.449(6) 0.119(6) 0.092(6) 0.006(6) 0.068(7) -0.015(7)
C2 0.112(5) 0.065(6) 0.084(6) 0.023(6) 0.006(6) 0.001(6)
C3 0.123(6) 0.688(8) 0.172(7) 0.298(8) -0.100(7) -0.234(8)
C4 0.044(4) 0.072(6) 0.052(5) 0.013(5) 0.003(5) 0.006(5)
C5 0.163(6) 0.080(7) 0.074(7) 0.017(7) 0.049(7) -0.029(7)
C6 0.109(5) 0.067(6) 0.037(5) 0.014(5) -0.004(5) -0.017(5)
O7 0.180(5) 0.072(5) 0.196(7) 0.062(5) 0.060(6) 0.020(5)
C8 0.089(5) 0.057(5) 0.091(6) -0.031(5) 0.030(5) -0.006(5)
C9 0.223(6) 0.096(6) 0.045(5) 0.004(6) 0.021(6) 0.071(7)
C10 0.086(5) 0.048(5) 0.054(5) -0.002(5) 0.004(5) 0.009(5)
N11 0.071(4) 0.059(5) 0.085(5) -0.023(5) -0.020(4) 0.010(4)
N12 0.217(6) 0.091(6) 0.054(5) 0.002(5) 0.002(6) 0.027(6)
N13 0.147(5) 0.032(4) 0.067(5) 0.009(4) -0.023(5) 0.001(5)
C14 0.104(5) 0.038(5) 0.045(5) -0.013(5) 0.023(5) -0.018(5)
N15 0.164(5) 0.023(4) 0.056(5) 0.001(4) 0.049(5) -0.006(4)
N16 0.129(5) 0.045(4) 0.042(4) -0.001(4) 0.016(4) -0.028(5)
N17 0.112(5) 0.051(5) 0.076(5) -0.028(4) 0.026(5) -0.020(5)
C18 0.100(5) 0.031(5) 0.057(5) -0.008(5) 0.005(5) -0.035(5)
N19 0.169(5) 0.038(4) 0.044(5) -0.018(4) -0.014(5) 0.006(5)
N20 0.124(5) 0.060(5) 0.044(4) -0.011(4) 0.023(4) -0.038(5)
N21 0.124(5) 0.095(6) 0.066(5) 0.049(5) -0.025(5) -0.016(5)
C22 0.030(4) 0.031(4) 0.024(4) 0.001(4) 0.002(4) -0.001(4)
N23 0.049(4) 0.021(4) 0.043(4) -0.001(3) 0.005(3) 0.000(3)
N24 0.029(4) 0.032(4) 0.039(4) -0.003(3) 0.004(3) 0.001(3)
N25 0.054(4) 0.026(4) 0.043(4) 0.007(3) 0.006(4) -0.016(4)
S26 0.0450(15) 0.0249(13) 0.0322(14) -0.0015(10) -0.0045(11) 0.0057(11)
O27 0.069(4) 0.053(4) 0.025(3) -0.006(3) 0.003(3) 0.014(3)
O28 0.060(3) 0.025(3) 0.044(3) 0.002(3) -0.008(3) -0.004(3)
O29 0.035(3) 0.034(3) 0.052(4) 0.007(3) -0.012(3) -0.007(3)
C30 0.020(4) 0.017(4) 0.034(4) -0.003(3) 0.005(3) 0.008(3)
C31 0.022(4) 0.007(3) 0.035(4) -0.003(3) 0.010(3) 0.001(3)
C32 0.033(4) 0.010(4) 0.034(4) -0.008(3) 0.004(4) 0.006(3)
C33 0.022(4) 0.013(4) 0.029(4) -0.005(3) -0.003(3) 0.002(3)
C34 0.037(4) 0.012(4) 0.024(4) -0.006(3) 0.011(4) 0.012(3)
C35 0.029(4) 0.023(4) 0.031(4) -0.010(4) -0.002(4) 0.005(4)
O36 0.032(3) 0.038(3) 0.029(3) 0.004(3) -0.001(2) 0.007(3)
C37 0.029(4) 0.032(4) 0.018(4) -0.011(4) 0.007(3) 0.010(3)
S38 0.0511(15) 0.0203(12) 0.0343(14) -0.0038(11) 0.0004(11) -0.0020(11)
O39 0.087(4) 0.026(3) 0.032(3) -0.001(3) 0.000(3) -0.010(3)
O40 0.052(3) 0.044(3) 0.057(4) -0.024(3) -0.023(3) 0.022(3)
O41 0.043(3) 0.024(3) 0.044(3) -0.006(3) 0.001(3) 0.003(3)
C42 0.032(4) 0.007(4) 0.047(4) -0.003(3) 0.007(4) 0.002(3)
C43 0.014(3) 0.016(4) 0.041(4) 0.003(4) 0.002(3) 0.001(3)
C44 0.023(4) 0.024(4) 0.030(4) -0.003(4) 0.015(4) -0.006(3)
C45 0.032(4) 0.021(4) 0.021(4) 0.004(3) 0.000(4) -0.006(4)
C46 0.032(4) 0.012(4) 0.022(4) 0.001(3) 0.002(3) -0.002(3)
C47 0.061(4) 0.005(4) 0.034(4) -0.005(3) 0.023(4) -0.003(4)
O48 0.037(3) 0.024(3) 0.032(3) -0.006(2) 0.001(3) 0.012(3)
C49 0.030(4) 0.017(4) 0.034(4) 0.000(3) 0.001(4) 0.000(4)
S50 0.0545(16) 0.0343(14) 0.0362(14) -0.0023(12) 0.0107(12) 0.0096(13)
O51 0.074(4) 0.072(4) 0.039(3) -0.013(3) -0.006(3) 0.026(4)
O52 0.069(4) 0.023(3) 0.063(4) -0.001(3) 0.020(3) 0.003(3)
O53 0.072(4) 0.029(3) 0.047(4) -0.003(3) 0.017(3) 0.001(3)
C54 0.031(4) 0.015(4) 0.045(5) 0.005(4) -0.001(4) 0.000(4)
C55 0.037(4) 0.012(4) 0.041(4) 0.007(4) -0.001(4) 0.012(3)
C56 0.041(4) 0.017(4) 0.029(4) 0.010(3) 0.002(4) 0.008(4)
C57 0.031(4) 0.028(4) 0.022(4) 0.002(4) -0.004(4) 0.010(4)
C58 0.030(4) 0.026(4) 0.027(4) 0.014(4) -0.002(4) 0.015(4)
C59 0.033(4) 0.029(4) 0.033(4) 0.014(4) 0.002(4) 0.011(4)
O60 0.026(3) 0.031(3) 0.024(3) 0.000(2) 0.003(2) 0.005(2)
C61 0.022(4) 0.024(4) 0.040(4) 0.006(4) 0.000(4) 0.009(3)
S62 0.0441(15) 0.0225(12) 0.0306(13) 0.0007(10) 0.0008(11) 0.0020(11)
O63 0.082(4) 0.037(3) 0.031(3) -0.001(3) 0.008(3) -0.002(3)
O64 0.033(3) 0.032(3) 0.045(3) 0.001(3) 0.004(3) -0.008(3)
O65 0.033(3) 0.030(3) 0.048(3) 0.010(3) 0.002(3) 0.007(3)
C66 0.022(4) 0.011(4) 0.038(4) 0.004(3) -0.009(3) -0.004(3)
C67 0.034(4) 0.022(4) 0.028(4) -0.014(4) -0.010(4) 0.002(4)
C68 0.017(4) 0.031(4) 0.021(4) 0.001(4) -0.007(3) 0.000(3)
C69 0.020(4) 0.036(4) 0.023(4) -0.001(4) 0.003(3) 0.001(4)
C70 0.026(4) 0.019(4) 0.016(4) -0.003(3) -0.008(3) -0.001(3)
C71 0.024(4) 0.011(4) 0.033(4) -0.001(3) -0.011(3) 0.008(3)
O72 0.044(3) 0.024(3) 0.031(3) 0.003(3) -0.001(3) 0.008(3)
C73 0.036(4) 0.028(4) 0.025(4) 0.001(4) 0.004(3) 0.015(4)
O75 0.094(4) 0.068(4) 0.074(4) -0.023(4) 0.027(4) -0.033(4)
O76 0.037(3) 0.031(3) 0.098(4) 0.004(3) 0.006(3) 0.001(3)

_refine_ls_extinction_method     None
_oxford_refine_ls_scale          1.969(4)
loop_
_geom_bond_atom_site_label_1
_geom_bond_site_symmetry_1
_geom_bond_atom_site_label_2
_geom_bond_site_symmetry_2
_geom_bond_distance
_geom_bond_publ_flag
O1 . C2 . 1.326(16) yes
O1 . C6 . 1.502(14) yes
O1 . C500 . 1.42(3) yes
C2 . C3 . 1.35(2) yes
C2 . O7 . 1.178(13) yes
C2 . O7 . 1.178(13) yes
C2 . C500 . 1.60(3) yes
C3 . C4 . 1.333(19) yes
C3 . C6 . 1.79(3) yes
C3 . H101 . 1.016 no
C4 . C5 . 1.350(18) yes
C4 . C8 . 1.454(13) yes
C4 . C8 . 1.454(13) yes
C4 . C500 . 1.55(3) yes
C4 . C300 . 1.379(15) yes
C5 . C6 . 1.404(18) yes
C5 . H102 . 0.993 no
C6 . C9 . 1.456(15) yes
C6 . C9 . 1.456(15) yes
C6 . C500 . 1.382(15) yes
C6 . C300 . 1.56(3) yes
C8 . H103 . 0.962 no
C8 . H104 . 0.987 no
C8 . H105 . 0.955 no
C9 . H91 . 1.013 no
C9 . H92 . 0.908 no
C9 . H93 . 1.033 no
C10 . N11 . 1.329(11) yes
C10 . N12 . 1.358(12) yes
C10 . N13 . 1.308(12) yes
N11 . H113 . 0.846 no
N11 . H114 . 0.844 no
N12 . H111 . 0.848 no
N12 . H112 . 0.846 no
N13 . H109 . 0.852 no
N13 . H110 . 0.839 no
C14 . N15 . 1.301(11) yes
C14 . N16 . 1.316(11) yes
C14 . N17 . 1.336(11) yes
N15 . H115 . 0.847 no
N15 . H116 . 0.845 no
N16 . H117 . 0.845 no
N16 . H118 . 0.845 no
N17 . H119 . 0.843 no
N17 . H120 . 0.845 no
C18 . N19 . 1.282(11) yes
C18 . N20 . 1.309(11) yes
C18 . N21 . 1.305(12) yes
N19 . H121 . 0.846 no
N19 . H122 . 0.847 no
N20 . H123 . 0.845 no
N20 . H124 . 0.846 no
N21 . H125 . 0.843 no
N21 . H126 . 0.848 no
C22 . N23 . 1.337(9) yes
C22 . N24 . 1.299(9) yes
C22 . N25 . 1.298(10) yes
N23 . H127 . 0.871 no
N23 . H128 . 0.861 no
N24 . H129 . 0.862 no
N24 . H130 . 0.846 no
N25 . H131 . 0.847 no
N25 . H132 . 0.870 no
S26 . O27 . 1.458(6) yes
S26 . O28 . 1.447(5) yes
S26 . O29 . 1.456(6) yes
S26 . C30 . 1.775(7) yes
C30 . C31 . 1.382(10) yes
C30 . C35 . 1.391(10) yes
C31 . C32 . 1.394(10) yes
C31 . H95 . 0.934 no
C32 . C33 . 1.380(10) yes
C32 . C73 . 1.524(10) yes
C33 . C34 . 1.423(10) yes
C33 . O36 . 1.370(8) yes
C34 . C35 . 1.391(10) yes
C34 . C37 . 1.503(10) yes
C35 . H108 . 0.974 no
O36 . H97 . 0.872 no
C37 . C44 . 1.508(10) yes
C37 . H81 . 0.951 no
C37 . H107 . 1.086 no
S38 . O39 . 1.463(6) yes
S38 . O40 . 1.436(6) yes
S38 . O41 . 1.453(5) yes
S38 . C42 . 1.753(8) yes
C42 . C43 . 1.406(10) yes
C42 . C47 . 1.385(10) yes
C43 . C44 . 1.388(10) yes
C43 . H84 . 0.944 no
C44 . C45 . 1.389(10) yes
C45 . C46 . 1.400(10) yes
C45 . O48 . 1.377(8) yes
C46 . C47 . 1.392(10) yes
C46 . C49 . 1.517(10) yes
C47 . H106 . 0.906 no
O48 . H98 . 0.844 no
C49 . C56 . 1.524(10) yes
C49 . H83 . 0.962 no
C49 . H87 . 0.959 no
S50 . O51 . 1.436(6) yes
S50 . O52 . 1.458(6) yes
S50 . O53 . 1.457(6) yes
S50 . C54 . 1.783(8) yes
C54 . C55 . 1.386(11) yes
C54 . C59 . 1.337(10) yes
C55 . C56 . 1.378(10) yes
C55 . H89 . 0.931 no
C56 . C57 . 1.414(10) yes
C57 . C58 . 1.398(10) yes
C57 . O60 . 1.364(8) yes
C58 . C59 . 1.392(10) yes
C58 . C61 . 1.517(11) yes
C59 . H90 . 0.947 no
O60 . H96 . 0.870 no
C61 . C68 . 1.515(10) yes
C61 . H85 . 0.995 no
C61 . H86 . 0.957 no
S62 . O63 . 1.448(6) yes
S62 . O64 . 1.455(5) yes
S62 . O65 . 1.428(5) yes
S62 . C66 . 1.773(8) yes
C66 . C67 . 1.393(10) yes
C66 . C71 . 1.394(10) yes
C67 . C68 . 1.391(10) yes
C67 . H88 . 0.939 no
C68 . C69 . 1.390(10) yes
C69 . C70 . 1.409(10) yes
C69 . O72 . 1.377(9) yes
C70 . C71 . 1.375(10) yes
C70 . C73 . 1.536(10) yes
C71 . H82 . 0.924 no
O72 . H94 . 0.840 no
C73 . H79 . 0.956 no
C73 . H80 . 0.969 no
O74 . H99 . 0.859 no
O74 . H100 . 0.861 no
O75 . H133 . 0.846 no
O75 . H134 . 0.848 no
O76 . H135 . 0.866 no
O76 . H136 . 0.853 no
C500 . H5001 . 0.988 no
C300 . H3001 . 0.999 no
loop_
_geom_angle_atom_site_label_1
_geom_angle_site_symmetry_1
_geom_angle_atom_site_label_2
_geom_angle_site_symmetry_2
_geom_angle_atom_site_label_3
_geom_angle_site_symmetry_3
_geom_angle
_geom_angle_publ_flag
C2 . O1 . C6 . 100.4(11) yes
C2 . O1 . C500 . 71.4(13) yes
C6 . O1 . C500 . 56.5(9) yes
O1 . C2 . C3 . 98.1(17) yes
O1 . C2 . O7 . 120.4(14) yes
C3 . C2 . O7 . 141.1(20) yes
O1 . C2 . O7 . 120.4(14) yes
O1 . C2 . C500 . 57.0(12) yes
O7 . C2 . C500 . 146.2(16) yes
C2 . C3 . C4 . 128(2) yes
C2 . C3 . C6 . 86.4(13) yes
C4 . C3 . C6 . 82.4(15) yes
C2 . C3 . H101 . 117.5 no
C4 . C3 . H101 . 114.4 no
C6 . C3 . H101 . 109.4 no
C3 . C4 . C5 . 99.9(16) yes
C3 . C4 . C8 . 131.6(16) yes
C5 . C4 . C8 . 128.6(11) yes
C8 . C4 . C500 . 141.6(11) yes
C8 . C4 . C300 . 129.1(14) yes
C500 . C4 . C300 . 89.0(14) yes
C4 . C5 . C6 . 98.6(13) yes
C4 . C5 . H102 . 131.2 no
C6 . C5 . H102 . 130.2 no
O1 . C6 . C5 . 118.1(13) yes
O1 . C6 . C3 . 75.0(10) yes
C5 . C6 . C3 . 78.9(10) yes
O1 . C6 . C9 . 106.7(9) yes
C5 . C6 . C9 . 123.2(12) yes
C3 . C6 . C9 . 149.0(14) yes
O1 . C6 . C9 . 106.7(9) yes
O1 . C6 . C500 . 58.7(14) yes
C9 . C6 . C500 . 153.3(17) yes
O1 . C6 . C300 . 127.7(13) yes
C9 . C6 . C300 . 116.5(12) yes
C500 . C6 . C300 . 88.5(16) yes
C4 . C8 . H103 . 111.4 no
C4 . C8 . H104 . 114.4 no
H103 . C8 . H104 . 108.4 no
C4 . C8 . H105 . 106.8 no
H103 . C8 . H105 . 107.2 no
H104 . C8 . H105 . 108.3 no
C6 . C9 . H91 . 109.5 no
C6 . C9 . H92 . 117.9 no
H91 . C9 . H92 . 111.8 no
C6 . C9 . H93 . 109.6 no
H91 . C9 . H93 . 98.3 no
H92 . C9 . H93 . 108.0 no
N11 . C10 . N12 . 118.0(10) yes
N11 . C10 . N13 . 119.8(10) yes
N12 . C10 . N13 . 122.1(10) yes
C10 . N11 . H113 . 121.5 no
C10 . N11 . H114 . 118.6 no
H113 . N11 . H114 . 119.7 no
C10 . N12 . H111 . 120.1 no
C10 . N12 . H112 . 120.1 no
H111 . N12 . H112 . 119.4 no
C10 . N13 . H109 . 117.4 no
C10 . N13 . H110 . 122.8 no
H109 . N13 . H110 . 119.5 no
N15 . C14 . N16 . 119.9(8) yes
N15 . C14 . N17 . 119.7(9) yes
N16 . C14 . N17 . 120.3(8) yes
C14 . N15 . H115 . 121.1 no
C14 . N15 . H116 . 119.1 no
H115 . N15 . H116 . 119.7 no
C14 . N16 . H117 . 120.9 no
C14 . N16 . H118 . 119.6 no
H117 . N16 . H118 . 119.5 no
C14 . N17 . H119 . 121.3 no
C14 . N17 . H120 . 118.7 no
H119 . N17 . H120 . 120.0 no
N19 . C18 . N20 . 121.5(10) yes
N19 . C18 . N21 . 120.1(9) yes
N20 . C18 . N21 . 118.4(10) yes
C18 . N19 . H121 . 127.1 no
C18 . N19 . H122 . 113.0 no
H121 . N19 . H122 . 119.5 no
C18 . N20 . H123 . 125.6 no
C18 . N20 . H124 . 114.9 no
H123 . N20 . H124 . 119.4 no
C18 . N21 . H125 . 127.6 no
C18 . N21 . H126 . 112.2 no
H125 . N21 . H126 . 119.7 no
N23 . C22 . N24 . 117.9(8) yes
N23 . C22 . N25 . 120.5(8) yes
N24 . C22 . N25 . 121.4(8) yes
C22 . N23 . H127 . 117.5 no
C22 . N23 . H128 . 121.2 no
H127 . N23 . H128 . 121.3 no
C22 . N24 . H129 . 121.5 no
C22 . N24 . H130 . 119.7 no
H129 . N24 . H130 . 118.8 no
C22 . N25 . H131 . 118.7 no
C22 . N25 . H132 . 121.9 no
H131 . N25 . H132 . 119.2 no
O27 . S26 . O28 . 111.5(4) yes
O27 . S26 . O29 . 112.1(4) yes
O28 . S26 . O29 . 112.3(4) yes
O27 . S26 . C30 . 106.0(3) yes
O28 . S26 . C30 . 107.5(4) yes
O29 . S26 . C30 . 107.0(3) yes
S26 . C30 . C31 . 119.5(6) yes
S26 . C30 . C35 . 119.2(6) yes
C31 . C30 . C35 . 121.2(7) yes
C30 . C31 . C32 . 119.3(7) yes
C30 . C31 . H95 . 122.7 no
C32 . C31 . H95 . 118.0 no
C31 . C32 . C33 . 120.0(7) yes
C31 . C32 . C73 . 118.5(7) yes
C33 . C32 . C73 . 121.5(7) yes
C32 . C33 . C34 . 121.4(7) yes
C32 . C33 . O36 . 121.0(6) yes
C34 . C33 . O36 . 117.6(6) yes
C33 . C34 . C35 . 117.5(7) yes
C33 . C34 . C37 . 121.4(7) yes
C35 . C34 . C37 . 120.9(7) yes
C30 . C35 . C34 . 120.7(7) yes
C30 . C35 . H108 . 119.2 no
C34 . C35 . H108 . 120.1 no
C33 . O36 . H97 . 112.2 no
C34 . C37 . C44 . 112.2(6) yes
C34 . C37 . H81 . 110.4 no
C44 . C37 . H81 . 111.2 no
C34 . C37 . H107 . 107.4 no
C44 . C37 . H107 . 106.1 no
H81 . C37 . H107 . 109.3 no
O39 . S38 . O40 . 111.2(4) yes
O39 . S38 . O41 . 110.9(4) yes
O40 . S38 . O41 . 114.7(4) yes
O39 . S38 . C42 . 106.2(4) yes
O40 . S38 . C42 . 105.9(4) yes
O41 . S38 . C42 . 107.5(3) yes
S38 . C42 . C43 . 120.0(6) yes
S38 . C42 . C47 . 120.9(6) yes
C43 . C42 . C47 . 119.0(7) yes
C42 . C43 . C44 . 121.5(7) yes
C42 . C43 . H84 . 117.8 no
C44 . C43 . H84 . 120.7 no
C37 . C44 . C43 . 120.2(7) yes
C37 . C44 . C45 . 122.5(7) yes
C43 . C44 . C45 . 117.2(7) yes
C44 . C45 . C46 . 123.6(7) yes
C44 . C45 . O48 . 118.1(7) yes
C46 . C45 . O48 . 118.2(7) yes
C45 . C46 . C47 . 117.0(7) yes
C45 . C46 . C49 . 122.1(7) yes
C47 . C46 . C49 . 120.9(7) yes
C46 . C47 . C42 . 121.7(7) yes
C46 . C47 . H106 . 121.9 no
C42 . C47 . H106 . 116.3 no
C45 . O48 . H98 . 113.3 no
C46 . C49 . C56 . 111.4(6) yes
C46 . C49 . H83 . 108.8 no
C56 . C49 . H83 . 108.9 no
C46 . C49 . H87 . 108.3 no
C56 . C49 . H87 . 110.0 no
H83 . C49 . H87 . 109.3 no
O51 . S50 . O52 . 113.1(4) yes
O51 . S50 . O53 . 112.7(4) yes
O52 . S50 . O53 . 111.3(4) yes
O51 . S50 . C54 . 106.7(4) yes
O52 . S50 . C54 . 107.5(4) yes
O53 . S50 . C54 . 104.9(4) yes
S50 . C54 . C55 . 117.4(6) yes
S50 . C54 . C59 . 122.5(7) yes
C55 . C54 . C59 . 120.0(8) yes
C54 . C55 . C56 . 121.6(8) yes
C54 . C55 . H89 . 121.6 no
C56 . C55 . H89 . 116.8 no
C49 . C56 . C55 . 121.5(7) yes
C49 . C56 . C57 . 121.6(7) yes
C55 . C56 . C57 . 117.0(7) yes
C56 . C57 . C58 . 122.1(7) yes
C56 . C57 . O60 . 119.5(7) yes
C58 . C57 . O60 . 118.4(7) yes
C57 . C58 . C59 . 116.7(8) yes
C57 . C58 . C61 . 121.0(7) yes
C59 . C58 . C61 . 122.2(7) yes
C58 . C59 . C54 . 122.7(8) yes
C58 . C59 . H90 . 118.9 no
C54 . C59 . H90 . 118.5 no
C57 . O60 . H96 . 115.0 no
C58 . C61 . C68 . 112.3(6) yes
C58 . C61 . H85 . 107.1 no
C68 . C61 . H85 . 108.1 no
C58 . C61 . H86 . 109.0 no
C68 . C61 . H86 . 110.2 no
H85 . C61 . H86 . 110.1 no
O63 . S62 . O64 . 111.1(4) yes
O63 . S62 . O65 . 112.4(3) yes
O64 . S62 . O65 . 112.7(3) yes
O63 . S62 . C66 . 107.2(3) yes
O64 . S62 . C66 . 106.0(3) yes
O65 . S62 . C66 . 107.1(4) yes
S62 . C66 . C67 . 119.0(6) yes
S62 . C66 . C71 . 120.9(6) yes
C67 . C66 . C71 . 120.1(7) yes
C66 . C67 . C68 . 120.7(7) yes
C66 . C67 . H88 . 118.6 no
C68 . C67 . H88 . 120.7 no
C61 . C68 . C67 . 119.9(7) yes
C61 . C68 . C69 . 122.2(7) yes
C67 . C68 . C69 . 118.0(7) yes
C68 . C69 . C70 . 122.3(7) yes
C68 . C69 . O72 . 119.2(7) yes
C70 . C69 . O72 . 118.5(7) yes
C69 . C70 . C71 . 118.2(7) yes
C69 . C70 . C73 . 121.5(7) yes
C71 . C70 . C73 . 120.2(6) yes
C66 . C71 . C70 . 120.7(7) yes
C66 . C71 . H82 . 121.5 no
C70 . C71 . H82 . 117.7 no
C69 . O72 . H94 . 110.8 no
C70 . C73 . C32 . 113.5(6) yes
C70 . C73 . H79 . 107.6 no
C32 . C73 . H79 . 107.6 no
C70 . C73 . H80 . 108.3 no
C32 . C73 . H80 . 110.2 no
H79 . C73 . H80 . 109.6 no
H99 . O74 . H100 . 108.5 no
H133 . O75 . H134 . 106.6 no
H135 . O76 . H136 . 108.8 no
C4 . C500 . C2 . 99.8(17) yes
C4 . C500 . O1 . 138(2) yes
C2 . C500 . O1 . 51.7(11) yes
C4 . C500 . C6 . 90.8(16) yes
C2 . C500 . C6 . 93.4(15) yes
O1 . C500 . C6 . 64.9(12) yes
C4 . C500 . H5001 . 133.5 no
C2 . C500 . H5001 . 83.0 no
O1 . C500 . H5001 . 79.1 no
C6 . C500 . H5001 . 135.6 no
C6 . C300 . C4 . 90.6(14) yes
C6 . C300 . H3001 . 135.5 no
C4 . C300 . H3001 . 133.8 no
loop_
_geom_hbond_atom_site_label_D
_geom_hbond_site_symmetry_D
_geom_hbond_atom_site_label_H
_geom_hbond_site_symmetry_H
_geom_hbond_atom_site_label_A
_geom_hbond_site_symmetry_A
_geom_hbond_angle_DHA
_geom_hbond_distance_DH
_geom_hbond_distance_HA
_geom_hbond_distance_DA
_geom_hbond_publ_flag
C67 . H88 . O75 3_645 163 0.94 2.56 3.467(14) yes
C55 . H89 . O74 3_645 170 0.93 2.44 3.366(14) yes
O72 . H94 . O60 . 148 0.84 1.93 2.680(14) yes
O60 . H96 . O48 . 151 0.87 1.91 2.700(14) yes
O36 . H97 . O72 . 166 0.87 1.81 2.661(14) yes
O48 . H98 . O36 . 155 0.84 1.93 2.718(14) yes
O74 . H99 . N12 3_645 124 0.86 2.44 3.006(14) yes
N13 . H109 . O51 1_565 160 0.85 2.17 2.986(14) yes
N13 . H110 . O76 . 161 0.84 2.12 2.924(14) yes
N12 . H111 . O74 3_655 121 0.85 2.48 3.006(14) yes
N12 . H112 . O7 . 142 0.85 2.43 3.138(14) yes
N11 . H113 . O7 . 157 0.85 2.07 2.864(14) yes
N11 . H114 . O40 3_555 129 0.84 2.43 3.027(14) yes
N15 . H115 . O39 . 157 0.85 2.06 2.854(14) yes
N15 . H116 . O27 . 146 0.85 2.25 2.988(14) yes
N16 . H117 . O27 . 146 0.85 2.20 2.939(14) yes
N16 . H118 . O41 3_555 157 0.85 2.13 2.926(14) yes
N17 . H119 . O28 3_545 158 0.84 2.17 2.965(14) yes
N17 . H120 . O39 . 141 0.84 2.48 3.180(14) yes
N19 . H121 . O63 . 156 0.85 1.98 2.774(14) yes
N19 . H122 . O53 . 152 0.85 2.25 3.020(14) yes
N20 . H123 . O53 . 143 0.85 2.16 2.878(14) yes
N20 . H124 . O65 3_645 166 0.85 2.12 2.945(14) yes
N21 . H125 . O65 3_645 134 0.84 2.56 3.205(14) yes
N21 . H126 . O63 . 146 0.85 2.51 3.253(14) yes
N23 . H127 . O53 2_656 172 0.87 1.99 2.856(14) yes
N23 . H128 . O40 2_556 156 0.86 2.08 2.888(14) yes
N24 . H129 . O41 2_556 162 0.86 2.17 2.998(14) yes
N24 . H130 . O29 2_566 157 0.85 2.23 3.029(14) yes
N25 . H131 . O64 2_666 159 0.85 2.09 2.903(14) yes
N25 . H132 . O52 2_656 169 0.87 2.11 2.969(14) yes
O75 . H133 . O40 3_555 149 0.85 2.12 2.877(14) yes
O75 . H134 . O76 . 166 0.85 2.07 2.903(14) yes
O76 . H135 . O64 3_655 165 0.87 1.91 2.755(14) yes
O76 . H136 . O29 3_555 159 0.85 2.02 2.827(14) yes
C9 . H91 . O51 . 159 1.01 2.48 3.445(14) yes
C5 . H102 . O39 . 140 0.99 2.47 3.296(14) yes
C500 . H5001 . C14 . 142 0.99 2.27 3.108(14) yes
C500 . H5001 . N15 . 126 0.99 2.37 3.053(14) yes
