# Supplementary material for: The past, present and future of Scientific discourse
Source: J Cheminform. 2011 Oct 14;3:46. doi: 10.1186/1758-2946-3-46 (PMC3208583; doi:10.1186/1758-2946-3-46)
Supplement: Additional file 1 — Interactive Jmol-enhanced version of Figure 3. [file 1758-2946-3-46-S1.zip › Additional file 1/764868.cif]

#######################################################################
#
#                 Cambridge Crystallographic Data Centre
#                                CCDC 
# 
#######################################################################
# 
#  This CIF contains data from an original supplementary publication 
#  deposited with the CCDC, and may include chemical, crystal,   
#  experimental, refinement, atomic coordinates, 
#  anisotropic displacement parameters and molecular geometry data,
#  as required by the journal to which it was submitted. 
# 
#  This CIF is provided on the understanding that it is used for bona
#  fide research purposes only. It may contain copyright material 
#  of the CCDC or of third parties, and may not be copied or further 
#  disseminated in any form, whether machine-readable or not,  
#  except for the purpose of generating routine backup copies 
#  on your local computer system.
# 
#  For further information on the CCDC, data deposition and 
#  data retrieval see:
#                         www.ccdc.cam.ac.uk 
#
#  Bona fide researchers may freely download Mercury and enCIFer
#  from this site to visualise CIF-encoded structures and 
#  to carry out CIF format checking respectively. 
#
####################################################################### 

data_5
_database_code_depnum_ccdc_archive 'CCDC 764868'
#TrackingRef '764868.cif'


_refine_special_details          
;
One water molecule, like for yml47b, was restrained.


The H atoms were all located in a difference map, but those
attached to carbon atoms were repositioned geometrically.
The H atoms were initially refined with soft restraints on the
bond lengths and angles to regularise their geometry
(C---H in the range 0.93--0.98,
N---H in the range 0.86--0.89
N---H to 0.86
O---H = 0.82
\%A)
and
U~iso~(H) (in the range 1.2-1.5 times U~eq~ of the parent atom),
after which the positions were refined with riding constraints.

;
_cell_length_a                   14.0561(5)
_cell_length_b                   12.9422(5)
_cell_length_c                   28.3637(10)
_cell_angle_alpha                90
_cell_angle_beta                 95.620(4)
_cell_angle_gamma                90
_cell_volume                     5135.0(3)

_symmetry_cell_setting           Monoclinic
_symmetry_space_group_name_H-M   'P 1 21/c 1 '
_symmetry_space_group_name_Hall  '-P 2ybc'
loop_
_symmetry_equiv_pos_as_xyz
x,y,z
-x,-y,-z
-x,y+1/2,-z+1/2
x,-y+1/2,z+1/2

loop_
_atom_type_symbol
_atom_type_scat_dispersion_real
_atom_type_scat_dispersion_imag
_atom_type_scat_Cromer_Mann_a1
_atom_type_scat_Cromer_Mann_b1
_atom_type_scat_Cromer_Mann_a2
_atom_type_scat_Cromer_Mann_b2
_atom_type_scat_Cromer_Mann_a3
_atom_type_scat_Cromer_Mann_b3
_atom_type_scat_Cromer_Mann_a4
_atom_type_scat_Cromer_Mann_b4
_atom_type_scat_Cromer_Mann_c
_atom_type_scat_source
C 0.0033 0.0016 2.3100 20.8439 1.0200 10.2075 1.5886 0.5687 0.8650 51.6512
0.2156 'International Tables Vol C 4.2.6.8 and 6.1.1.4'
H 0.0000 0.0000 0.4930 10.5109 0.3229 26.1257 0.1402 3.1424 0.0408 57.7998
0.0030 'International Tables Vol C 4.2.6.8 and 6.1.1.4'
N 0.0061 0.0033 12.2126 0.0057 3.1322 9.8933 2.0125 28.9975 1.1663 0.5826
-11.5290 'International Tables Vol C 4.2.6.8 and 6.1.1.4'
O 0.0106 0.0060 3.0485 13.2771 2.2868 5.7011 1.5463 0.3239 0.8670 32.9089
0.2508 'International Tables Vol C 4.2.6.8 and 6.1.1.4'
S 0.1246 0.1234 6.9053 1.4679 5.2034 22.2151 1.4379 0.2536 1.5863 56.1720
0.8669 'International Tables Vol C 4.2.6.8 and 6.1.1.4'


_cell_formula_units_Z            4

# Given Formula = C39 H58 N12 O21 S4
# Dc = 1.50 Fooo = 2432.00 Mu = 2.75 M = 1159.22
# Found Formula = C39 H58 N12 O21 S4
# Dc = 1.50 FOOO = 2432.00 Mu = 2.75 M = 1159.22

_chemical_formula_sum            'C39 H58 N12 O21 S4'
_chemical_formula_moiety         'C28 H20 O16 S4, C7 H8 O2, 4(C H6 N3), 3(H2 O)'
_chemical_compound_source        ?
_chemical_formula_weight         1159.22


_cell_measurement_reflns_used    5258
_cell_measurement_theta_min      3.6940
_cell_measurement_theta_max      28.5431
_cell_measurement_temperature    175

_exptl_crystal_description       prismatic
_exptl_crystal_colour            colourless
_exptl_crystal_size_min          0.100
_exptl_crystal_size_mid          0.120
_exptl_crystal_size_max          0.220

_exptl_crystal_density_diffrn    1.499
_exptl_crystal_density_meas      ?
_exptl_crystal_density_method    'not measured'
# Non-dispersive F(000):
_exptl_crystal_F_000             2432
_exptl_absorpt_coefficient_mu    0.275

_exptl_absorpt_correction_T_min  0.84743
_exptl_absorpt_correction_T_max  1.00000
_exptl_absorpt_correction_type   multi-scan
_exptl_absorpt_process_details   
;
CrysAlis RED, Oxford Diffraction Ltd.,
Version 1.171.32.5 (release 08-05-2007 CrysAlis171 .NET)
(compiled May 8 2007,13:10:02)
Empirical absorption correction using spherical harmonics,
implemented in SCALE3 ABSPACK scaling algorithm.
;
_diffrn_radiation_source         'Enhance (Mo) X-ray Source'

_diffrn_detector_area_resol_mean 16.0143
_diffrn_reflns_av_sigmaI/netI    0.1171
# minimum d (highest resolution) where <I/sigI> <= 2.0
_montpellier_reflns_maxres       0.89
loop_
_diffrn_reflns_class_number
_diffrn_reflns_class_d_res_high
_diffrn_reflns_class_d_res_low
_diffrn_reflns_class_av_R_eq
_diffrn_reflns_class_av_uI/I
20 0.76 0.74 0.646 0.8
19 0.78 0.76 0.551 1.0
18 0.81 0.78 0.325 1.4
17 0.83 0.81 0.322 1.8
16 0.86 0.83 0.255 2.0
15 0.89 0.86 0.244 2.0
14 0.92 0.89 0.199 2.6
13 0.96 0.92 0.161 3.0
12 1.00 0.96 0.150 3.8
11 1.05 1.00 0.126 4.6
10 1.11 1.05 0.080 7.8
9 1.17 1.11 0.074 9.3
8 1.25 1.17 0.065 11.5
7 1.36 1.25 0.055 14.3
6 1.48 1.36 0.055 16.0
5 1.66 1.48 0.047 20.2
4 1.92 1.66 0.034 26.0
3 2.35 1.92 0.025 35.7
2 3.32 2.35 0.021 52.1
1 100.0 3.32 0.016 54.5

_diffrn_measurement_device_type  Gemini-S
_diffrn_radiation_monochromator  graphite
_diffrn_radiation_type           'Mo K\a'
_diffrn_radiation_wavelength     0.71073
_diffrn_measurement_method       \w

# If a reference occurs more than once, delete the author
# and date from subsequent references.
_computing_data_collection       
;
CrysAlis CCD, Oxford Diffraction Ltd.,
Version 1.171.32.5 (release 08-05-2007 CrysAlis171 .NET)
(compiled May 8 2007,13:10:02)
;
_computing_cell_refinement       
;
CrysAlis RED, Oxford Diffraction Ltd.,
Version 1.171.32.5 (release 08-05-2007 CrysAlis171 .NET)
(compiled May 8 2007,13:10:02)
;
_computing_data_reduction        
;
CrysAlis RED, Oxford Diffraction Ltd.,
Version 1.171.32.5 (release 08-05-2007 CrysAlis171 .NET)
(compiled May 8 2007,13:10:02)
;
_computing_structure_solution    Superflip
_computing_structure_refinement  'CRYSTALS (Betteridge et al., 2003)'
_computing_publication_material  'CRYSTALS (Betteridge et al., 2003)'
_computing_molecular_graphics    'CAMERON (Watkin et al., 1996)'

_diffrn_standards_interval_time  .
_diffrn_standards_interval_count .
_diffrn_standards_number         0
_diffrn_standards_decay_%        ?

_diffrn_orient_matrix_UB_11      -0.0082839556
_diffrn_orient_matrix_UB_12      0.0220740188
_diffrn_orient_matrix_UB_13      -0.0229713167
_diffrn_orient_matrix_UB_21      -0.0205642815
_diffrn_orient_matrix_UB_22      0.0442115481
_diffrn_orient_matrix_UB_23      0.0098355674
_diffrn_orient_matrix_UB_31      0.0456899317
_diffrn_orient_matrix_UB_32      0.0239210468
_diffrn_orient_matrix_UB_33      0.0029886186
_diffrn_measurement_details      
;
#__ type_ start__ end____ width___ exp.time_
1 omega -51.00 1.00 1.0000 100.0000
omega____ theta____ kappa____ phi______ omega'___ theta'___ frames
- 20.3474 -75.0000 249.0000 0.0000 0.0000 52

#__ type_ start__ end____ width___ exp.time_
2 omega 40.00 92.00 1.0000 100.0000
omega____ theta____ kappa____ phi______ omega'___ theta'___ frames
- 20.3474 75.0000 0.0000 0.0000 0.0000 52

#__ type_ start__ end____ width___ exp.time_
3 omega -3.00 47.00 1.0000 100.0000
omega____ theta____ kappa____ phi______ omega'___ theta'___ frames
- 20.3474 -45.0000 240.0000 0.0000 0.0000 50

#__ type_ start__ end____ width___ exp.time_
4 omega -1.00 51.00 1.0000 100.0000
omega____ theta____ kappa____ phi______ omega'___ theta'___ frames
- 20.3474 -75.0000 240.0000 0.0000 0.0000 52

#__ type_ start__ end____ width___ exp.time_
5 omega 43.00 87.00 1.0000 100.0000
omega____ theta____ kappa____ phi______ omega'___ theta'___ frames
- 20.3474 45.0000 0.0000 0.0000 0.0000 44

;

_diffrn_ambient_temperature      175
_diffrn_reflns_number            76870
_reflns_number_total             17346
_diffrn_reflns_av_R_equivalents  0.050
# Number of reflections with Friedels Law is 17346
# Number of reflections without Friedels Law is 0
# Theoretical number of reflections is about 12549


_diffrn_reflns_theta_min         3.702
_diffrn_reflns_theta_max         28.607
_diffrn_measured_fraction_theta_max 0.746

_diffrn_reflns_theta_full        25.174
_diffrn_measured_fraction_theta_full 0.881


_diffrn_reflns_limit_h_min       -20
_diffrn_reflns_limit_h_max       20
_diffrn_reflns_limit_k_min       -19
_diffrn_reflns_limit_k_max       17
_diffrn_reflns_limit_l_min       -43
_diffrn_reflns_limit_l_max       42
_reflns_limit_h_min              -18
_reflns_limit_h_max              18
_reflns_limit_k_min              0
_reflns_limit_k_max              17
_reflns_limit_l_min              0
_reflns_limit_l_max              36

_oxford_diffrn_Wilson_B_factor   0.00
_oxford_diffrn_Wilson_scale      0.00

_atom_sites_solution_primary     direct #heavy,direct,difmap,geom
# _atom_sites_solution_secondary difmap
_atom_sites_solution_hydrogens   geom


_refine_diff_density_min         -0.63
_refine_diff_density_max         0.97


# The current dictionary definitions do not cover the
# situation where the reflections used for refinement were
# selected by a user-defined sigma threshold


# The values actually used during refinement
_oxford_reflns_threshold_expression_ref I>2.0\s(I)
_refine_ls_number_reflns         4156
_refine_ls_number_restraints     962
_refine_ls_number_parameters     694
_oxford_refine_ls_R_factor_ref   0.0809
_refine_ls_wR_factor_ref         0.0931
_refine_ls_goodness_of_fit_ref   0.8854
_refine_ls_shift/su_max          0.0007478
_refine_ls_shift/su_mean         0.0000114

# The values computed from all data
_oxford_reflns_number_all        9815
_refine_ls_R_factor_all          0.1649
_refine_ls_wR_factor_all         0.1392

# The values computed with a 2 sigma cutoff - a la SHELX
_reflns_threshold_expression     I>2.0\s(I)
_reflns_number_gt                4156
_refine_ls_R_factor_gt           0.0809
_refine_ls_wR_factor_gt          0.0931

# choose from: rm (reference molecule of known chirality),
# ad (anomolous dispersion - Flack), rmad (rm and ad),
# syn (from synthesis), unk (unknown) or . (not applicable).
_chemical_absolute_configuration .


_refine_ls_structure_factor_coef F
_refine_ls_matrix_type           full
_refine_ls_hydrogen_treatment    none # none, undef, noref, refall,
# refxyz, refU, constr or mixed
_refine_ls_weighting_scheme      calc
_refine_ls_weighting_details     
;
Method, part 1, Chebychev polynomial, (Watkin, 1994, Prince, 1982)
[weight] = 1.0/[A~0~*T~0~(x)+A~1~*T~1~(x) ... +A~n-1~]*T~n-1~(x)]
where A~i~ are the Chebychev coefficients listed below and x= Fcalc/Fmax
Method = Robust Weighting (Prince, 1982)
W = [weight] * [1-(deltaF/6*sigmaF)^2^]^2^
A~i~ are:
40.7 -14.4 34.6
;
# Insert your own references if required - in alphabetical order
loop_
_atom_site_label
_atom_site_type_symbol
_atom_site_fract_x
_atom_site_fract_y
_atom_site_fract_z
_atom_site_U_iso_or_equiv
_atom_site_occupancy
_atom_site_adp_type
_atom_site_refinement_flags_posn
_atom_site_refinement_flags_adp
_atom_site_refinement_flags_occupancy
_atom_site_disorder_assembly
_atom_site_disorder_group
_oxford_atom_site_special_shape
_atom_site_attached_hydrogens
O1 O 0.2137(9) 0.2934(9) 0.2541(4) 0.1351 1.0000 Uani . . . . . . .
C2 C 0.2629(8) 0.3543(9) 0.2864(5) 0.0779 1.0000 Uani . . . . . . .
C3 C 0.3040(11) 0.2659(13) 0.3157(6) 0.0718 0.6292(16) Uani . . P 1 1 . .
C300 C 0.3079(17) 0.174(2) 0.3310(10) 0.079(3) 0.3708(16) Uiso D . P 1 2 . .
C4 C 0.2405(6) 0.2356(7) 0.3508(3) 0.0548 1.0000 Uani D . . . . . .
C5 C 0.1920(11) 0.1632(10) 0.3192(5) 0.0546 0.6292(16) Uani . . P 1 1 . .
C500 C 0.206(2) 0.274(2) 0.3022(11) 0.079(3) 0.3708(16) Uiso . . P 1 2 . .
C6 C 0.2548(9) 0.1913(8) 0.2816(4) 0.0773 1.0000 Uani . . . . . . .
O7 O 0.2690(8) 0.4429(7) 0.2793(4) 0.1400 1.0000 Uani . . . . . . .
C8 C 0.2269(8) 0.2609(8) 0.3990(3) 0.0702 1.0000 Uani . . . . . . .
C9 C 0.2828(10) 0.1149(9) 0.2466(4) 0.0969 1.0000 Uani . . . . . . .
C10 C 0.2599(7) 0.7083(7) 0.2649(4) 0.0614 1.0000 Uani . . . . . . .
N11 N 0.2296(6) 0.6393(7) 0.2328(3) 0.0753 1.0000 Uani . . . . . . .
N12 N 0.2902(6) 0.6818(7) 0.3094(3) 0.0769 1.0000 Uani D . . . . . .
N13 N 0.2619(6) 0.8080(6) 0.2537(3) 0.0730 1.0000 Uani . . . . . . .
C14 C -0.0189(7) 0.3133(7) 0.2581(4) 0.0610 1.0000 Uani . . . . . . .
N15 N -0.0229(6) 0.3065(5) 0.3045(3) 0.0734 1.0000 Uani . . . . . . .
N16 N -0.0062(6) 0.4043(6) 0.2398(3) 0.0692 1.0000 Uani . . . . . . .
N17 N -0.0288(6) 0.2294(7) 0.2323(4) 0.0852 1.0000 Uani . . . . . . .
C18 C 0.5315(7) 0.1641(7) 0.2711(3) 0.0554 1.0000 Uani . . . . . . .
N19 N 0.5448(6) 0.1876(6) 0.3159(2) 0.0638 1.0000 Uani . . . . . . .
N20 N 0.5362(6) 0.0687(6) 0.2585(2) 0.0696 1.0000 Uani . . . . . . .
N21 N 0.5140(7) 0.2347(7) 0.2383(3) 0.0891 1.0000 Uani . . . . . . .
C22 C 0.2711(5) 0.2181(5) 0.6392(2) 0.0320 1.0000 Uani . . . . . . .
N23 N 0.2850(4) 0.1166(4) 0.6419(2) 0.0382 1.0000 Uani . . . . . . .
N24 N 0.1846(4) 0.2553(5) 0.6396(2) 0.0375 1.0000 Uani . . . . . . .
N25 N 0.3466(4) 0.2766(5) 0.6356(2) 0.0372 1.0000 Uani . . . . . . .
S26 S 0.00728(12) 0.56355(13) 0.36454(6) 0.0322 1.0000 Uani . . . . . . .
O27 O 0.0559(4) 0.5195(5) 0.32633(19) 0.0558 1.0000 Uani . . . . . . .
O28 O 0.0201(4) 0.6743(4) 0.36847(18) 0.0478 1.0000 Uani D . . . . . .
O29 O -0.0925(4) 0.5338(4) 0.36128(19) 0.0490 1.0000 Uani . . . . . . .
C30 C 0.0618(4) 0.5071(4) 0.4178(2) 0.0257 1.0000 Uani . . . . . . .
C31 C 0.1536(4) 0.5384(5) 0.4350(2) 0.0276 1.0000 Uani . . . . . . .
C32 C 0.1987(4) 0.4932(5) 0.4760(2) 0.0258 1.0000 Uani . . . . . . .
C33 C 0.1495(4) 0.4148(5) 0.4990(2) 0.0264 1.0000 Uani . . . . . . .
C34 C 0.0568(4) 0.3838(5) 0.4810(2) 0.0273 1.0000 Uani . . . . . . .
C35 C 0.0143(4) 0.4318(5) 0.4402(2) 0.0269 1.0000 Uani . . . . . . .
O36 O 0.1908(3) 0.3709(4) 0.53901(16) 0.0338 1.0000 Uani . . . . . . .
C37 C 0.0070(5) 0.2952(5) 0.5034(2) 0.0296 1.0000 Uani . . . . . . .
S38 S -0.06343(13) 0.03274(13) 0.36376(6) 0.0348 1.0000 Uani . . . . . . .
O39 O -0.0216(4) 0.0915(4) 0.32737(19) 0.0555 1.0000 Uani . . . . . . .
O40 O -0.1616(4) 0.0621(4) 0.3670(2) 0.0564 1.0000 Uani . . . . . . .
O41 O -0.0501(3) -0.0767(3) 0.35746(16) 0.0349 1.0000 Uani . . . . . . .
C42 C -0.0005(4) 0.0667(5) 0.4179(2) 0.0289 1.0000 Uani . . . . . . .
C43 C -0.0227(4) 0.1583(5) 0.4398(2) 0.0277 1.0000 Uani . . . . . . .
C44 C 0.0303(4) 0.1921(5) 0.4813(2) 0.0261 1.0000 Uani . . . . . . .
C45 C 0.1071(4) 0.1323(5) 0.4993(2) 0.0273 1.0000 Uani . . . . . . .
C46 C 0.1307(4) 0.0391(5) 0.4783(2) 0.0274 1.0000 Uani . . . . . . .
C47 C 0.0759(4) 0.0074(5) 0.4372(2) 0.0286 1.0000 Uani . . . . . . .
O48 O 0.1605(3) 0.1634(4) 0.54009(15) 0.0343 1.0000 Uani . . . . . . .
C49 C 0.2180(5) -0.0248(5) 0.4982(2) 0.0312 1.0000 Uani . . . . . . .
S50 S 0.44352(13) -0.08075(14) 0.36329(7) 0.0389 1.0000 Uani . . . . . . .
O51 O 0.3627(4) -0.0698(5) 0.3287(2) 0.0633 1.0000 Uani . . . . . . .
O52 O 0.4614(4) -0.1874(4) 0.3758(2) 0.0524 1.0000 Uani . . . . . . .
O53 O 0.5288(4) -0.0302(4) 0.34875(18) 0.0460 1.0000 Uani . . . . . . .
C54 C 0.4157(4) -0.0133(5) 0.4148(2) 0.0281 1.0000 Uani . . . . . . .
C55 C 0.3333(5) -0.0430(5) 0.4353(2) 0.0317 1.0000 Uani . . . . . . .
C56 C 0.3081(4) 0.0072(5) 0.4760(2) 0.0271 1.0000 Uani . . . . . . .
C57 C 0.3686(4) 0.0849(5) 0.4956(2) 0.0268 1.0000 Uani . . . . . . .
C58 C 0.4502(4) 0.1169(5) 0.4750(2) 0.0295 1.0000 Uani . . . . . . .
C59 C 0.4728(4) 0.0635(5) 0.4342(2) 0.0288 1.0000 Uani . . . . . . .
O60 O 0.3470(3) 0.1336(4) 0.53628(15) 0.0327 1.0000 Uani . . . . . . .
C61 C 0.5125(4) 0.2058(5) 0.4946(2) 0.0288 1.0000 Uani . . . . . . .
S62 S 0.53410(12) 0.48259(13) 0.36117(6) 0.0308 1.0000 Uani . . . . . . .
O63 O 0.5219(4) 0.4017(4) 0.32574(18) 0.0518 1.0000 Uani . . . . . . .
O64 O 0.6355(3) 0.5002(4) 0.37604(18) 0.0394 1.0000 Uani . . . . . . .
O65 O 0.4852(3) 0.5768(4) 0.34582(18) 0.0399 1.0000 Uani . . . . . . .
C66 C 0.4824(4) 0.4388(5) 0.4119(2) 0.0268 1.0000 Uani . . . . . . .
C67 C 0.5150(4) 0.3458(5) 0.4324(2) 0.0283 1.0000 Uani . . . . . . .
C68 C 0.4786(4) 0.3092(5) 0.4738(2) 0.0258 1.0000 Uani . . . . . . .
C69 C 0.4113(4) 0.3704(5) 0.4932(2) 0.0239 1.0000 Uani . . . . . . .
C70 C 0.3772(4) 0.4646(5) 0.4731(2) 0.0250 1.0000 Uani . . . . . . .
C71 C 0.4143(4) 0.4970(5) 0.4321(2) 0.0231 1.0000 Uani . . . . . . .
O72 O 0.3785(3) 0.3375(3) 0.53493(15) 0.0310 1.0000 Uani . . . . . . .
C73 C 0.2993(4) 0.5260(5) 0.4945(2) 0.0266 1.0000 Uani . . . . . . .
O74 O 0.816(3) 0.284(3) 0.1134(16) 0.1200 0.194(3) Uiso D . P . . . .
O75 O 0.2893(4) 0.7029(5) 0.0938(3) 0.0791 1.0000 Uani . . . . . . .
O76 O 0.2274(4) 0.8707(4) 0.1541(2) 0.0562 1.0000 Uani . . . . . . .
H79 H 0.3066 0.5157 0.5281 0.0500 1.0000 Uiso R . . . . . .
H80 H 0.3084 0.5982 0.4875 0.0500 1.0000 Uiso R . . . . . .
H81 H 0.0226 0.2948 0.5368 0.0500 1.0000 Uiso R . . . . . .
H82 H 0.3912 0.5582 0.4188 0.0500 1.0000 Uiso R . . . . . .
H83 H 0.2276 -0.0135 0.5320 0.0500 1.0000 Uiso R . . . . . .
H84 H -0.0755 0.1967 0.4259 0.0500 1.0000 Uiso R . . . . . .
H85 H 0.5792 0.1942 0.4862 0.0500 1.0000 Uiso R . . . . . .
H86 H 0.5116 0.2074 0.5284 0.0500 1.0000 Uiso R . . . . . .
H87 H 0.2043 -0.0963 0.4922 0.0500 1.0000 Uiso R . . . . . .
H88 H 0.5624 0.3087 0.4182 0.0500 1.0000 Uiso R . . . . . .
H89 H 0.2932 -0.0952 0.4225 0.0500 1.0000 Uiso R . . . . . .
H90 H 0.5274 0.0833 0.4190 0.0500 1.0000 Uiso R . . . . . .
H91 H -0.0636 0.3053 0.4967 0.0500 1.0000 Uiso R . . . . . .
H92 H 0.0924 -0.0530 0.4228 0.0500 1.0000 Uiso R . . . . . .
H93 H -0.0459 0.4100 0.4267 0.0500 1.0000 Uiso R . . . . . .
H94 H 0.3917 0.2752 0.5403 0.0500 1.0000 Uiso R . . . . . .
H95 H 0.1871 0.5906 0.4209 0.0500 1.0000 Uiso R . . . . . .
H96 H 0.2888 0.1238 0.5439 0.0500 1.0000 Uiso R . . . . . .
H97 H 0.2533 0.3701 0.5403 0.0500 1.0000 Uiso R . . . . . .
H98 H 0.1566 0.2273 0.5452 0.0500 1.0000 Uiso R . . . . . .
H99 H 0.808(6) 0.285(6) 0.1428(18) 0.1400 0.861(3) Uiso D . P . . . .
H100 H 0.846(6) 0.230(5) 0.108(3) 0.1400 0.861(3) Uiso D . P . . . .
H101 H 0.3543 0.3145 0.3147 0.0819 0.6292(16) Uiso R . P 1 1 . .
H102 H 0.1397 0.1173 0.3208 0.0635 0.6292(16) Uiso R . P 1 1 . .
H301 H 0.3628 0.1375 0.3441 0.1031 0.3708(16) Uiso R . P 1 2 . .
H501 H 0.1676 0.3305 0.2901 0.1031 0.3708(16) Uiso R . P 1 2 . .
H103 H 0.2304 0.3266 0.4137 0.0500 1.0000 Uiso R . . . . . .
H104 H 0.1665 0.2286 0.4045 0.0500 1.0000 Uiso R . . . . . .
H105 H 0.2808 0.2199 0.4120 0.0500 1.0000 Uiso R . . . . . .
H106 H 0.2268 0.0734 0.2509 0.0674 1.0000 Uiso R . . . . . .
H107 H 0.3391 0.0718 0.2506 0.0674 1.0000 Uiso R . . . . . .
H108 H 0.2778 0.1411 0.2152 0.0674 1.0000 Uiso R . . . . . .
H109 H 0.2784 0.8504 0.2760 0.0559 1.0000 Uiso R . . . . . .
H110 H 0.2410 0.8306 0.2269 0.0559 1.0000 Uiso R . . . . . .
H111 H 0.3069 0.7242 0.3314 0.0724 1.0000 Uiso R . . . . . .
H112 H 0.2956 0.6178 0.3147 0.0724 1.0000 Uiso R . . . . . .
H113 H 0.2350 0.5752 0.2380 0.0703 1.0000 Uiso R . . . . . .
H114 H 0.2088 0.6605 0.2056 0.0703 1.0000 Uiso R . . . . . .
H115 H -0.0291 0.2490 0.3181 0.0438 1.0000 Uiso R . . . . . .
H116 H -0.0144 0.3606 0.3210 0.0438 1.0000 Uiso R . . . . . .
H117 H 0.0032 0.4583 0.2563 0.0539 1.0000 Uiso R . . . . . .
H118 H -0.0096 0.4086 0.2099 0.0539 1.0000 Uiso R . . . . . .
H119 H -0.0316 0.2322 0.2024 0.0496 1.0000 Uiso R . . . . . .
H120 H -0.0342 0.1722 0.2460 0.0496 1.0000 Uiso R . . . . . .
H121 H 0.5423 0.2476 0.3275 0.0512 1.0000 Uiso R . . . . . .
H122 H 0.5486 0.1359 0.3343 0.0512 1.0000 Uiso R . . . . . .
H123 H 0.5403 0.0169 0.2767 0.0672 1.0000 Uiso R . . . . . .
H124 H 0.5350 0.0600 0.2289 0.0672 1.0000 Uiso R . . . . . .
H125 H 0.5125 0.2277 0.2087 0.0656 1.0000 Uiso R . . . . . .
H126 H 0.5116 0.2945 0.2502 0.0656 1.0000 Uiso R . . . . . .
H127 H 0.3431 0.0921 0.6424 0.0356 1.0000 Uiso R . . . . . .
H128 H 0.2362 0.0763 0.6427 0.0356 1.0000 Uiso R . . . . . .
H129 H 0.1353 0.2156 0.6403 0.0321 1.0000 Uiso R . . . . . .
H130 H 0.1760 0.3198 0.6384 0.0321 1.0000 Uiso R . . . . . .
H131 H 0.3380 0.3412 0.6345 0.0357 1.0000 Uiso R . . . . . .
H132 H 0.4046 0.2523 0.6360 0.0357 1.0000 Uiso R . . . . . .
H133 H 0.2699 0.6467 0.1047 0.0500 1.0000 Uiso R . . . . . .
H134 H 0.2801 0.7490 0.1141 0.0934 1.0000 Uiso R . . . . . .
H135 H 0.2769 0.9082 0.1493 0.0500 1.0000 Uiso R . . . . . .
H136 H 0.1781 0.9094 0.1535 0.0500 1.0000 Uiso R . . . . . .
loop_
_atom_site_aniso_label
_atom_site_aniso_U_11
_atom_site_aniso_U_22
_atom_site_aniso_U_33
_atom_site_aniso_U_23
_atom_site_aniso_U_13
_atom_site_aniso_U_12
O1 0.164(5) 0.123(6) 0.127(6) 0.029(5) 0.058(5) 0.004(6)
C2 0.072(4) 0.049(5) 0.114(6) 0.017(5) 0.015(5) -0.014(4)
C3 0.059(5) 0.077(7) 0.085(7) 0.014(6) 0.037(6) -0.003(6)
C4 0.047(4) 0.074(5) 0.041(4) 0.001(4) -0.006(4) 0.018(4)
C5 0.081(5) 0.046(6) 0.039(5) 0.008(5) 0.015(5) -0.010(5)
C6 0.121(5) 0.057(5) 0.055(5) -0.003(4) 0.015(5) -0.012(5)
O7 0.161(5) 0.063(5) 0.206(7) 0.049(5) 0.069(6) 0.005(5)
C8 0.081(5) 0.063(5) 0.071(5) -0.017(4) 0.031(5) -0.013(4)
C9 0.132(5) 0.101(6) 0.060(5) 0.007(5) 0.023(5) 0.038(6)
C10 0.075(4) 0.045(4) 0.063(5) -0.004(4) 0.002(4) 0.006(4)
N11 0.078(4) 0.060(4) 0.083(5) -0.005(4) -0.017(4) 0.001(4)
N12 0.113(5) 0.059(4) 0.058(4) 0.002(4) 0.004(4) 0.001(4)
N13 0.090(4) 0.066(4) 0.059(4) 0.001(4) -0.015(4) 0.001(4)
C14 0.068(4) 0.045(4) 0.074(5) -0.002(4) 0.030(4) -0.010(4)
N15 0.128(5) 0.028(3) 0.073(5) 0.004(3) 0.057(4) 0.001(4)
N16 0.110(4) 0.061(4) 0.040(4) 0.002(3) 0.021(4) -0.010(4)
N17 0.090(4) 0.070(5) 0.101(5) -0.039(4) 0.040(4) -0.017(4)
C18 0.072(4) 0.044(4) 0.047(4) -0.003(4) -0.010(4) -0.019(4)
N19 0.099(4) 0.050(4) 0.040(4) -0.006(3) -0.004(4) 0.001(4)
N20 0.108(4) 0.068(5) 0.035(4) -0.011(3) 0.017(4) -0.020(4)
N21 0.124(5) 0.083(5) 0.055(4) 0.023(4) -0.019(5) -0.012(5)
C22 0.038(3) 0.037(4) 0.020(3) 0.000(3) -0.002(3) 0.000(3)
N23 0.037(3) 0.032(3) 0.047(3) 0.001(3) 0.007(3) -0.003(2)
N24 0.031(3) 0.039(3) 0.044(3) 0.002(3) 0.005(3) 0.004(2)
N25 0.036(3) 0.038(3) 0.040(3) 0.001(3) 0.014(3) -0.006(3)
S26 0.0350(9) 0.0294(9) 0.0312(9) -0.0013(7) -0.0008(7) 0.0087(7)
O27 0.061(3) 0.065(3) 0.041(3) 0.003(3) 0.005(3) 0.021(3)
O28 0.058(3) 0.038(3) 0.045(3) 0.006(2) -0.004(2) 0.005(2)
O29 0.041(3) 0.052(3) 0.051(3) 0.014(3) -0.009(2) -0.004(2)
C30 0.037(3) 0.016(3) 0.025(3) -0.007(2) 0.003(3) 0.013(2)
C31 0.033(3) 0.019(3) 0.030(3) -0.002(3) 0.005(3) 0.007(2)
C32 0.027(3) 0.018(3) 0.033(3) -0.009(2) 0.003(3) 0.007(2)
C33 0.026(3) 0.031(3) 0.022(3) -0.001(3) 0.004(3) 0.009(3)
C34 0.031(3) 0.028(3) 0.023(3) -0.011(3) 0.005(3) 0.009(3)
C35 0.032(3) 0.021(3) 0.029(3) -0.007(3) 0.007(3) 0.006(3)
O36 0.032(2) 0.039(3) 0.031(2) -0.001(2) 0.006(2) 0.008(2)
C37 0.027(3) 0.033(3) 0.029(3) -0.012(3) 0.003(3) 0.001(3)
S38 0.0428(10) 0.0237(8) 0.0368(10) -0.0055(7) -0.0013(8) -0.0012(7)
O39 0.087(3) 0.037(3) 0.041(3) 0.002(2) -0.003(3) -0.016(3)
O40 0.052(3) 0.046(3) 0.067(4) -0.013(3) -0.017(3) 0.011(3)
O41 0.039(2) 0.027(2) 0.039(3) -0.006(2) 0.005(2) -0.004(2)
C42 0.029(3) 0.020(3) 0.039(4) -0.004(3) 0.011(3) -0.005(3)
C43 0.026(3) 0.032(3) 0.026(3) 0.001(3) 0.005(3) -0.005(3)
C44 0.026(3) 0.029(3) 0.026(3) 0.003(3) 0.014(3) -0.009(2)
C45 0.032(3) 0.027(3) 0.023(3) 0.008(3) 0.010(3) 0.002(3)
C46 0.034(3) 0.023(3) 0.026(3) 0.001(3) 0.013(3) 0.003(3)
C47 0.030(3) 0.021(3) 0.037(3) -0.011(3) 0.016(3) -0.007(3)
O48 0.044(2) 0.035(3) 0.024(2) -0.005(2) 0.004(2) 0.006(2)
C49 0.039(3) 0.021(3) 0.034(3) 0.005(3) 0.004(3) -0.003(3)
S50 0.0444(10) 0.0366(10) 0.0367(10) -0.0055(8) 0.0083(8) 0.0082(8)
O51 0.057(3) 0.078(4) 0.054(3) -0.019(3) 0.000(3) 0.018(3)
O52 0.072(3) 0.032(3) 0.057(3) -0.006(2) 0.028(3) 0.003(3)
O53 0.058(3) 0.039(3) 0.044(3) -0.003(2) 0.021(2) 0.009(2)
C54 0.030(3) 0.018(3) 0.037(3) 0.002(3) 0.008(3) 0.007(3)
C55 0.036(3) 0.026(3) 0.032(3) -0.004(3) -0.003(3) 0.007(3)
C56 0.027(3) 0.026(3) 0.028(3) 0.013(3) 0.004(3) 0.009(2)
C57 0.031(3) 0.023(3) 0.026(3) 0.001(3) 0.000(3) 0.010(3)
C58 0.030(3) 0.028(3) 0.031(3) 0.011(3) 0.002(3) 0.016(3)
C59 0.028(3) 0.029(3) 0.030(3) 0.013(3) 0.007(3) 0.012(3)
O60 0.033(2) 0.037(3) 0.029(2) -0.001(2) 0.0073(19) 0.005(2)
C61 0.027(3) 0.030(3) 0.030(3) 0.010(3) 0.002(3) 0.011(3)
S62 0.0365(9) 0.0286(9) 0.0280(9) 0.0007(7) 0.0062(7) -0.0024(7)
O63 0.080(3) 0.045(3) 0.031(3) -0.001(2) 0.011(3) -0.011(3)
O64 0.041(2) 0.036(3) 0.043(3) 0.003(2) 0.011(2) 0.004(2)
O65 0.043(2) 0.033(3) 0.044(3) 0.016(2) 0.007(2) -0.001(2)
C66 0.028(3) 0.025(3) 0.027(3) 0.005(3) 0.001(3) -0.012(3)
C67 0.023(3) 0.031(3) 0.032(3) -0.002(3) 0.007(3) -0.001(3)
C68 0.020(3) 0.028(3) 0.028(3) -0.004(3) -0.002(2) 0.001(2)
C69 0.022(3) 0.027(3) 0.021(3) -0.005(2) -0.006(2) 0.001(2)
C70 0.020(3) 0.022(3) 0.031(3) -0.003(3) -0.006(2) -0.001(2)
C71 0.022(3) 0.023(3) 0.024(3) 0.002(2) -0.003(2) -0.001(2)
O72 0.045(2) 0.025(2) 0.023(2) 0.0041(18) 0.0042(19) 0.004(2)
C73 0.034(3) 0.025(3) 0.021(3) -0.001(3) 0.005(3) 0.008(3)
O75 0.068(3) 0.080(4) 0.095(4) -0.024(4) 0.039(3) -0.035(3)
O76 0.044(3) 0.038(3) 0.087(4) 0.002(3) 0.010(3) -0.002(2)

_refine_ls_extinction_method     None
_oxford_refine_ls_scale          1.798(5)
loop_
_geom_bond_atom_site_label_1
_geom_bond_site_symmetry_1
_geom_bond_atom_site_label_2
_geom_bond_site_symmetry_2
_geom_bond_distance
_geom_bond_publ_flag
O1 . C2 . 1.347(15) yes
O1 . C500 . 1.40(3) yes
O1 . C6 . 1.612(15) yes
C2 . C3 . 1.497(19) yes
C2 . O7 . 1.169(12) yes
C2 . C500 . 1.41(3) yes
C2 . O7 . 1.169(12) yes
C3 . C4 . 1.454(17) yes
C3 . C6 . 1.49(2) yes
C3 . H101 . 0.950 no
C300 . C4 . 1.395(15) yes
C300 . C6 . 1.54(3) yes
C300 . H301 . 0.950 no
C4 . C5 . 1.423(16) yes
C4 . C8 . 1.437(12) yes
C4 . C500 . 1.50(3) yes
C4 . C8 . 1.437(12) yes
C5 . C6 . 1.493(17) yes
C5 . H102 . 0.950 no
C500 . C6 . 1.43(3) yes
C500 . H501 . 0.950 no
C6 . C9 . 1.480(15) yes
C6 . C9 . 1.480(15) yes
C8 . H103 . 0.946 no
C8 . H104 . 0.973 no
C8 . H105 . 0.968 no
C9 . H106 . 0.970 no
C9 . H107 . 0.966 no
C9 . H108 . 0.949 no
C10 . N11 . 1.318(11) yes
C10 . N12 . 1.335(12) yes
C10 . N13 . 1.330(11) yes
N11 . H113 . 0.845 no
N11 . H114 . 0.844 no
N12 . H111 . 0.847 no
N12 . H112 . 0.844 no
N13 . H109 . 0.852 no
N13 . H110 . 0.840 no
C14 . N15 . 1.325(12) yes
C14 . N16 . 1.307(11) yes
C14 . N17 . 1.309(12) yes
N15 . H115 . 0.847 no
N15 . H116 . 0.844 no
N16 . H117 . 0.844 no
N16 . H118 . 0.847 no
N17 . H119 . 0.846 no
N17 . H120 . 0.843 no
C18 . N19 . 1.302(10) yes
C18 . N20 . 1.289(11) yes
C18 . N21 . 1.309(11) yes
N19 . H121 . 0.845 no
N19 . H122 . 0.847 no
N20 . H123 . 0.845 no
N20 . H124 . 0.846 no
N21 . H125 . 0.843 no
N21 . H126 . 0.846 no
C22 . N23 . 1.329(9) yes
C22 . N24 . 1.309(8) yes
C22 . N25 . 1.316(8) yes
N23 . H127 . 0.875 no
N23 . H128 . 0.864 no
N24 . H129 . 0.865 no
N24 . H130 . 0.844 no
N25 . H131 . 0.845 no
N25 . H132 . 0.873 no
S26 . O27 . 1.453(6) yes
S26 . O28 . 1.448(5) yes
S26 . O29 . 1.449(5) yes
S26 . C30 . 1.782(6) yes
C30 . C31 . 1.395(9) yes
C30 . C35 . 1.372(9) yes
C31 . C32 . 1.396(9) yes
C31 . H95 . 0.935 no
C32 . C33 . 1.423(9) yes
C32 . C73 . 1.519(9) yes
C33 . C34 . 1.410(9) yes
C33 . O36 . 1.349(7) yes
C34 . C35 . 1.395(9) yes
C34 . C37 . 1.517(9) yes
C35 . H93 . 0.937 no
O36 . H97 . 0.876 no
C37 . C44 . 1.523(9) yes
C37 . H81 . 0.951 no
C37 . H91 . 1.001 no
S38 . O39 . 1.452(6) yes
S38 . O40 . 1.443(6) yes
S38 . O41 . 1.442(5) yes
S38 . C42 . 1.752(7) yes
C42 . C43 . 1.387(9) yes
C42 . C47 . 1.387(9) yes
C43 . C44 . 1.401(9) yes
C43 . H84 . 0.947 no
C44 . C45 . 1.384(9) yes
C45 . C46 . 1.399(9) yes
C45 . O48 . 1.377(8) yes
C46 . C47 . 1.397(9) yes
C46 . C49 . 1.539(9) yes
C47 . H92 . 0.922 no
O48 . H98 . 0.842 no
C49 . C56 . 1.526(9) yes
C49 . H83 . 0.966 no
C49 . H87 . 0.957 no
S50 . O51 . 1.434(6) yes
S50 . O52 . 1.441(6) yes
S50 . O53 . 1.461(5) yes
S50 . C54 . 1.779(7) yes
C54 . C55 . 1.399(9) yes
C54 . C59 . 1.359(9) yes
C55 . C56 . 1.400(9) yes
C55 . H89 . 0.931 no
C56 . C57 . 1.397(9) yes
C57 . C58 . 1.401(9) yes
C57 . O60 . 1.374(7) yes
C58 . C59 . 1.411(9) yes
C58 . C61 . 1.518(9) yes
C59 . H90 . 0.952 no
O60 . H96 . 0.875 no
C61 . C68 . 1.520(9) yes
C61 . H85 . 1.001 no
C61 . H86 . 0.960 no
S62 . O63 . 1.450(5) yes
S62 . O64 . 1.464(5) yes
S62 . O65 . 1.446(5) yes
S62 . C66 . 1.767(6) yes
C66 . C67 . 1.394(9) yes
C66 . C71 . 1.387(9) yes
C67 . C68 . 1.408(9) yes
C67 . H88 . 0.943 no
C68 . C69 . 1.389(8) yes
C69 . C70 . 1.410(9) yes
C69 . O72 . 1.378(7) yes
C70 . C71 . 1.385(9) yes
C70 . C73 . 1.525(8) yes
C71 . H82 . 0.923 no
O72 . H94 . 0.838 no
C73 . H79 . 0.958 no
C73 . H80 . 0.966 no
O74 . H99 . 0.8500(9) no
O74 . H100 . 0.8500(9) no
O75 . H133 . 0.846 no
O75 . H134 . 0.848 no
O76 . H135 . 0.870 no
O76 . H136 . 0.854 no
loop_
_geom_angle_atom_site_label_1
_geom_angle_site_symmetry_1
_geom_angle_atom_site_label_2
_geom_angle_site_symmetry_2
_geom_angle_atom_site_label_3
_geom_angle_site_symmetry_3
_geom_angle
_geom_angle_publ_flag
C2 . O1 . C500 . 61.8(14) yes
C2 . O1 . C6 . 90.9(9) yes
C500 . O1 . C6 . 56.1(13) yes
O1 . C2 . C3 . 94.3(11) yes
O1 . C2 . O7 . 120.0(13) yes
C3 . C2 . O7 . 144.5(14) yes
O1 . C2 . C500 . 61.0(13) yes
O1 . C2 . O7 . 120.0(13) yes
C500 . C2 . O7 . 146.0(17) yes
C2 . C3 . C4 . 110.9(11) yes
C2 . C3 . C6 . 90.3(12) yes
C4 . C3 . C6 . 89.6(10) yes
C2 . C3 . H101 . 74.0 no
C4 . C3 . H101 . 135.1 no
C6 . C3 . H101 . 135.2 no
C4 . C300 . C6 . 89.8(15) yes
C4 . C300 . H301 . 133.3 no
C6 . C300 . H301 . 136.9 no
C3 . C4 . C5 . 91.9(10) yes
C3 . C4 . C8 . 137.5(11) yes
C5 . C4 . C8 . 130.5(9) yes
C300 . C4 . C500 . 89.6(17) yes
C300 . C4 . C8 . 132.1(14) yes
C500 . C4 . C8 . 137.5(13) yes
C4 . C5 . C6 . 90.6(10) yes
C4 . C5 . H102 . 134.9 no
C6 . C5 . H102 . 134.5 no
C4 . C500 . C2 . 113.0(20) yes
C4 . C500 . O1 . 154(2) yes
C2 . C500 . O1 . 57.1(14) yes
C4 . C500 . C6 . 90.0(18) yes
C2 . C500 . C6 . 96.2(19) yes
O1 . C500 . C6 . 69.4(15) yes
C4 . C500 . H501 . 135.1 no
C2 . C500 . H501 . 68.8 no
O1 . C500 . H501 . 66.9 no
C6 . C500 . H501 . 134.9 no
C5 . C6 . C3 . 87.9(10) yes
C5 . C6 . O1 . 109.7(10) yes
C3 . C6 . O1 . 84.5(10) yes
C5 . C6 . C9 . 122.0(10) yes
C3 . C6 . C9 . 137.0(12) yes
O1 . C6 . C9 . 109.3(9) yes
C300 . C6 . O1 . 132.6(12) yes
C300 . C6 . C500 . 86.8(15) yes
O1 . C6 . C500 . 54.5(13) yes
C300 . C6 . C9 . 112.2(11) yes
O1 . C6 . C9 . 109.3(9) yes
C500 . C6 . C9 . 160.9(16) yes
C4 . C8 . H103 . 128.2 no
C4 . C8 . H104 . 104.7 no
H103 . C8 . H104 . 108.9 no
C4 . C8 . H105 . 93.8 no
H103 . C8 . H105 . 108.7 no
H104 . C8 . H105 . 111.5 no
C6 . C9 . H106 . 90.8 no
C6 . C9 . H107 . 125.2 no
H106 . C9 . H107 . 109.3 no
C6 . C9 . H108 . 112.9 no
H106 . C9 . H108 . 109.2 no
H107 . C9 . H108 . 107.5 no
N11 . C10 . N12 . 122.1(9) yes
N11 . C10 . N13 . 120.3(9) yes
N12 . C10 . N13 . 117.6(9) yes
C10 . N11 . H113 . 121.8 no
C10 . N11 . H114 . 118.2 no
H113 . N11 . H114 . 119.8 no
C10 . N12 . H111 . 124.7 no
C10 . N12 . H112 . 115.8 no
H111 . N12 . H112 . 119.4 no
C10 . N13 . H109 . 117.2 no
C10 . N13 . H110 . 122.7 no
H109 . N13 . H110 . 119.5 no
N15 . C14 . N16 . 118.4(9) yes
N15 . C14 . N17 . 119.2(9) yes
N16 . C14 . N17 . 122.4(10) yes
C14 . N15 . H115 . 121.8 no
C14 . N15 . H116 . 118.6 no
H115 . N15 . H116 . 119.5 no
C14 . N16 . H117 . 123.1 no
C14 . N16 . H118 . 117.5 no
H117 . N16 . H118 . 119.4 no
C14 . N17 . H119 . 121.2 no
C14 . N17 . H120 . 118.7 no
H119 . N17 . H120 . 120.2 no
N19 . C18 . N20 . 119.2(8) yes
N19 . C18 . N21 . 121.9(9) yes
N20 . C18 . N21 . 118.9(9) yes
C18 . N19 . H121 . 125.9 no
C18 . N19 . H122 . 114.3 no
H121 . N19 . H122 . 119.2 no
C18 . N20 . H123 . 126.4 no
C18 . N20 . H124 . 113.9 no
H123 . N20 . H124 . 119.6 no
C18 . N21 . H125 . 128.1 no
C18 . N21 . H126 . 111.5 no
H125 . N21 . H126 . 119.8 no
N23 . C22 . N24 . 119.7(6) yes
N23 . C22 . N25 . 117.2(6) yes
N24 . C22 . N25 . 123.1(6) yes
C22 . N23 . H127 . 119.4 no
C22 . N23 . H128 . 119.0 no
H127 . N23 . H128 . 121.5 no
C22 . N24 . H129 . 121.9 no
C22 . N24 . H130 . 119.6 no
H129 . N24 . H130 . 118.5 no
C22 . N25 . H131 . 117.3 no
C22 . N25 . H132 . 123.5 no
H131 . N25 . H132 . 119.1 no
O27 . S26 . O28 . 112.5(3) yes
O27 . S26 . O29 . 111.8(4) yes
O28 . S26 . O29 . 112.4(3) yes
O27 . S26 . C30 . 106.1(3) yes
O28 . S26 . C30 . 107.5(3) yes
O29 . S26 . C30 . 106.2(3) yes
S26 . C30 . C31 . 119.0(5) yes
S26 . C30 . C35 . 119.7(5) yes
C31 . C30 . C35 . 121.3(6) yes
C30 . C31 . C32 . 119.9(6) yes
C30 . C31 . H95 . 123.2 no
C32 . C31 . H95 . 116.8 no
C31 . C32 . C33 . 118.6(6) yes
C31 . C32 . C73 . 120.1(6) yes
C33 . C32 . C73 . 121.3(5) yes
C32 . C33 . C34 . 120.7(6) yes
C32 . C33 . O36 . 119.9(5) yes
C34 . C33 . O36 . 119.5(6) yes
C33 . C34 . C35 . 118.7(6) yes
C33 . C34 . C37 . 120.7(6) yes
C35 . C34 . C37 . 120.4(6) yes
C34 . C35 . C30 . 120.8(6) yes
C34 . C35 . H93 . 120.1 no
C30 . C35 . H93 . 119.1 no
C33 . O36 . H97 . 112.7 no
C34 . C37 . C44 . 111.3(5) yes
C34 . C37 . H81 . 110.6 no
C44 . C37 . H81 . 111.5 no
C34 . C37 . H91 . 108.2 no
C44 . C37 . H91 . 106.6 no
H81 . C37 . H91 . 108.5 no
O39 . S38 . O40 . 111.3(4) yes
O39 . S38 . O41 . 111.1(3) yes
O40 . S38 . O41 . 113.8(3) yes
O39 . S38 . C42 . 106.7(3) yes
O40 . S38 . C42 . 106.4(3) yes
O41 . S38 . C42 . 107.1(3) yes
S38 . C42 . C43 . 119.3(5) yes
S38 . C42 . C47 . 120.7(5) yes
C43 . C42 . C47 . 119.8(6) yes
C42 . C43 . C44 . 121.2(6) yes
C42 . C43 . H84 . 117.6 no
C44 . C43 . H84 . 121.1 no
C37 . C44 . C43 . 120.1(6) yes
C37 . C44 . C45 . 122.0(6) yes
C43 . C44 . C45 . 117.8(6) yes
C44 . C45 . C46 . 122.4(6) yes
C44 . C45 . O48 . 119.2(6) yes
C46 . C45 . O48 . 118.4(6) yes
C45 . C46 . C47 . 118.3(6) yes
C45 . C46 . C49 . 121.5(6) yes
C47 . C46 . C49 . 120.1(6) yes
C46 . C47 . C42 . 120.6(6) yes
C46 . C47 . H92 . 118.5 no
C42 . C47 . H92 . 120.9 no
C45 . O48 . H98 . 113.0 no
C46 . C49 . C56 . 111.5(5) yes
C46 . C49 . H83 . 108.1 no
C56 . C49 . H83 . 109.1 no
C46 . C49 . H87 . 108.4 no
C56 . C49 . H87 . 110.5 no
H83 . C49 . H87 . 109.2 no
O51 . S50 . O52 . 111.8(4) yes
O51 . S50 . O53 . 112.3(4) yes
O52 . S50 . O53 . 111.8(3) yes
O51 . S50 . C54 . 106.9(3) yes
O52 . S50 . C54 . 108.4(3) yes
O53 . S50 . C54 . 105.3(3) yes
S50 . C54 . C55 . 117.6(5) yes
S50 . C54 . C59 . 121.5(5) yes
C55 . C54 . C59 . 120.9(6) yes
C54 . C55 . C56 . 120.1(6) yes
C54 . C55 . H89 . 122.1 no
C56 . C55 . H89 . 117.8 no
C49 . C56 . C55 . 120.1(6) yes
C49 . C56 . C57 . 121.9(6) yes
C55 . C56 . C57 . 118.0(6) yes
C56 . C57 . C58 . 122.5(6) yes
C56 . C57 . O60 . 119.3(6) yes
C58 . C57 . O60 . 118.1(6) yes
C57 . C58 . C59 . 117.2(6) yes
C57 . C58 . C61 . 122.5(6) yes
C59 . C58 . C61 . 120.2(6) yes
C58 . C59 . C54 . 121.2(6) yes
C58 . C59 . H90 . 119.7 no
C54 . C59 . H90 . 119.0 no
C57 . O60 . H96 . 115.3 no
C58 . C61 . C68 . 112.2(5) yes
C58 . C61 . H85 . 108.6 no
C68 . C61 . H85 . 107.7 no
C58 . C61 . H86 . 108.6 no
C68 . C61 . H86 . 109.5 no
H85 . C61 . H86 . 110.2 no
O63 . S62 . O64 . 111.0(3) yes
O63 . S62 . O65 . 112.3(3) yes
O64 . S62 . O65 . 112.1(3) yes
O63 . S62 . C66 . 107.6(3) yes
O64 . S62 . C66 . 106.4(3) yes
O65 . S62 . C66 . 107.1(3) yes
S62 . C66 . C67 . 118.2(5) yes
S62 . C66 . C71 . 121.2(5) yes
C67 . C66 . C71 . 120.5(6) yes
C66 . C67 . C68 . 120.5(6) yes
C66 . C67 . H88 . 118.6 no
C68 . C67 . H88 . 120.9 no
C61 . C68 . C67 . 119.6(5) yes
C61 . C68 . C69 . 123.2(6) yes
C67 . C68 . C69 . 117.1(6) yes
C68 . C69 . C70 . 123.4(6) yes
C68 . C69 . O72 . 117.5(5) yes
C70 . C69 . O72 . 119.0(5) yes
C69 . C70 . C71 . 117.4(6) yes
C69 . C70 . C73 . 121.2(6) yes
C71 . C70 . C73 . 121.3(5) yes
C66 . C71 . C70 . 121.0(6) yes
C66 . C71 . H82 . 121.8 no
C70 . C71 . H82 . 117.2 no
C69 . O72 . H94 . 111.4 no
C70 . C73 . C32 . 113.4(5) yes
C70 . C73 . H79 . 108.2 no
C32 . C73 . H79 . 108.1 no
C70 . C73 . H80 . 107.9 no
C32 . C73 . H80 . 109.7 no
H79 . C73 . H80 . 109.6 no
H99 . O74 . H100 . 107.000(9) no
H133 . O75 . H134 . 106.3 no
H135 . O76 . H136 . 109.2 no
loop_
_geom_hbond_atom_site_label_D
_geom_hbond_site_symmetry_D
_geom_hbond_atom_site_label_H
_geom_hbond_site_symmetry_H
_geom_hbond_atom_site_label_A
_geom_hbond_site_symmetry_A
_geom_hbond_angle_DHA
_geom_hbond_distance_DH
_geom_hbond_distance_HA
_geom_hbond_distance_DA
_geom_hbond_publ_flag
C67 . H88 . O75 3_645 162 0.94 2.55 3.456(12) yes
C55 . H89 . O74 3_645 175 0.93 2.35 3.274(12) yes
O72 . H94 . O60 . 147 0.84 1.94 2.677(12) yes
O60 . H96 . O48 . 150 0.88 1.87 2.662(12) yes
O36 . H97 . O72 . 166 0.88 1.83 2.687(12) yes
O48 . H98 . O36 . 155 0.84 1.93 2.720(12) yes
O74 . H99 . N12 3_645 133 0.85 2.42 3.065(12) yes
O74 . H100 . O28 3_645 134 0.85 2.06 2.720(12) yes
C5 . H102 . O39 . 150 0.95 2.32 3.173(12) yes
N13 . H109 . O51 1_565 161 0.85 2.09 2.905(12) yes
N13 . H110 . O76 . 163 0.84 2.12 2.934(12) yes
N12 . H112 . O7 . 144 0.84 2.49 3.213(12) yes
N11 . H113 . O7 . 155 0.84 2.10 2.892(12) yes
N11 . H114 . O40 3_555 130 0.84 2.46 3.063(12) yes
N15 . H115 . O39 . 157 0.85 2.06 2.857(12) yes
N15 . H116 . O27 . 145 0.84 2.28 3.012(12) yes
N16 . H117 . O27 . 145 0.84 2.20 2.931(12) yes
N16 . H118 . O41 3_555 154 0.85 2.17 2.953(12) yes
N17 . H119 . O28 3_545 156 0.85 2.17 2.960(12) yes
N17 . H120 . O39 . 142 0.84 2.52 3.227(12) yes
N19 . H121 . O63 . 156 0.85 2.01 2.806(12) yes
N19 . H122 . O53 . 152 0.85 2.21 2.984(12) yes
N20 . H123 . O53 . 143 0.84 2.15 2.873(12) yes
N20 . H124 . O65 3_645 165 0.85 2.12 2.947(12) yes
N21 . H125 . O65 3_645 135 0.84 2.49 3.142(12) yes
N21 . H126 . O63 . 146 0.85 2.54 3.283(12) yes
N23 . H127 . O53 2_656 173 0.87 1.96 2.834(12) yes
N23 . H128 . O40 2_556 155 0.86 2.08 2.887(12) yes
N24 . H129 . O41 2_556 160 0.86 2.16 2.993(12) yes
N24 . H130 . O29 2_566 156 0.84 2.23 3.020(12) yes
N25 . H131 . O64 2_666 160 0.84 2.11 2.921(12) yes
N25 . H132 . O52 2_656 170 0.87 2.12 2.982(12) yes
O75 . H133 . O40 3_555 149 0.85 2.10 2.858(12) yes
O75 . H134 . O76 . 166 0.85 2.12 2.948(12) yes
O76 . H135 . O64 3_655 165 0.87 1.90 2.752(12) yes
O76 . H136 . O29 3_555 159 0.85 2.03 2.842(12) yes
