# Supplementary material for: The past, present and future of Scientific discourse
Source: J Cheminform. 2011 Oct 14;3:46. doi: 10.1186/1758-2946-3-46 (PMC3208583; doi:10.1186/1758-2946-3-46)
Supplement: Additional file 1 — Interactive Jmol-enhanced version of Figure 3. [file 1758-2946-3-46-S1.zip › Additional file 1/B-AT.mol2]

# [No Title]
# Created by GaussView 5.0.9
#

#
#

@<TRIPOS>MOLECULE
Molecule Name
254 283
SMALL
NO_CHARGES


@<TRIPOS>ATOM
1 O1     8.7178    -7.4492    -2.9008 O
2 C2     7.8652    -6.4054    -3.3347 C
3 C3     8.2530    -5.1474    -2.5682 C
4 O4     7.4931    -4.0423    -3.0725 O
5 C5     7.9414    -5.2130    -1.0720 C
6 O6     8.8472    -4.3271    -0.4221 O
7 C7     6.4969    -4.7342    -1.0516 C
8 C8     6.5083    -3.6572    -2.1269 C
9 N9     5.2386    -3.4407    -2.7917 N
10 C10     4.7463    -2.1979    -3.0878 C
11 N11     3.5905    -2.2334    -3.6968 N
12 C12     3.2919    -3.5735    -3.8058 C
13 C13     2.1683    -4.2498    -4.3255 C
14 N14     1.1360    -3.6153    -4.8964 N
15 N15     2.1549    -5.5948    -4.2474 N
16 C16     3.2049    -6.2125    -3.6923 C
17 N17     4.3142    -5.6870    -3.1778 N
18 C18     4.3038    -4.3462    -3.2531 C
19 P19     8.5877    -3.7495     1.1021 P
20 O20     9.9368    -3.3632     1.6199 O
21 O21     7.6492    -4.6367     1.8570 O
22 O22     7.7237    -2.3799     0.7523 O
23 C23     8.3726    -1.3926    -0.0333 C
24 C24     7.5187    -0.1436    -0.0934 C
25 O25     6.2585    -0.4435    -0.6985 O
26 C26     7.2261     0.4831     1.2815 C
27 O27     7.4612     1.8823     1.1768 O
28 C28     5.7617     0.1416     1.5193 C
29 C29     5.1945     0.0372     0.1109 C
30 N30     4.0721    -0.8809    -0.0318 N
31 C31     2.8529    -0.3859    -0.4722 C
32 O32     2.5945     0.8044    -0.5580 O
33 N33     1.9378    -1.3485    -0.8091 N
34 C34     2.0615    -2.7076    -0.6610 C
35 O35     1.1666    -3.4631    -1.0519 O
36 C36     3.2891    -3.1525    -0.0159 C
37 C37     3.4215    -4.6055     0.3225 C
38 C38     4.2373    -2.2235     0.2325 C
39 P39     7.4855     2.7965     2.5528 P
40 O40     8.2366     4.0405     2.1939 O
41 O41     7.8424     1.9423     3.7285 O
42 O42     5.8837     3.1517     2.7220 O
43 C43     5.3113     3.9947     1.7366 C
44 C44     3.8204     4.1108     1.9392 C
45 O45     3.1946     2.8768     1.5849 O
46 C46     3.3519     4.4601     3.3744 C
47 O47     2.5585     5.6408     3.2598 O
48 C48     2.6001     3.1993     3.7952 C
49 C49     2.1027     2.6815     2.4561 C
50 N50     1.6802     1.3033     2.4145 N
51 C51     0.5491     0.8845     1.7660 C
52 N52     0.3714    -0.4074     1.8193 N
53 C53     1.4496    -0.8795     2.5334 C
54 C54     1.8125    -2.1801     2.9372 C
55 N55     1.0930    -3.2661     2.6254 N
56 N56     2.9327    -2.3196     3.6721 N
57 C57     3.6267    -1.2188     3.9880 C
58 N58     3.3842     0.0498     3.6681 N
59 C59     2.2776     0.1660     2.9190 C
60 P60     1.3248     6.0719     4.2572 P
61 O61     1.1509     7.5445     4.0637 O
62 O62     1.4559     5.4428     5.6082 O
63 O63     0.0712     5.2754     3.5183 O
64 C64    -0.1622     5.5615     2.1515 C
65 C65    -1.4723     4.9324     1.7264 C
66 O66    -1.4224     3.5269     1.9762 O
67 C67    -2.7098     5.4765     2.4751 C
68 O68    -3.8038     5.7247     1.6069 O
69 C69    -2.9855     4.3773     3.4961 C
70 C70    -2.5431     3.1259     2.7427 C
71 N71    -2.1440     2.0068     3.5787 N
72 C72    -2.9177     0.8575     3.5484 C
73 O73    -4.0425     0.8123     3.0706 O
74 N74    -2.3161    -0.2379     4.1122 N
75 C75    -1.1311    -0.2714     4.8127 C
76 O76    -0.6896    -1.3438     5.2357 O
77 C77    -0.4942     1.0232     5.0169 C
78 C78     0.6976     1.1055     5.9232 C
79 C79    -1.0047     2.0816     4.3508 C
80 H80     8.4131    -8.2668    -3.3063 H
81 H81     7.9854    -6.2018    -4.4080 H
82 H82     6.8054    -6.6340    -3.1570 H
83 H83     9.3149    -4.9359    -2.7250 H
84 H84     8.0556    -6.2242    -0.6725 H
85 H85     6.2002    -4.3573    -0.0781 H
86 H86     5.8340    -5.5529    -1.3362 H
87 H87     6.7644    -2.6849    -1.6991 H
88 H88     5.2650    -1.2941    -2.7939 H
89 H89     1.0580    -2.5994    -4.9293 H
90 H90     0.3376    -4.1645    -5.1720 H
91 H91     3.1372    -7.2976    -3.6571 H
92 H92     9.3444    -1.1342     0.4036 H
93 H93     8.5505    -1.7752    -1.0465 H
94 H94     8.0444     0.5970    -0.7073 H
95 H95     7.8692     0.0671     2.0603 H
96 H96     5.2364     0.8874     2.1139 H
97 H97     5.6948    -0.8255     2.0241 H
98 H98     4.8312     0.9978    -0.2577 H
99 H99     1.0358    -0.9601    -1.1537 H
100 H100     3.5419    -5.2189    -0.5769 H
101 H101     2.5167    -4.9486     0.8318 H
102 H102     4.2740    -4.7821     0.9817 H
103 H103     5.2086    -2.4808     0.6444 H
104 H104     5.7554     4.9955     1.7915 H
105 H105     5.4953     3.5944     0.7320 H
106 H106     3.4653     4.9015     1.2682 H
107 H107     4.1924     4.6674     4.0413 H
108 H108     1.8153     3.4014     4.5191 H
109 H109     3.3088     2.4797     4.2105 H
110 H110     1.2266     3.2524     2.1267 H
111 H111    -0.1411     1.5839     1.3126 H
112 H112     0.2498    -3.2365     2.0519 H
113 H113     1.4205    -4.1596     2.9555 H
114 H114     4.5165    -1.3904     4.5900 H
115 H115    -0.2078     6.6439     1.9802 H
116 H116     0.6549     5.1602     1.5391 H
117 H117    -1.6091     5.0960     0.6506 H
118 H118    -2.4917     6.4353     2.9483 H
119 H119    -4.1424     4.8805     1.2875 H
120 H120    -4.0313     4.3371     3.8050 H
121 H121    -2.3522     4.5258     4.3745 H
122 H122    -3.3271     2.7287     2.0933 H
123 H123    -2.8327    -1.1282     3.9690 H
124 H124     0.9543     2.1462     6.1323 H
125 H125     0.4832     0.6097     6.8746 H
126 H126     1.5745     0.6148     5.4905 H
127 H127    -0.5389     3.0636     4.3686 H
128 O128    -7.1444    -7.2340     1.9296 O
129 C129    -8.3513    -6.7133     2.4318 C
130 C130    -8.6077    -5.2540     2.0697 C
131 O131    -7.7407    -4.4007     2.8399 O
132 C132    -8.3338    -4.9119     0.5995 C
133 O133    -9.2524    -3.8899     0.2240 O
134 C134    -6.8988    -4.4087     0.6556 C
135 C135    -6.8949    -3.6644     1.9830 C
136 N136    -5.5954    -3.5291     2.6095 N
137 C137    -4.9995    -2.3413     2.9387 C
138 N138    -3.8246    -2.4954     3.4919 N
139 C139    -3.6276    -3.8579     3.5301 C
140 C140    -2.5504    -4.6471     3.9879 C
141 N141    -1.4528    -4.1298     4.5465 N
142 N142    -2.6545    -5.9865     3.8580 N
143 C143    -3.7689    -6.4942     3.3269 C
144 N144    -4.8472    -5.8530     2.8757 N
145 C145    -4.7192    -4.5199     2.9898 C
146 P146    -9.1377    -3.1644    -1.2573 P
147 O147   -10.4896    -2.5833    -1.5251 O
148 O148    -8.4245    -4.0617    -2.2175 O
149 O149    -8.0752    -1.9406    -0.9169 O
150 C150    -8.5131    -0.9370    -0.0168 C
151 C151    -7.4664     0.1502     0.0875 C
152 O152    -6.2591    -0.3898     0.6306 O
153 C153    -7.1080     0.8034    -1.2636 C
154 O154    -7.2367     2.2121    -1.1153 O
155 C155    -5.6713     0.3583    -1.5013 C
156 C156    -5.1482     0.1182    -0.0925 C
157 N157    -4.0693    -0.8529     0.0109 N
158 C158    -2.8328    -0.4413     0.4838 C
159 O159    -2.5217     0.7313     0.6273 O
160 N160    -1.9696    -1.4631     0.7814 N
161 C161    -2.1764    -2.8103     0.6046 C
162 O162    -1.3402    -3.6285     0.9953 O
163 C163    -3.4160    -3.1632    -0.0749 C
164 C164    -3.6286    -4.5924    -0.4673 C
165 C165    -4.3002    -2.1724    -0.3118 C
166 P166    -7.1704     3.1692    -2.4615 P
167 O167    -7.9354     4.4083    -2.1162 O
168 O168    -7.4484     2.3538    -3.6842 O
169 O169    -5.5566     3.5240    -2.5100 O
170 C170    -5.0597     4.3583    -1.4813 C
171 C171    -3.5732     4.5938    -1.6397 C
172 O172    -2.8511     3.4108    -1.2803 O
173 C173    -3.1071     4.9875    -3.0577 C
174 O174    -2.2268     6.0988    -2.9007 O
175 C175    -2.4513     3.7040    -3.5489 C
176 C176    -1.8662     3.1482    -2.2634 C
177 N177    -1.5355     1.7411    -2.2689 N
178 C178    -0.4415     1.2311    -1.6203 C
179 N179    -0.3383    -0.0661    -1.7193 N
180 C180    -1.4262    -0.4474    -2.4707 C
181 C181    -1.8541    -1.7096    -2.9317 C
182 N182    -1.2186    -2.8509    -2.6356 N
183 N183    -2.9564    -1.7553    -3.7053 N
184 C184    -3.5699    -0.6042    -4.0039 C
185 N185    -3.2661     0.6337    -3.6237 N
186 C186    -2.1811     0.6593    -2.8356 C
187 P187    -0.9949     6.5137    -3.9102 P
188 O188    -0.7854     7.9798    -3.7047 O
189 O189    -1.1536     5.9019    -5.2666 O
190 O190     0.2489     5.6832    -3.1944 O
191 C191     0.4934     5.9334    -1.8225 C
192 C192     1.7565     5.2172    -1.3893 C
193 O193     1.6436     3.8222    -1.6777 O
194 C194     3.0479     5.6986    -2.0655 C
195 O195     4.0672     5.6340    -1.0794 O
196 C196     3.2497     4.6634    -3.1639 C
197 C197     2.7256     3.3992    -2.4923 C
198 N198     2.2406     2.3740    -3.4030 N
199 C199     2.9345     1.1760    -3.4689 C
200 O200     4.0567     1.0184    -3.0099 O
201 N201     2.2563     0.1703    -4.1090 N
202 C202     1.0782     0.2757    -4.8127 C
203 O203     0.5615    -0.7273    -5.3151 O
204 C204     0.5422     1.6253    -4.9252 C
205 C205    -0.6225     1.8641    -5.8393 C
206 C206     1.1196     2.5907    -4.1761 C
207 H207    -6.3956    -6.7539     2.3420 H
208 H208    -9.1622    -7.3147     2.0061 H
209 H209    -8.4124    -6.8060     3.5266 H
210 H210    -9.6438    -5.0025     2.3210 H
211 H211    -8.4442    -5.7787    -0.0565 H
212 H212    -6.6471    -3.7716    -0.1864 H
213 H213    -6.2183    -5.2596     0.6953 H
214 H214    -7.2606    -2.6408     1.8553 H
215 H215    -5.4587    -1.3882     2.7098 H
216 H216    -1.3033    -3.1283     4.6663 H
217 H217    -0.7129    -4.7600     4.8122 H
218 H218    -3.8036    -7.5783     3.2532 H
219 H219    -9.4485    -0.4872    -0.3702 H
220 H220    -8.7034    -1.3707     0.9730 H
221 H221    -7.8477     0.9303     0.7575 H
222 H222    -7.7693     0.4637    -2.0631 H
223 H223    -5.0830     1.0943    -2.0466 H
224 H224    -5.6692    -0.5801    -2.0635 H
225 H225    -4.7678     1.0331     0.3670 H
226 H226    -1.0556    -1.1485     1.1684 H
227 H227    -4.5338    -4.7064    -1.0668 H
228 H228    -2.7782    -4.9503    -1.0557 H
229 H229    -3.7098    -5.2409     0.4114 H
230 H230    -5.2699    -2.3524    -0.7609 H
231 H231    -5.5741     5.3261    -1.4967 H
232 H232    -5.2410     3.8902    -0.5033 H
233 H233    -3.2960     5.3994    -0.9492 H
234 H234    -3.9433     5.2854    -3.6956 H
235 H235    -1.7159     3.8843    -4.3272 H
236 H236    -3.2262     3.0271    -3.9127 H
237 H237    -0.9277     3.6549    -2.0139 H
238 H238     0.2793     1.8730    -1.1304 H
239 H239    -0.3783    -2.9000    -2.0583 H
240 H240    -1.5823    -3.7055    -3.0254 H
241 H241    -4.4449    -0.6977    -4.6435 H
242 H242     0.6028     7.0082    -1.6343 H
243 H243    -0.3520     5.5730    -1.2222 H
244 H244     1.8677     5.3509    -0.3068 H
245 H245     2.9448     6.7165    -2.4584 H
246 H246     4.9049     5.8630    -1.4968 H
247 H247     2.6338     4.9201    -4.0301 H
248 H248     4.2898     4.5628    -3.4805 H
249 H249     3.4888     2.9131    -1.8839 H
250 H250     2.7085    -0.7636    -4.0421 H
251 H251    -0.7746     2.9334    -6.0019 H
252 H252    -1.5489     1.4383    -5.4402 H
253 H253    -0.4399     1.3929    -6.8097 H
254 H254     0.7248     3.6028    -4.1262 H
@<TRIPOS>BOND
1 1 2 1
2 1 80 1
3 2 3 1
4 2 81 1
5 2 82 1
6 3 4 1
7 3 5 1
8 3 83 1
9 4 8 1
10 5 6 1
11 5 7 1
12 5 84 1
13 6 19 1
14 7 8 1
15 7 85 1
16 7 86 1
17 8 9 1
18 8 87 1
19 9 10 Ar
20 9 18 Ar
21 10 11 2
22 10 88 1
23 11 12 Ar
24 11 250 Wk
25 12 13 Ar
26 12 18 Ar
27 13 14 Ar
28 13 15 Ar
29 14 89 1
30 14 90 1
31 15 16 Ar
32 16 17 Ar
33 16 91 1
34 17 18 Ar
35 19 20 2
36 19 21 2
37 19 22 1
38 22 23 1
39 23 24 1
40 23 92 1
41 23 93 1
42 24 25 1
43 24 26 1
44 24 94 1
45 25 29 1
46 26 27 1
47 26 28 1
48 26 95 1
49 27 39 1
50 28 29 1
51 28 96 1
52 28 97 1
53 29 30 1
54 29 98 1
55 30 31 1
56 30 38 Ar
57 31 32 2
58 31 33 Ar
59 33 34 Ar
60 33 99 1
61 34 35 2
62 34 36 1
63 35 239 Wk
64 36 37 1
65 36 38 2
66 37 100 1
67 37 101 1
68 37 102 1
69 38 103 1
70 39 40 2
71 39 41 2
72 39 42 1
73 42 43 1
74 43 44 1
75 43 104 1
76 43 105 1
77 44 45 1
78 44 46 1
79 44 106 1
80 45 49 1
81 46 47 1
82 46 48 1
83 46 107 1
84 47 60 1
85 48 49 1
86 48 108 1
87 48 109 1
88 49 50 1
89 49 110 1
90 50 51 Ar
91 50 59 Ar
92 51 52 2
93 51 111 1
94 52 53 Ar
95 52 226 Wk
96 53 54 Ar
97 53 59 Ar
98 54 55 Ar
99 54 56 Ar
100 55 112 1
101 55 113 1
102 56 57 Ar
103 57 58 Ar
104 57 114 1
105 58 59 Ar
106 60 61 2
107 60 62 2
108 60 63 1
109 63 64 1
110 64 65 1
111 64 115 1
112 64 116 1
113 65 66 1
114 65 67 1
115 65 117 1
116 66 70 1
117 67 68 1
118 67 69 1
119 67 118 1
120 68 119 1
121 69 70 1
122 69 120 1
123 69 121 1
124 70 71 1
125 70 122 1
126 71 72 1
127 71 79 Ar
128 72 73 2
129 72 74 Ar
130 73 215 Wk
131 74 75 Ar
132 74 123 1
133 75 76 2
134 75 77 1
135 76 216 Wk
136 77 78 1
137 77 79 2
138 78 124 1
139 78 125 1
140 78 126 1
141 79 127 1
142 88 200 Wk
143 89 203 Wk
144 99 179 Wk
145 111 159 Wk
146 112 162 Wk
147 123 138 Wk
148 128 129 1
149 128 207 1
150 129 130 1
151 129 208 1
152 129 209 1
153 130 131 1
154 130 132 1
155 130 210 1
156 131 135 1
157 132 133 1
158 132 134 1
159 132 211 1
160 133 146 1
161 134 135 1
162 134 212 1
163 134 213 1
164 135 136 1
165 135 214 1
166 136 137 Ar
167 136 145 Ar
168 137 138 2
169 137 215 1
170 138 139 Ar
171 139 140 Ar
172 139 145 Ar
173 140 141 Ar
174 140 142 Ar
175 141 216 1
176 141 217 1
177 142 143 Ar
178 143 144 Ar
179 143 218 1
180 144 145 Ar
181 146 147 2
182 146 148 2
183 146 149 1
184 149 150 1
185 150 151 1
186 150 219 1
187 150 220 1
188 151 152 1
189 151 153 1
190 151 221 1
191 152 156 1
192 153 154 1
193 153 155 1
194 153 222 1
195 154 166 1
196 155 156 1
197 155 223 1
198 155 224 1
199 156 157 1
200 156 225 1
201 157 158 1
202 157 165 Ar
203 158 159 2
204 158 160 Ar
205 160 161 Ar
206 160 226 1
207 161 162 2
208 161 163 1
209 163 164 1
210 163 165 2
211 164 227 1
212 164 228 1
213 164 229 1
214 165 230 1
215 166 167 2
216 166 168 2
217 166 169 1
218 169 170 1
219 170 171 1
220 170 231 1
221 170 232 1
222 171 172 1
223 171 173 1
224 171 233 1
225 172 176 1
226 173 174 1
227 173 175 1
228 173 234 1
229 174 187 1
230 175 176 1
231 175 235 1
232 175 236 1
233 176 177 1
234 176 237 1
235 177 178 Ar
236 177 186 Ar
237 178 179 2
238 178 238 1
239 179 180 Ar
240 180 181 Ar
241 180 186 Ar
242 181 182 Ar
243 181 183 Ar
244 182 239 1
245 182 240 1
246 183 184 Ar
247 184 185 Ar
248 184 241 1
249 185 186 Ar
250 187 188 2
251 187 189 2
252 187 190 1
253 190 191 1
254 191 192 1
255 191 242 1
256 191 243 1
257 192 193 1
258 192 194 1
259 192 244 1
260 193 197 1
261 194 195 1
262 194 196 1
263 194 245 1
264 195 246 1
265 196 197 1
266 196 247 1
267 196 248 1
268 197 198 1
269 197 249 1
270 198 199 1
271 198 206 Ar
272 199 200 2
273 199 201 Ar
274 201 202 Ar
275 201 250 1
276 202 203 2
277 202 204 1
278 204 205 1
279 204 206 2
280 205 251 1
281 205 252 1
282 205 253 1
283 206 254 1
