# Supplementary material for: The past, present and future of Scientific discourse
Source: J Cheminform. 2011 Oct 14;3:46. doi: 10.1186/1758-2946-3-46 (PMC3208583; doi:10.1186/1758-2946-3-46)
Supplement: Additional file 1 — Interactive Jmol-enhanced version of Figure 3. [file 1758-2946-3-46-S1.zip › Additional file 1/B-AT-6-311.mol2]

# [No Title]
# Created by GaussView 5.0.9
#

#
#

@<TRIPOS>MOLECULE
Molecule Name
254 272
SMALL
NO_CHARGES


@<TRIPOS>ATOM
1 O1     8.7062    -7.4852    -2.8409 O
2 C2     7.8703    -6.4315    -3.2867 C
3 C3     8.2606    -5.1808    -2.5146 C
4 O4     7.5175    -4.0654    -3.0221 O
5 C5     7.9285    -5.2501    -1.0259 C
6 O6     8.8318    -4.3737    -0.3557 O
7 C7     6.4877    -4.7646    -1.0214 C
8 C8     6.5142    -3.6859    -2.0936 C
9 N9     5.2555    -3.4700    -2.7787 N
10 C10     4.7811    -2.2280    -3.1001 C
11 N11     3.6346    -2.2607    -3.7215 N
12 C12     3.3231    -3.5981    -3.8150 C
13 C13     2.1997    -4.2694    -4.3365 C
14 N14     1.1786    -3.6350    -4.9234 N
15 N15     2.1733    -5.6103    -4.2400 N
16 C16     3.2075    -6.2312    -3.6654 C
17 N17     4.3120    -5.7087    -3.1451 N
18 C18     4.3182    -4.3717    -3.2389 C
19 P19     8.5641    -3.7604     1.1468 P
20 O20     9.9099    -3.3865     1.6710 O
21 O21     7.6100    -4.6154     1.9125 O
22 O22     7.7298    -2.3881     0.7693 O
23 C23     8.3829    -1.4108    -0.0272 C
24 C24     7.5349    -0.1612    -0.0899 C
25 O25     6.2752    -0.4537    -0.6996 O
26 C26     7.2403     0.4569     1.2852 C
27 O27     7.4776     1.8586     1.1928 O
28 C28     5.7788     0.1130     1.5220 C
29 C29     5.2108     0.0185     0.1146 C
30 N30     4.0879    -0.8972    -0.0353 N
31 C31     2.8761    -0.4016    -0.4912 C
32 O32     2.6244     0.7827    -0.5913 O
33 N33     1.9609    -1.3626    -0.8280 N
34 C34     2.0802    -2.7196    -0.6725 C
35 O35     1.1900    -3.4710    -1.0671 O
36 C36     3.2978    -3.1629    -0.0103 C
37 C37     3.4196    -4.6115     0.3444 C
38 C38     4.2441    -2.2374     0.2413 C
39 P39     7.4904     2.7790     2.5589 P
40 O40     8.2600     4.0082     2.2031 O
41 O41     7.8242     1.9301     3.7406 O
42 O42     5.8994     3.1594     2.7152 O
43 C43     5.3250     4.0063     1.7324 C
44 C44     3.8373     4.1219     1.9393 C
45 O45     3.2074     2.8931     1.5749 O
46 C46     3.3728     4.4581     3.3762 C
47 O47     2.5940     5.6534     3.2807 O
48 C48     2.6021     3.2064     3.7821 C
49 C49     2.1102     2.6985     2.4381 C
50 N50     1.6841     1.3221     2.3919 N
51 C51     0.5512     0.9073     1.7468 C
52 N52     0.3686    -0.3815     1.8038 N
53 C53     1.4460    -0.8570     2.5155 C
54 C54     1.8047    -2.1560     2.9216 C
55 N55     1.0812    -3.2400     2.6200 N
56 N56     2.9266    -2.2966     3.6493 N
57 C57     3.6263    -1.2009     3.9596 C
58 N58     3.3845     0.0644     3.6394 N
59 C59     2.2777     0.1843     2.8963 C
60 P60     1.3514     6.0901     4.2555 P
61 O61     1.1997     7.5629     4.0705 O
62 O62     1.4547     5.4579     5.6036 O
63 O63     0.0996     5.3209     3.5003 O
64 C64    -0.1314     5.6075     2.1325 C
65 C65    -1.4456     4.9908     1.7102 C
66 O66    -1.4119     3.5844     1.9582 O
67 C67    -2.6741     5.5464     2.4606 C
68 O68    -3.7708     5.7956     1.5944 O
69 C69    -2.9521     4.4561     3.4867 C
70 C70    -2.5335     3.1995     2.7317 C
71 N71    -2.1471     2.0743     3.5645 N
72 C72    -2.9405     0.9401     3.5438 C
73 O73    -4.0649     0.9131     3.0784 O
74 N74    -2.3526    -0.1638     4.1029 N
75 C75    -1.1642    -0.2139     4.7936 C
76 O76    -0.7376    -1.2881     5.2130 O
77 C77    -0.5070     1.0699     4.9932 C
78 C78     0.6913     1.1324     5.8899 C
79 C79    -1.0056     2.1334     4.3323 C
80 H80     8.4026    -8.2977    -3.2470 H
81 H81     8.0129    -6.2294    -4.3555 H
82 H82     6.8082    -6.6518    -3.1229 H
83 H83     9.3241    -4.9772    -2.6561 H
84 H84     8.0336    -6.2612    -0.6300 H
85 H85     6.1811    -4.3886    -0.0527 H
86 H86     5.8274    -5.5801    -1.3139 H
87 H87     6.7614    -2.7142    -1.6632 H
88 H88     5.3063    -1.3262    -2.8157 H
89 H89     1.1125    -2.6209    -4.9745 H
90 H90     0.3809    -4.1816    -5.2005 H
91 H91     3.1286    -7.3136    -3.6169 H
92 H92     9.3551    -1.1534     0.4059 H
93 H93     8.5546    -1.8021    -1.0365 H
94 H94     8.0633     0.5799    -0.6972 H
95 H95     7.8824     0.0364     2.0598 H
96 H96     5.2537     0.8519     2.1225 H
97 H97     5.7171    -0.8562     2.0202 H
98 H98     4.8487     0.9809    -0.2466 H
99 H99     1.0618    -0.9764    -1.1802 H
100 H100     3.5480    -5.2336    -0.5461 H
101 H101     2.5084    -4.9442     0.8458 H
102 H102     4.2620    -4.7839     1.0151 H
103 H103     5.2071    -2.4959     0.6693 H
104 H104     5.7687     5.0056     1.7921 H
105 H105     5.5066     3.6083     0.7281 H
106 H106     3.4816     4.9180     1.2779 H
107 H107     4.2125     4.6468     4.0460 H
108 H108     1.8141     3.4138     4.4985 H
109 H109     3.2962     2.4777     4.2018 H
110 H110     1.2396     3.2715     2.1017 H
111 H111    -0.1347     1.6080     1.2915 H
112 H112     0.2326    -3.2088     2.0580 H
113 H113     1.4057    -4.1305     2.9565 H
114 H114     4.5181    -1.3749     4.5555 H
115 H115    -0.1691     6.6887     1.9610 H
116 H116     0.6826     5.1993     1.5235 H
117 H117    -1.5826     5.1561     0.6366 H
118 H118    -2.4479     6.5050     2.9254 H
119 H119    -4.1207     4.9579     1.2830 H
120 H120    -3.9938     4.4284     3.8055 H
121 H121    -2.3067     4.5997     4.3553 H
122 H122    -3.3258     2.8153     2.0865 H
123 H123    -2.8821    -1.0468     3.9677 H
124 H124     0.9651     2.1670     6.0994 H
125 H125     0.4768     0.6378     6.8403 H
126 H126     1.5557     0.6298     5.4493 H
127 H127    -0.5282     3.1088     4.3504 H
128 O128    -7.1678    -7.2118     2.0114 O
129 C129    -8.3792    -6.6807     2.4945 C
130 C130    -8.6363    -5.2320     2.0996 C
131 O131    -7.7838    -4.3547     2.8604 O
132 C132    -8.3493    -4.9170     0.6290 C
133 O133    -9.2693    -3.9053     0.2230 O
134 C134    -6.9183    -4.4067     0.6860 C
135 C135    -6.9258    -3.6384     1.9988 C
136 N136    -5.6322    -3.4947     2.6345 N
137 C137    -5.0422    -2.3031     2.9547 C
138 N138    -3.8711    -2.4477     3.5130 N
139 C139    -3.6702    -3.8086     3.5666 C
140 C140    -2.5935    -4.5902     4.0330 C
141 N141    -1.4959    -4.0683     4.5827 N
142 N142    -2.6968    -5.9286     3.9184 N
143 C143    -3.8063    -6.4447     3.3920 C
144 N144    -4.8804    -5.8098     2.9304 N
145 C145    -4.7566    -4.4778     3.0303 C
146 P146    -9.1452    -3.1739    -1.2485 P
147 O147   -10.4980    -2.6110    -1.5290 O
148 O148    -8.4146    -4.0562    -2.2036 O
149 O149    -8.1068    -1.9397    -0.9034 O
150 C150    -8.5419    -0.9285    -0.0093 C
151 C151    -7.4950     0.1565     0.0757 C
152 O152    -6.2863    -0.3710     0.6290 O
153 C153    -7.1378     0.7771    -1.2878 C
154 O154    -7.2549     2.1918    -1.1704 O
155 C155    -5.7095     0.3138    -1.5245 C
156 C156    -5.1781     0.1141    -0.1140 C
157 N157    -4.0981    -0.8525     0.0104 N
158 C158    -2.8639    -0.4317     0.4774 C
159 O159    -2.5580     0.7371     0.6120 O
160 N160    -1.9969    -1.4465     0.7821 N
161 C161    -2.2009    -2.7948     0.6238 C
162 O162    -1.3635    -3.6015     1.0206 O
163 C163    -3.4394    -3.1590    -0.0489 C
164 C164    -3.6497    -4.5910    -0.4263 C
165 C165    -4.3234    -2.1753    -0.2967 C
166 P166    -7.1493     3.1403    -2.5142 P
167 O167    -7.9257     4.3757    -2.1972 O
168 O168    -7.3918     2.3210    -3.7372 O
169 O169    -5.5439     3.5055    -2.5295 O
170 C170    -5.0476     4.3470    -1.5053 C
171 C171    -3.5635     4.5739    -1.6699 C
172 O172    -2.8433     3.3916    -1.3054 O
173 C173    -3.1036     4.9537    -3.0908 C
174 O174    -2.2233     6.0699    -2.9476 O
175 C175    -2.4473     3.6699    -3.5755 C
176 C176    -1.8625     3.1183    -2.2891 C
177 N177    -1.5374     1.7105    -2.2876 N
178 C178    -0.4448     1.2025    -1.6381 C
179 N179    -0.3447    -0.0930    -1.7300 N
180 C180    -1.4348    -0.4769    -2.4753 C
181 C181    -1.8674    -1.7395    -2.9240 C
182 N182    -1.2343    -2.8792    -2.6237 N
183 N183    -2.9717    -1.7867    -3.6901 N
184 C184    -3.5836    -0.6391    -3.9952 C
185 N185    -3.2725     0.5975    -3.6273 N
186 C186    -2.1867     0.6276    -2.8453 C
187 P187    -0.9766     6.4809    -3.9309 P
188 O188    -0.7718     7.9441    -3.7256 O
189 O189    -1.1134     5.8738    -5.2879 O
190 O190     0.2542     5.6592    -3.1987 O
191 C191     0.4911     5.8957    -1.8219 C
192 C192     1.7559     5.1843    -1.3953 C
193 O193     1.6532     3.7903    -1.6913 O
194 C194     3.0387     5.6799    -2.0722 C
195 O195     4.0653     5.6219    -1.0918 O
196 C196     3.2458     4.6547    -3.1765 C
197 C197     2.7375     3.3827    -2.5111 C
198 N198     2.2618     2.3558    -3.4236 N
199 C199     2.9694     1.1682    -3.4987 C
200 O200     4.0904     1.0219    -3.0484 O
201 N201     2.2995     0.1577    -4.1373 N
202 C202     1.1176     0.2530    -4.8327 C
203 O203     0.6117    -0.7502    -5.3338 O
204 C204     0.5666     1.5961    -4.9382 C
205 C205    -0.6058     1.8232    -5.8429 C
206 C206     1.1380     2.5635    -4.1924 C
207 H207    -6.4200    -6.7225     2.4065 H
208 H208    -9.1853    -7.2919     2.0779 H
209 H209    -8.4432    -6.7469     3.5891 H
210 H210    -9.6744    -4.9805     2.3331 H
211 H211    -8.4519    -5.7944    -0.0110 H
212 H212    -6.6658    -3.7855    -0.1658 H
213 H213    -6.2344    -5.2515     0.7429 H
214 H214    -7.2872    -2.6176     1.8524 H
215 H215    -5.5038    -1.3553     2.7141 H
216 H216    -1.3480    -3.0672     4.6926 H
217 H217    -0.7582    -4.6962     4.8541 H
218 H218    -3.8389    -7.5285     3.3324 H
219 H219    -9.4762    -0.4812    -0.3647 H
220 H220    -8.7276    -1.3529     0.9836 H
221 H221    -7.8733     0.9513     0.7267 H
222 H222    -7.8056     0.4263    -2.0745 H
223 H223    -5.1206     1.0253    -2.0978 H
224 H224    -5.7233    -0.6405    -2.0562 H
225 H225    -4.7963     1.0399     0.3186 H
226 H226    -1.0828    -1.1258     1.1619 H
227 H227    -4.5491    -4.7104    -1.0309 H
228 H228    -2.7957    -4.9551    -1.0028 H
229 H229    -3.7376    -5.2281     0.4584 H
230 H230    -5.2894    -2.3638    -0.7471 H
231 H231    -5.5573     5.3158    -1.5323 H
232 H232    -5.2292     3.8881    -0.5248 H
233 H233    -3.2773     5.3834    -0.9908 H
234 H234    -3.9389     5.2472    -3.7279 H
235 H235    -1.7129     3.8463    -4.3535 H
236 H236    -3.2216     2.9933    -3.9364 H
237 H237    -0.9226     3.6198    -2.0401 H
238 H238     0.2751     1.8449    -1.1499 H
239 H239    -0.3905    -2.9232    -2.0549 H
240 H240    -1.6013    -3.7341    -3.0059 H
241 H241    -4.4617    -0.7354    -4.6279 H
242 H242     0.5948     6.9678    -1.6227 H
243 H243    -0.3546     5.5242    -1.2317 H
244 H244     1.8694     5.3104    -0.3141 H
245 H245     2.9246     6.6976    -2.4561 H
246 H246     4.8962     5.8594    -1.5088 H
247 H247     2.6230     4.9111    -4.0360 H
248 H248     4.2845     4.5663    -3.4962 H
249 H249     3.5056     2.9027    -1.9063 H
250 H250     2.7603    -0.7714    -4.0761 H
251 H251    -0.7690     2.8893    -6.0050 H
252 H252    -1.5236     1.3896    -5.4365 H
253 H253    -0.4261     1.3534    -6.8128 H
254 H254     0.7363     3.5719    -4.1401 H
@<TRIPOS>BOND
1 1 2 1
2 1 80 1
3 2 3 1
4 2 81 1
5 2 82 1
6 3 4 1
7 3 5 1
8 3 83 1
9 4 8 1
10 5 6 1
11 5 7 1
12 5 84 1
13 6 19 1
14 7 8 1
15 7 85 1
16 7 86 1
17 8 9 1
18 8 87 1
19 9 10 Ar
20 9 18 1
21 10 11 2
22 10 88 1
23 11 12 1
24 12 13 Ar
25 12 18 Ar
26 13 14 Ar
27 13 15 Ar
28 14 89 1
29 14 90 1
30 15 16 Ar
31 16 17 Ar
32 16 91 1
33 17 18 Ar
34 19 20 2
35 19 21 2
36 19 22 1
37 22 23 1
38 23 24 1
39 23 92 1
40 23 93 1
41 24 25 1
42 24 26 1
43 24 94 1
44 25 29 1
45 26 27 1
46 26 28 1
47 26 95 1
48 27 39 1
49 28 29 1
50 28 96 1
51 28 97 1
52 29 30 1
53 29 98 1
54 30 31 1
55 30 38 1
56 31 32 2
57 31 33 Ar
58 33 34 Ar
59 33 99 1
60 34 35 2
61 34 36 1
62 36 37 1
63 36 38 2
64 37 100 1
65 37 101 1
66 37 102 1
67 38 103 1
68 39 40 2
69 39 41 2
70 39 42 1
71 42 43 1
72 43 44 1
73 43 104 1
74 43 105 1
75 44 45 1
76 44 46 1
77 44 106 1
78 45 49 1
79 46 47 1
80 46 48 1
81 46 107 1
82 47 60 1
83 48 49 1
84 48 108 1
85 48 109 1
86 49 50 1
87 49 110 1
88 50 51 Ar
89 50 59 1
90 51 52 2
91 51 111 1
92 52 53 1
93 53 54 Ar
94 53 59 Ar
95 54 55 Ar
96 54 56 Ar
97 55 112 1
98 55 113 1
99 56 57 Ar
100 57 58 Ar
101 57 114 1
102 58 59 Ar
103 60 61 2
104 60 62 2
105 60 63 1
106 63 64 1
107 64 65 1
108 64 115 1
109 64 116 1
110 65 66 1
111 65 67 1
112 65 117 1
113 66 70 1
114 67 68 1
115 67 69 1
116 67 118 1
117 68 119 1
118 69 70 1
119 69 120 1
120 69 121 1
121 70 71 1
122 70 122 1
123 71 72 1
124 71 79 1
125 72 73 2
126 72 74 Ar
127 74 75 Ar
128 74 123 1
129 75 76 2
130 75 77 1
131 77 78 1
132 77 79 2
133 78 124 1
134 78 125 1
135 78 126 1
136 79 127 1
137 128 129 1
138 128 207 1
139 129 130 1
140 129 208 1
141 129 209 1
142 130 131 1
143 130 132 1
144 130 210 1
145 131 135 1
146 132 133 1
147 132 134 1
148 132 211 1
149 133 146 1
150 134 135 1
151 134 212 1
152 134 213 1
153 135 136 1
154 135 214 1
155 136 137 Ar
156 136 145 1
157 137 138 2
158 137 215 1
159 138 139 1
160 139 140 Ar
161 139 145 Ar
162 140 141 Ar
163 140 142 Ar
164 141 216 1
165 141 217 1
166 142 143 Ar
167 143 144 Ar
168 143 218 1
169 144 145 Ar
170 146 147 2
171 146 148 2
172 146 149 1
173 149 150 1
174 150 151 1
175 150 219 1
176 150 220 1
177 151 152 1
178 151 153 1
179 151 221 1
180 152 156 1
181 153 154 1
182 153 155 1
183 153 222 1
184 154 166 1
185 155 156 1
186 155 223 1
187 155 224 1
188 156 157 1
189 156 225 1
190 157 158 1
191 157 165 1
192 158 159 2
193 158 160 Ar
194 160 161 Ar
195 160 226 1
196 161 162 2
197 161 163 1
198 163 164 1
199 163 165 2
200 164 227 1
201 164 228 1
202 164 229 1
203 165 230 1
204 166 167 2
205 166 168 2
206 166 169 1
207 169 170 1
208 170 171 1
209 170 231 1
210 170 232 1
211 171 172 1
212 171 173 1
213 171 233 1
214 172 176 1
215 173 174 1
216 173 175 1
217 173 234 1
218 174 187 1
219 175 176 1
220 175 235 1
221 175 236 1
222 176 177 1
223 176 237 1
224 177 178 Ar
225 177 186 1
226 178 179 2
227 178 238 1
228 179 180 1
229 180 181 Ar
230 180 186 Ar
231 181 182 Ar
232 181 183 Ar
233 182 239 1
234 182 240 1
235 183 184 Ar
236 184 185 Ar
237 184 241 1
238 185 186 Ar
239 187 188 2
240 187 189 2
241 187 190 1
242 190 191 1
243 191 192 1
244 191 242 1
245 191 243 1
246 192 193 1
247 192 194 1
248 192 244 1
249 193 197 1
250 194 195 1
251 194 196 1
252 194 245 1
253 195 246 1
254 196 197 1
255 196 247 1
256 196 248 1
257 197 198 1
258 197 249 1
259 198 199 1
260 198 206 1
261 199 200 2
262 199 201 Ar
263 201 202 Ar
264 201 250 1
265 202 203 2
266 202 204 1
267 204 205 1
268 204 206 2
269 205 251 1
270 205 252 1
271 205 253 1
272 206 254 1
