# Supplementary material for: The past, present and future of Scientific discourse
Source: J Cheminform. 2011 Oct 14;3:46. doi: 10.1186/1758-2946-3-46 (PMC3208583; doi:10.1186/1758-2946-3-46)
Supplement: Additional file 1 — Interactive Jmol-enhanced version of Figure 3. [file 1758-2946-3-46-S1.zip › Additional file 1/B-AT-ECD.log]

 Entering Gaussian System, Link 0=g09
 Input=/home/rzepa/B-AT-ECD.com
 Output=/home/rzepa/B-AT-ECD.log
 Initial command:
 /apps/gaussian/g09_b01/g09/l1.exe /tmp/pbs.5097249.cx1/Gau-18362.inp -scrdir=/tmp/pbs.5097249.cx1/
 Entering Link 1 = /apps/gaussian/g09_b01/g09/l1.exe PID=     18363.
  
 Copyright (c) 1988,1990,1992,1993,1995,1998,2003,2009,2010,
            Gaussian, Inc.  All Rights Reserved.
  
 This is part of the Gaussian(R) 09 program.  It is based on
 the Gaussian(R) 03 system (copyright 2003, Gaussian, Inc.),
 the Gaussian(R) 98 system (copyright 1998, Gaussian, Inc.),
 the Gaussian(R) 94 system (copyright 1995, Gaussian, Inc.),
 the Gaussian 92(TM) system (copyright 1992, Gaussian, Inc.),
 the Gaussian 90(TM) system (copyright 1990, Gaussian, Inc.),
 the Gaussian 88(TM) system (copyright 1988, Gaussian, Inc.),
 the Gaussian 86(TM) system (copyright 1986, Carnegie Mellon
 University), and the Gaussian 82(TM) system (copyright 1983,
 Carnegie Mellon University). Gaussian is a federally registered
 trademark of Gaussian, Inc.
  
 This software contains proprietary and confidential information,
 including trade secrets, belonging to Gaussian, Inc.
  
 This software is provided under written license and may be
 used, copied, transmitted, or stored only in accord with that
 written license.
  
 The following legend is applicable only to US Government
 contracts under FAR:
  
                    RESTRICTED RIGHTS LEGEND
  
 Use, reproduction and disclosure by the US Government is
 subject to restrictions as set forth in subparagraphs (a)
 and (c) of the Commercial Computer Software - Restricted
 Rights clause in FAR 52.227-19.
  
 Gaussian, Inc.
 340 Quinnipiac St., Bldg. 40, Wallingford CT 06492
  
  
 ---------------------------------------------------------------
 Warning -- This program may not be used in any manner that
 competes with the business of Gaussian, Inc. or will provide
 assistance to any competitor of Gaussian, Inc.  The licensee
 of this program is prohibited from giving any competitor of
 Gaussian, Inc. access to this program.  By using this program,
 the user acknowledges that Gaussian, Inc. is engaged in the
 business of creating and licensing software in the field of
 computational chemistry and represents and warrants to the
 licensee that it is not a competitor of Gaussian, Inc. and that
 it will not use this program in any manner prohibited above.
 ---------------------------------------------------------------
  

 Cite this work as:
 Gaussian 09, Revision B.01,
 M. J. Frisch, G. W. Trucks, H. B. Schlegel, G. E. Scuseria, 
 M. A. Robb, J. R. Cheeseman, G. Scalmani, V. Barone, B. Mennucci, 
 G. A. Petersson, H. Nakatsuji, M. Caricato, X. Li, H. P. Hratchian, 
 A. F. Izmaylov, J. Bloino, G. Zheng, J. L. Sonnenberg, M. Hada, 
 M. Ehara, K. Toyota, R. Fukuda, J. Hasegawa, M. Ishida, T. Nakajima, 
 Y. Honda, O. Kitao, H. Nakai, T. Vreven, J. A. Montgomery, Jr., 
 J. E. Peralta, F. Ogliaro, M. Bearpark, J. J. Heyd, E. Brothers, 
 K. N. Kudin, V. N. Staroverov, T. Keith, R. Kobayashi, J. Normand, 
 K. Raghavachari, A. Rendell, J. C. Burant, S. S. Iyengar, J. Tomasi, 
 M. Cossi, N. Rega, J. M. Millam, M. Klene, J. E. Knox, J. B. Cross, 
 V. Bakken, C. Adamo, J. Jaramillo, R. Gomperts, R. E. Stratmann, 
 O. Yazyev, A. J. Austin, R. Cammi, C. Pomelli, J. W. Ochterski, 
 R. L. Martin, K. Morokuma, V. G. Zakrzewski, G. A. Voth, 
 P. Salvador, J. J. Dannenberg, S. Dapprich, A. D. Daniels, 
 O. Farkas, J. B. Foresman, J. V. Ortiz, J. Cioslowski, 
 and D. J. Fox, Gaussian, Inc., Wallingford CT, 2010.
 
 ******************************************
 Gaussian 09:  EM64L-G09RevB.01 12-Aug-2010
                 6-Feb-2011 
 ******************************************
 %nprocshared=12
 Will use up to   12 processors via shared memory.
 %mem=15000MB
 %NoSave
 %Chk=/work/rzepa/B-AT.chk
 --------------------------------------------------------------
 # cam-b3lyp/6-31G(d) td(nstates=25) # scrf(cpcm,solvent=water)
 --------------------------------------------------------------
 1/38=1/1;
 2/12=2,17=6,18=5,40=1/2;
 3/5=1,6=6,7=1,11=2,16=1,25=1,30=1,70=2101,72=1,74=-40/1,2,8,3;
 4//1;
 5/5=2,38=5,53=1/2;
 8/6=1,10=2,108=25/1;
 9/41=25,42=1/14;
 6/7=2,8=2,9=2,10=2/1;
 99/5=1,9=1/99;
 -------------------
 Title Card Required
 -------------------
 Symbolic Z-matrix:
 Charge = -6 Multiplicity = 1
 8                    0     8.81065  -7.4866   -2.78689 
 6                    0     7.93979  -6.46868  -3.24647 
 6                    0     8.32313  -5.1797   -2.53047 
 8                    0     7.55195  -4.09961  -3.07076 
 6                    0     8.02462  -5.19121  -1.02973 
 8                    0     8.93633  -4.28362  -0.4199 
 6                    0     6.58106  -4.7082   -1.0121 
 6                    0     6.58647  -3.66992  -2.12533 
 7                    0     5.3096   -3.46239  -2.77839 
 6                    0     4.80817  -2.22514  -3.08332 
 7                    0     3.64452  -2.2716   -3.6758 
 6                    0     3.35031  -3.61439  -3.76498 
 6                    0     2.22392  -4.30217  -4.26325 
 7                    0     1.18123  -3.67908  -4.82878 
 7                    0     2.21824  -5.64628  -4.17129 
 6                    0     3.27834  -6.25255  -3.6229 
 7                    0     4.39111  -5.71641  -3.12735 
 6                    0     4.37253  -4.3766   -3.21684 
 15                   0     8.70514  -3.68734   1.10189 
 8                    0     10.06064  -3.27599   1.58231 
 8                    0     7.79795  -4.57836   1.88942 
 8                    0     7.81343  -2.3348    0.75614 
 6                    0     8.4324   -1.33894  -0.04183 
 6                    0     7.5526   -0.10764  -0.09874 
 8                    0     6.29475  -0.43274  -0.69529 
 6                    0     7.25732   0.51616   1.27779 
 8                    0     7.48437   1.91666   1.17412 
 6                    0     5.79526   0.16443   1.5171 
 6                    0     5.22898   0.0524    0.10851 
 7                    0     4.10634  -0.86607  -0.03204 
 6                    0     2.88629  -0.3742   -0.47389 
 8                    0     2.62494   0.81468  -0.56538 
 7                    0     1.97239  -1.34088  -0.80547 
 6                    0     2.09673  -2.70009  -0.65218 
 8                    0     1.19889  -3.4564   -1.03356 
 6                    0     3.32852  -3.1406   -0.01237 
 6                    0     3.46823  -4.59294   0.32835 
 6                    0     4.27371  -2.20795   0.23337 
 15                   0     7.49883   2.83294   2.54889 
 8                    0     8.24772   4.07873   2.19157 
 8                    0     7.85313   1.98221   3.72794 
 8                    0     5.89512   3.18368   2.71064 
 6                    0     5.32358   4.02471   1.7235 
 6                    0     3.83108   4.13625   1.9208 
 8                    0     3.20962   2.90005   1.56642 
 6                    0     3.35673   4.48701   3.35414 
 8                    0     2.56102   5.66527   3.23493 
 6                    0     2.60663   3.22442   3.77374 
 6                    0     2.11391   2.70569   2.43296 
 7                    0     1.688     1.32837   2.39161 
 6                    0     0.55226   0.91136   1.7493 
 7                    0     0.37064  -0.3797    1.80318 
 6                    0     1.45191  -0.85386   2.51141 
 6                    0     1.81418  -2.15522   2.91336 
 7                    0     1.09022  -3.23994   2.60556 
 7                    0     2.938    -2.29807   3.64201 
 6                    0     3.63697  -1.19913   3.95271 
 7                    0     3.39643   0.07001   3.63404 
 6                    0     2.28532   0.18932   2.89211 
 15                   0     1.33501   6.10236   4.23941 
 8                    0     1.16033   7.57406   4.0395 
 8                    0     1.47835   5.48125   5.59271 
 8                    0     0.07467   5.30222   3.51574 
 6                    0    -0.17551   5.58518   2.15151 
 6                    0    -1.48876   4.95236   1.74051 
 8                    0    -1.43418   3.54623   1.98613 
 6                    0    -2.7209    5.49249   2.50154 
 8                    0    -3.82028   5.74792   1.64147 
 6                    0    -2.99128   4.38654   3.51727 
 6                    0    -2.5524    3.14024   2.75318 
 7                    0    -2.15246   2.01366   3.57909 
 6                    0    -2.93255   0.86859   3.54778 
 8                    0    -4.06094   0.83134   3.07871 
 7                    0    -2.33135  -0.23276   4.10196 
 6                    0    -1.14128  -0.27662   4.79425 
 8                    0    -0.70274  -1.35329   5.20858 
 6                    0    -0.49702   1.01377   5.00046 
 6                    0     0.70217   1.08543   5.89838 
 6                    0    -1.00757   2.07796   4.34373 
 1                    0     8.51303  -8.32208  -3.16588 
 1                    0     8.04519  -6.3034   -4.32817 
 1                    0     6.8856   -6.70523  -3.04714 
 1                    0     9.38197  -4.96637  -2.70432 
 1                    0     8.14186  -6.18688  -0.59379 
 1                    0     6.29442  -4.29547  -0.04964 
 1                    0     5.91234  -5.53422  -1.26109 
 1                    0     6.86095  -2.68656  -1.73662 
 1                    0     5.32862  -1.31603  -2.80974 
 1                    0     1.09635  -2.66368  -4.87093 
 1                    0     0.38069  -4.23391  -5.09005 
 1                    0     3.21683  -7.33764  -3.57582 
 1                    0     9.40318  -1.05748   0.38341 
 1                    0     8.6076   -1.72315  -1.05489 
 1                    0     8.05856   0.64191  -0.71854 
 1                    0     7.90437   0.10383   2.05526 
 1                    0     5.26425   0.90725   2.11091 
 1                    0     5.73569  -0.80247   2.02439 
 1                    0     4.86803   1.01135  -0.26623 
 1                    0     1.06899  -0.95817  -1.14536 
 1                    0     3.58679  -5.20864  -0.57061 
 1                    0     2.56741  -4.94033   0.84358 
 1                    0     4.32595  -4.76525   0.98346 
 1                    0     5.24558  -2.4614    0.64545 
 1                    0     5.7643    5.02704   1.78141 
 1                    0     5.51346   3.62526   0.71951 
 1                    0     3.47478   4.92399   1.24694 
 1                    0     4.19374   4.69879   4.02424 
 1                    0     1.81917   3.42362   4.4959 
 1                    0     3.3164    2.50666   4.19139 
 1                    0     1.24143   3.27863   2.09818 
 1                    0    -0.13799   1.61357   1.30043 
 1                    0     0.24503  -3.20971   2.03426 
 1                    0     1.41666  -4.13637   2.93154 
 1                    0     4.5301   -1.37311   4.54925 
 1                    0    -0.22677   6.66737   1.97988 
 1                    0     0.63597   5.18589   1.53027 
 1                    0    -1.63584   5.11685   0.66621 
 1                    0    -2.50097   6.44871   2.97896 
 1                    0    -4.15812   4.9045    1.31297 
 1                    0    -4.03595   4.344     3.83157 
 1                    0    -2.35379   4.52923   4.39411 
 1                    0    -3.33847   2.74985   2.10263 
 1                    0    -2.85093  -1.11933   3.95963 
 1                    0     0.96988   2.12418   6.10628 
 1                    0     0.49109   0.59094   6.85196 
 1                    0     1.57225   0.58736   5.45898 
 1                    0    -0.53766   3.0577    4.36456 
 8                    0    -7.18283  -7.26381   1.90476 
 6                    0    -8.38647  -6.74594   2.41906 
 6                    0    -8.64279  -5.28248   2.07322 
 8                    0    -7.77005  -4.43889   2.84762 
 6                    0    -8.37815  -4.92487   0.60449 
 8                    0    -9.30276  -3.90277   0.24471 
 6                    0    -6.94431  -4.41669   0.65738 
 6                    0    -6.93547  -3.68763   1.99334 
 7                    0    -5.63211  -3.54965   2.6111 
 6                    0    -5.03722  -2.36106   2.93945 
 7                    0    -3.85708  -2.51174   3.48178 
 6                    0    -3.65511  -3.87381   3.51332 
 6                    0    -2.57182  -4.661     3.96035 
 7                    0    -1.47141  -4.1415    4.51227 
 7                    0    -2.67232  -6.00038   3.82801 
 6                    0    -3.78945  -6.50995   3.30448 
 7                    0    -4.87347  -5.87163   2.86347 
 6                    0    -4.74884  -4.53841   2.98034 
 15                   0    -9.20921  -3.17133  -1.23529 
 8                    0    -10.56517  -2.59007  -1.48181 
 8                    0    -8.51108  -4.066    -2.20896 
 8                    0    -8.14158  -1.94835  -0.90812 
 6                    0    -8.56367  -0.94269  -0.00307 
 6                    0    -7.50971   0.1392    0.09126 
 8                    0    -6.30052  -0.40494   0.62626 
 6                    0    -7.15824   0.78934  -1.2638 
 8                    0    -7.27951   2.19868  -1.11593 
 6                    0    -5.72515   0.33672  -1.50988 
 6                    0    -5.19406   0.10468  -0.10252 
 7                    0    -4.10861  -0.85923   0.00235 
 6                    0    -2.87392  -0.43804   0.47258 
 8                    0    -2.56954   0.73614   0.61389 
 7                    0    -2.00309  -1.45466   0.76961 
 6                    0    -2.19945  -2.8044    0.59439 
 8                    0    -1.35371  -3.61508   0.97929 
 6                    0    -3.44025  -3.16637  -0.07785 
 6                    0    -3.64776  -4.59806  -0.46584 
 6                    0    -4.33062  -2.18135  -0.31548 
 15                   0    -7.20961   3.15747  -2.4609 
 8                    0    -7.97511   4.39635  -2.1154 
 8                    0    -7.48622   2.34397  -3.68516 
 8                    0    -5.59558   3.51238  -2.50758 
 6                    0    -5.09837   4.35185  -1.48333 
 6                    0    -3.61111   4.58609  -1.64232 
 8                    0    -2.88873   3.40482  -1.27835 
 6                    0    -3.14333   4.9756   -3.06153 
 8                    0    -2.26499   6.08847  -2.90676 
 6                    0    -2.48436   3.69088  -3.54698 
 6                    0    -1.9004    3.14233  -2.2576 
 7                    0    -1.56092   1.73741  -2.257 
 6                    0    -0.45922   1.23736  -1.61313 
 7                    0    -0.34507  -0.05882  -1.7088 
 6                    0    -1.43456  -0.45059  -2.45253 
 6                    0    -1.85511  -1.7174   -2.90726 
 7                    0    -1.20748  -2.85263  -2.61223 
 7                    0    -2.96231  -1.77519  -3.67278 
 6                    0    -3.58821  -0.63022  -3.96898 
 7                    0    -3.29254   0.61135  -3.59474 
 6                    0    -2.20157   0.64857  -2.8154 
 15                   0    -1.0411    6.50807  -3.92432 
 8                    0    -0.83208   7.97381  -3.71566 
 8                    0    -1.21167   5.90102  -5.28124 
 8                    0     0.21028   5.67676  -3.22225 
 6                    0     0.47284   5.92921  -1.85435 
 6                    0     1.74478   5.21953  -1.43567 
 8                    0     1.63408   3.82188  -1.71197 
 6                    0     3.02432   5.70241  -2.13355 
 8                    0     4.0553    5.66144  -1.15779 
 6                    0     3.22371   4.65364  -3.21999 
 6                    0     2.71486   3.39534  -2.52574 
 7                    0     2.23403   2.35171  -3.41789 
 6                    0     2.94273   1.162    -3.47675 
 8                    0     4.07108   1.02302  -3.02782 
 7                    0     2.27014   0.14103  -4.09985 
 6                    0     1.08476   0.22334  -4.79556 
 8                    0     0.57822  -0.79123  -5.28398 
 6                    0     0.53049   1.56469  -4.91574 
 6                    0    -0.64526   1.78144  -5.82167 
 6                    0     1.10295   2.54456  -4.18187 
 1                    0    -6.43213  -6.78552   2.31883 
 1                    0    -9.19888  -7.34359   1.99078 
 1                    0    -8.43985  -6.8509    3.51337 
 1                    0    -9.67648  -5.0316    2.33511 
 1                    0    -8.49036  -5.78489  -0.06027 
 1                    0    -6.69932  -3.76792  -0.17806 
 1                    0    -6.25842  -5.26438   0.68221 
 1                    0    -7.31074  -2.66577   1.88136 
 1                    0    -5.503    -1.40934   2.71852 
 1                    0    -1.32341  -3.13925   4.63288 
 1                    0    -0.725    -4.76839   4.77143 
 1                    0    -3.82094  -7.59409   3.22853 
 1                    0    -9.50003  -0.48697  -0.34677 
 1                    0    -8.74603  -1.37597   0.98846 
 1                    0    -7.88127   0.92142   0.76439 
 1                    0    -7.82704   0.452    -2.05804 
 1                    0    -5.13689   1.066    -2.06444 
 1                    0    -5.73155  -0.60588  -2.06585 
 1                    0    -4.81861   1.024     0.35178 
 1                    0    -1.09056  -1.13456   1.14896 
 1                    0    -4.55713  -4.718    -1.05931 
 1                    0    -2.7997   -4.95437  -1.05981 
 1                    0    -3.7204   -5.24577   0.41495 
 1                    0    -5.29892  -2.36935  -0.76389 
 1                    0    -5.61191   5.32021  -1.50544 
 1                    0    -5.28054   3.89005  -0.5025 
 1                    0    -3.33384   5.39357  -0.95399 
 1                    0    -3.97812   5.27162  -3.70237 
 1                    0    -1.74747   3.86802  -4.32524 
 1                    0    -3.25756   3.01114  -3.91014 
 1                    0    -0.9659    3.65523  -2.00711 
 1                    0     0.25871   1.88703  -1.12916 
 1                    0    -0.36396  -2.89352  -2.03834 
 1                    0    -1.56522  -3.71381  -2.99558 
 1                    0    -4.46758  -0.73315  -4.60121 
 1                    0     0.58112   7.00502  -1.66996 
 1                    0    -0.36295   5.5671   -1.24176 
 1                    0     1.87006   5.35928  -0.3554 
 1                    0     2.90928   6.7143   -2.53892 
 1                    0     4.88687   5.89468  -1.59017 
 1                    0     2.59862   4.89363  -4.08491 
 1                    0     4.26214   4.55611  -3.54482 
 1                    0     3.48535   2.92668  -1.9131 
 1                    0     2.7339   -0.78471  -4.03114 
 1                    0    -0.81079   2.84826  -5.99303 
 1                    0    -1.56424   1.34951  -5.41077 
 1                    0    -0.46619   1.30376  -6.79063 
 1                    0     0.69625   3.55212  -4.13905 
 
 Stoichiometry    C80H96N28O44P6(6-)
 Framework group  C1[X(C80H96N28O44P6)]
 Deg. of freedom   756
 Full point group                 C1      NOp   1
 Largest Abelian subgroup         C1      NOp   1
 Largest concise Abelian subgroup C1      NOp   1
                         Standard orientation:                         
 ---------------------------------------------------------------------
 Center     Atomic      Atomic             Coordinates (Angstroms)
 Number     Number       Type             X           Y           Z
 ---------------------------------------------------------------------
      1          8           0        8.810647   -7.486601   -2.786891
      2          6           0        7.939786   -6.468677   -3.246472
      3          6           0        8.323125   -5.179702   -2.530474
      4          8           0        7.551947   -4.099609   -3.070760
      5          6           0        8.024615   -5.191212   -1.029726
      6          8           0        8.936326   -4.283625   -0.419900
      7          6           0        6.581061   -4.708196   -1.012101
      8          6           0        6.586470   -3.669917   -2.125331
      9          7           0        5.309599   -3.462385   -2.778388
     10          6           0        4.808170   -2.225141   -3.083322
     11          7           0        3.644517   -2.271597   -3.675798
     12          6           0        3.350313   -3.614387   -3.764976
     13          6           0        2.223922   -4.302173   -4.263245
     14          7           0        1.181234   -3.679075   -4.828781
     15          7           0        2.218242   -5.646277   -4.171295
     16          6           0        3.278341   -6.252548   -3.622898
     17          7           0        4.391105   -5.716407   -3.127346
     18          6           0        4.372532   -4.376600   -3.216841
     19         15           0        8.705139   -3.687344    1.101888
     20          8           0       10.060641   -3.275991    1.582305
     21          8           0        7.797949   -4.578362    1.889423
     22          8           0        7.813433   -2.334796    0.756140
     23          6           0        8.432404   -1.338937   -0.041831
     24          6           0        7.552604   -0.107641   -0.098744
     25          8           0        6.294753   -0.432741   -0.695293
     26          6           0        7.257323    0.516162    1.277787
     27          8           0        7.484368    1.916662    1.174123
     28          6           0        5.795258    0.164426    1.517098
     29          6           0        5.228978    0.052404    0.108510
     30          7           0        4.106342   -0.866068   -0.032044
     31          6           0        2.886289   -0.374197   -0.473892
     32          8           0        2.624940    0.814684   -0.565382
     33          7           0        1.972386   -1.340877   -0.805469
     34          6           0        2.096728   -2.700087   -0.652178
     35          8           0        1.198889   -3.456397   -1.033559
     36          6           0        3.328523   -3.140602   -0.012365
     37          6           0        3.468233   -4.592939    0.328351
     38          6           0        4.273706   -2.207950    0.233367
     39         15           0        7.498829    2.832941    2.548889
     40          8           0        8.247723    4.078729    2.191568
     41          8           0        7.853134    1.982207    3.727942
     42          8           0        5.895121    3.183681    2.710638
     43          6           0        5.323578    4.024710    1.723496
     44          6           0        3.831081    4.136251    1.920795
     45          8           0        3.209616    2.900046    1.566421
     46          6           0        3.356732    4.487007    3.354138
     47          8           0        2.561021    5.665266    3.234934
     48          6           0        2.606628    3.224424    3.773740
     49          6           0        2.113912    2.705685    2.432964
     50          7           0        1.688000    1.328365    2.391610
     51          6           0        0.552255    0.911360    1.749302
     52          7           0        0.370639   -0.379701    1.803182
     53          6           0        1.451907   -0.853861    2.511405
     54          6           0        1.814184   -2.155215    2.913362
     55          7           0        1.090221   -3.239942    2.605557
     56          7           0        2.937997   -2.298071    3.642009
     57          6           0        3.636967   -1.199128    3.952712
     58          7           0        3.396429    0.070005    3.634036
     59          6           0        2.285322    0.189320    2.892112
     60         15           0        1.335014    6.102360    4.239410
     61          8           0        1.160333    7.574060    4.039498
     62          8           0        1.478345    5.481250    5.592710
     63          8           0        0.074667    5.302220    3.515741
     64          6           0       -0.175505    5.585175    2.151507
     65          6           0       -1.488757    4.952363    1.740514
     66          8           0       -1.434179    3.546225    1.986129
     67          6           0       -2.720900    5.492493    2.501544
     68          8           0       -3.820281    5.747916    1.641472
     69          6           0       -2.991277    4.386539    3.517273
     70          6           0       -2.552401    3.140239    2.753178
     71          7           0       -2.152458    2.013664    3.579086
     72          6           0       -2.932554    0.868591    3.547778
     73          8           0       -4.060943    0.831340    3.078715
     74          7           0       -2.331348   -0.232761    4.101960
     75          6           0       -1.141275   -0.276616    4.794253
     76          8           0       -0.702736   -1.353289    5.208579
     77          6           0       -0.497022    1.013768    5.000459
     78          6           0        0.702171    1.085434    5.898379
     79          6           0       -1.007574    2.077963    4.343730
     80          1           0        8.513033   -8.322084   -3.165878
     81          1           0        8.045191   -6.303396   -4.328167
     82          1           0        6.885602   -6.705226   -3.047137
     83          1           0        9.381972   -4.966371   -2.704319
     84          1           0        8.141861   -6.186877   -0.593792
     85          1           0        6.294417   -4.295465   -0.049638
     86          1           0        5.912336   -5.534221   -1.261088
     87          1           0        6.860950   -2.686563   -1.736621
     88          1           0        5.328619   -1.316032   -2.809743
     89          1           0        1.096347   -2.663683   -4.870931
     90          1           0        0.380686   -4.233911   -5.090048
     91          1           0        3.216830   -7.337635   -3.575824
     92          1           0        9.403182   -1.057484    0.383410
     93          1           0        8.607597   -1.723154   -1.054895
     94          1           0        8.058555    0.641905   -0.718542
     95          1           0        7.904365    0.103828    2.055263
     96          1           0        5.264251    0.907245    2.110912
     97          1           0        5.735688   -0.802473    2.024386
     98          1           0        4.868028    1.011348   -0.266233
     99          1           0        1.068989   -0.958169   -1.145358
    100          1           0        3.586793   -5.208640   -0.570612
    101          1           0        2.567406   -4.940328    0.843583
    102          1           0        4.325950   -4.765254    0.983458
    103          1           0        5.245584   -2.461404    0.645448
    104          1           0        5.764299    5.027044    1.781412
    105          1           0        5.513462    3.625256    0.719506
    106          1           0        3.474777    4.923987    1.246938
    107          1           0        4.193737    4.698791    4.024235
    108          1           0        1.819171    3.423619    4.495902
    109          1           0        3.316397    2.506665    4.191394
    110          1           0        1.241430    3.278628    2.098180
    111          1           0       -0.137992    1.613567    1.300434
    112          1           0        0.245028   -3.209709    2.034256
    113          1           0        1.416663   -4.136372    2.931540
    114          1           0        4.530101   -1.373107    4.549249
    115          1           0       -0.226772    6.667370    1.979876
    116          1           0        0.635974    5.185888    1.530271
    117          1           0       -1.635842    5.116852    0.666213
    118          1           0       -2.500965    6.448706    2.978963
    119          1           0       -4.158115    4.904499    1.312966
    120          1           0       -4.035950    4.343995    3.831567
    121          1           0       -2.353789    4.529234    4.394107
    122          1           0       -3.338468    2.749851    2.102626
    123          1           0       -2.850933   -1.119332    3.959628
    124          1           0        0.969882    2.124184    6.106280
    125          1           0        0.491094    0.590944    6.851965
    126          1           0        1.572254    0.587361    5.458978
    127          1           0       -0.537664    3.057701    4.364556
    128          8           0       -7.182827   -7.263806    1.904757
    129          6           0       -8.386472   -6.745944    2.419055
    130          6           0       -8.642786   -5.282481    2.073220
    131          8           0       -7.770047   -4.438890    2.847616
    132          6           0       -8.378146   -4.924865    0.604490
    133          8           0       -9.302759   -3.902767    0.244710
    134          6           0       -6.944307   -4.416692    0.657384
    135          6           0       -6.935470   -3.687631    1.993341
    136          7           0       -5.632113   -3.549651    2.611101
    137          6           0       -5.037219   -2.361063    2.939445
    138          7           0       -3.857082   -2.511739    3.481778
    139          6           0       -3.655111   -3.873811    3.513322
    140          6           0       -2.571822   -4.661003    3.960349
    141          7           0       -1.471411   -4.141503    4.512265
    142          7           0       -2.672318   -6.000379    3.828013
    143          6           0       -3.789453   -6.509948    3.304482
    144          7           0       -4.873473   -5.871633    2.863474
    145          6           0       -4.748844   -4.538412    2.980341
    146         15           0       -9.209212   -3.171331   -1.235289
    147          8           0      -10.565170   -2.590068   -1.481809
    148          8           0       -8.511085   -4.066002   -2.208955
    149          8           0       -8.141578   -1.948353   -0.908117
    150          6           0       -8.563670   -0.942688   -0.003067
    151          6           0       -7.509705    0.139195    0.091257
    152          8           0       -6.300524   -0.404935    0.626264
    153          6           0       -7.158237    0.789338   -1.263796
    154          8           0       -7.279505    2.198678   -1.115928
    155          6           0       -5.725153    0.336723   -1.509884
    156          6           0       -5.194061    0.104677   -0.102520
    157          7           0       -4.108609   -0.859230    0.002345
    158          6           0       -2.873919   -0.438042    0.472576
    159          8           0       -2.569541    0.736139    0.613894
    160          7           0       -2.003092   -1.454660    0.769611
    161          6           0       -2.199448   -2.804396    0.594387
    162          8           0       -1.353714   -3.615080    0.979286
    163          6           0       -3.440249   -3.166366   -0.077849
    164          6           0       -3.647759   -4.598057   -0.465843
    165          6           0       -4.330616   -2.181349   -0.315476
    166         15           0       -7.209614    3.157470   -2.460904
    167          8           0       -7.975105    4.396354   -2.115397
    168          8           0       -7.486223    2.343966   -3.685159
    169          8           0       -5.595578    3.512384   -2.507582
    170          6           0       -5.098375    4.351850   -1.483328
    171          6           0       -3.611113    4.586091   -1.642319
    172          8           0       -2.888730    3.404815   -1.278346
    173          6           0       -3.143329    4.975604   -3.061533
    174          8           0       -2.264990    6.088468   -2.906757
    175          6           0       -2.484358    3.690881   -3.546981
    176          6           0       -1.900400    3.142332   -2.257596
    177          7           0       -1.560920    1.737412   -2.256999
    178          6           0       -0.459224    1.237360   -1.613132
    179          7           0       -0.345072   -0.058818   -1.708800
    180          6           0       -1.434556   -0.450594   -2.452531
    181          6           0       -1.855105   -1.717404   -2.907263
    182          7           0       -1.207483   -2.852628   -2.612232
    183          7           0       -2.962314   -1.775187   -3.672781
    184          6           0       -3.588211   -0.630218   -3.968980
    185          7           0       -3.292539    0.611353   -3.594742
    186          6           0       -2.201571    0.648574   -2.815399
    187         15           0       -1.041097    6.508072   -3.924317
    188          8           0       -0.832080    7.973805   -3.715657
    189          8           0       -1.211671    5.901022   -5.281244
    190          8           0        0.210275    5.676764   -3.222245
    191          6           0        0.472836    5.929210   -1.854350
    192          6           0        1.744775    5.219527   -1.435674
    193          8           0        1.634075    3.821875   -1.711966
    194          6           0        3.024323    5.702411   -2.133546
    195          8           0        4.055295    5.661442   -1.157785
    196          6           0        3.223705    4.653644   -3.219989
    197          6           0        2.714862    3.395341   -2.525739
    198          7           0        2.234026    2.351714   -3.417892
    199          6           0        2.942730    1.161997   -3.476752
    200          8           0        4.071076    1.023020   -3.027819
    201          7           0        2.270139    0.141033   -4.099846
    202          6           0        1.084759    0.223341   -4.795556
    203          8           0        0.578221   -0.791232   -5.283978
    204          6           0        0.530488    1.564685   -4.915736
    205          6           0       -0.645260    1.781437   -5.821671
    206          6           0        1.102948    2.544557   -4.181867
    207          1           0       -6.432132   -6.785515    2.318827
    208          1           0       -9.198877   -7.343594    1.990782
    209          1           0       -8.439845   -6.850896    3.513372
    210          1           0       -9.676485   -5.031601    2.335107
    211          1           0       -8.490362   -5.784888   -0.060270
    212          1           0       -6.699315   -3.767924   -0.178058
    213          1           0       -6.258423   -5.264381    0.682211
    214          1           0       -7.310740   -2.665773    1.881358
    215          1           0       -5.502999   -1.409341    2.718517
    216          1           0       -1.323407   -3.139247    4.632882
    217          1           0       -0.724998   -4.768392    4.771434
    218          1           0       -3.820944   -7.594093    3.228535
    219          1           0       -9.500033   -0.486974   -0.346770
    220          1           0       -8.746034   -1.375969    0.988456
    221          1           0       -7.881272    0.921415    0.764394
    222          1           0       -7.827036    0.451998   -2.058045
    223          1           0       -5.136885    1.066001   -2.064444
    224          1           0       -5.731548   -0.605881   -2.065851
    225          1           0       -4.818607    1.024000    0.351780
    226          1           0       -1.090558   -1.134556    1.148958
    227          1           0       -4.557125   -4.718002   -1.059308
    228          1           0       -2.799697   -4.954371   -1.059807
    229          1           0       -3.720395   -5.245767    0.414954
    230          1           0       -5.298923   -2.369345   -0.763894
    231          1           0       -5.611913    5.320210   -1.505440
    232          1           0       -5.280540    3.890045   -0.502495
    233          1           0       -3.333842    5.393572   -0.953988
    234          1           0       -3.978123    5.271620   -3.702367
    235          1           0       -1.747471    3.868016   -4.325235
    236          1           0       -3.257560    3.011138   -3.910135
    237          1           0       -0.965901    3.655225   -2.007111
    238          1           0        0.258713    1.887033   -1.129155
    239          1           0       -0.363961   -2.893515   -2.038340
    240          1           0       -1.565219   -3.713813   -2.995582
    241          1           0       -4.467576   -0.733153   -4.601206
    242          1           0        0.581117    7.005015   -1.669955
    243          1           0       -0.362954    5.567103   -1.241762
    244          1           0        1.870063    5.359283   -0.355403
    245          1           0        2.909283    6.714296   -2.538918
    246          1           0        4.886866    5.894676   -1.590174
    247          1           0        2.598618    4.893626   -4.084908
    248          1           0        4.262142    4.556111   -3.544817
    249          1           0        3.485347    2.926677   -1.913101
    250          1           0        2.733898   -0.784709   -4.031139
    251          1           0       -0.810789    2.848261   -5.993028
    252          1           0       -1.564237    1.349514   -5.410766
    253          1           0       -0.466194    1.303760   -6.790626
    254          1           0        0.696248    3.552123   -4.139046
 ---------------------------------------------------------------------
 Rotational constants (GHZ):      0.0097395      0.0066244      0.0055594
 Standard basis: 6-31G(d) (6D, 7F)
 There are  2586 symmetry adapted basis functions of A   symmetry.
 Integral buffers will be    131072 words long.
 Raffenetti 2 integral format.
 Two-electron integral symmetry is turned on.
  2586 basis functions,  4952 primitive gaussians,  2586 cartesian basis functions
   610 alpha electrons      610 beta electrons
       nuclear repulsion energy     54915.8041804304 Hartrees.
 NAtoms=  254 NActive=  254 NUniq=  254 SFac= 1.00D+00 NAtFMM=   50 NAOKFM=T Big=T
 ------------------------------------------------------------------------------
 Polarizable Continuum Model (PCM)
 =================================
 Model                : C-PCM.
 Atomic radii         : UFF (Universal Force Field).
 Polarization charges : Total charges.
 Charge compensation  : None.
 Solution method      : Matrix inversion.
 Cavity type          : Scaled VdW (van der Waals Surface) (Alpha=1.100).
 Cavity algorithm     : GePol (No added spheres)
                        Default sphere list used, NSphG=  254.
                        Lebedev-Laikov grids with approx.  5.0 points / Ang**2.
                        Smoothing algorithm: Karplus/York (Gamma=1.0000).
                        Polarization charges: spherical gaussians, with
                                              point-specific exponents (IZeta= 3).
                        Self-potential: point-specific (ISelfS= 7).
                        Self-field    : sphere-specific E.n sum rule (ISelfD= 2).
 Solvent              : Water, Eps=  78.355300 Eps(inf)=   1.777849
 ------------------------------------------------------------------------------
 One-electron integrals computed using PRISM.
 NBasis=  2586 RedAO= T  NBF=  2586
 NBsUse=  2586 1.00D-06 NBFU=  2586
 Harris functional with IExCor=20419 diagonalized for initial guess.
 ExpMin= 9.98D-02 ExpMax= 1.94D+04 ExpMxC= 2.91D+03 IAcc=2 IRadAn=         0 AccDes= 0.00D+00
 HarFok:  IExCor=20419 AccDes= 0.00D+00 IRadAn=         0 IDoV= 1
 ScaDFX=  1.000000  1.000000  1.000000  1.000000
 FoFCou: FMM=F IPFlag=           0 FMFlag=      100000 FMFlg1=        2001
         NFxFlg=           0 DoJE=T BraDBF=F KetDBF=T FulRan=T
         Omega=  0.000000  0.000000  1.000000  0.000000  0.000000 ICntrl=     500 IOpCl=  0
         NMat0=    1 NMatS0=    1 NMatT0=    0 NMatD0=    1 NMtDS0=    0 NMtDT0=    0
         I1Cent=           4 NGrid=           0.
 Petite list used in FoFCou.
 Initial guess orbital symmetries:
       Occupied  (A) (A) (A) (A) (A) (A) (A) (A) (A) (A) (A) (A)
                 (A) (A) (A) (A) (A) (A) (A) (A) (A) (A) (A) (A)
                 (A) (A) (A) (A) (A) (A) (A) (A) (A) (A) (A) (A)
                 (A) (A) (A) (A) (A) (A) (A) (A) (A) (A) (A) (A)
                 (A) (A) (A) (A) (A) (A) (A) (A) (A) (A) (A) (A)
                 (A) (A) (A) (A) (A) (A) (A) (A) (A) (A) (A) (A)
                 (A) (A) (A) (A) (A) (A) (A) (A) (A) (A) (A) (A)
                 (A) (A) (A) (A) (A) (A) (A) (A) (A) (A) (A) (A)
                 (A) (A) (A) (A) (A) (A) (A) (A) (A) (A) (A) (A)
                 (A) (A) (A) (A) (A) (A) (A) (A) (A) (A) (A) (A)
                 (A) (A) (A) (A) (A) (A) (A) (A) (A) (A) (A) (A)
                 (A) (A) (A) (A) (A) (A) (A) (A) (A) (A) (A) (A)
                 (A) (A) (A) (A) (A) (A) (A) (A) (A) (A) (A) (A)
                 (A) (A) (A) (A) (A) (A) (A) (A) (A) (A) (A) (A)
                 (A) (A) (A) (A) (A) (A) (A) (A) (A) (A) (A) (A)
                 (A) (A) (A) (A) (A) (A) (A) (A) (A) (A) (A) (A)
                 (A) (A) (A) (A) (A) (A) (A) (A) (A) (A) (A) (A)
                 (A) (A) (A) (A) (A) (A) (A) (A) (A) (A) (A) (A)
                 (A) (A) (A) (A) (A) (A) (A) (A) (A) (A) (A) (A)
                 (A) (A) (A) (A) (A) (A) (A) (A) (A) (A) (A) (A)
                 (A) (A) (A) (A) (A) (A) (A) (A) (A) (A) (A) (A)
                 (A) (A) (A) (A) (A) (A) (A) (A) (A) (A) (A) (A)
                 (A) (A) (A) (A) (A) (A) (A) (A) (A) (A) (A) (A)
                 (A) (A) (A) (A) (A) (A) (A) (A) (A) (A) (A) (A)
                 (A) (A) (A) (A) (A) (A) (A) (A) (A) (A) (A) (A)
                 (A) (A) (A) (A) (A) (A) (A) (A) (A) (A) (A) (A)
                 (A) (A) (A) (A) (A) (A) (A) (A) (A) (A) (A) (A)
                 (A) (A) (A) (A) (A) (A) (A) (A) (A) (A) (A) (A)
                 (A) (A) (A) (A) (A) (A) (A) (A) (A) (A) (A) (A)
                 (A) (A) (A) (A) (A) (A) (A) (A) (A) (A) (A) (A)
                 (A) (A) (A) (A) (A) (A) (A) (A) (A) (A) (A) (A)
                 (A) (A) (A) (A) (A) (A) (A) (A) (A) (A) (A) (A)
                 (A) (A) (A) (A) (A) (A) (A) (A) (A) (A) (A) (A)
                 (A) (A) (A) (A) (A) (A) (A) (A) (A) (A) (A) (A)
                 (A) (A) (A) (A) (A) (A) (A) (A) (A) (A) (A) (A)
                 (A) (A) (A) (A) (A) (A) (A) (A) (A) (A) (A) (A)
                 (A) (A) (A) (A) (A) (A) (A) (A) (A) (A) (A) (A)
                 (A) (A) (A) (A) (A) (A) (A) (A) (A) (A) (A) (A)
                 (A) (A) (A) (A) (A) (A) (A) (A) (A) (A) (A) (A)
                 (A) (A) (A) (A) (A) (A) (A) (A) (A) (A) (A) (A)
                 (A) (A) (A) (A) (A) (A) (A) (A) (A) (A) (A) (A)
                 (A) (A) (A) (A) (A) (A) (A) (A) (A) (A) (A) (A)
                 (A) (A) (A) (A) (A) (A) (A) (A) (A) (A) (A) (A)
                 (A) (A) (A) (A) (A) (A) (A) (A) (A) (A) (A) (A)
                 (A) (A) (A) (A) (A) (A) (A) (A) (A) (A) (A) (A)
                 (A) (A) (A) (A) (A) (A) (A) (A) (A) (A) (A) (A)
                 (A) (A) (A) (A) (A) (A) (A) (A) (A) (A) (A) (A)
                 (A) (A) (A) (A) (A) (A) (A) (A) (A) (A) (A) (A)
                 (A) (A) (A) (A) (A) (A) (A) (A) (A) (A) (A) (A)
                 (A) (A) (A) (A) (A) (A) (A) (A) (A) (A) (A) (A)
                 (A) (A) (A) (A) (A) (A) (A) (A) (A) (A)
       Virtual   (A) (A) (A) (A) (A) (A) (A) (A) (A) (A) (A) (A)
                 (A) (A) (A) (A) (A) (A) (A) (A) (A) (A) (A) (A)
                 (A) (A) (A) (A) (A) (A) (A) (A) (A) (A) (A) (A)
                 (A) (A) (A) (A) (A) (A) (A) (A) (A) (A) (A) (A)
                 (A) (A) (A) (A) (A) (A) (A) (A) (A) (A) (A) (A)
                 (A) (A) (A) (A) (A) (A) (A) (A) (A) (A) (A) (A)
                 (A) (A) (A) (A) (A) (A) (A) (A) (A) (A) (A) (A)
                 (A) (A) (A) (A) (A) (A) (A) (A) (A) (A) (A) (A)
                 (A) (A) (A) (A) (A) (A) (A) (A) (A) (A) (A) (A)
                 (A) (A) (A) (A) (A) (A) (A) (A) (A) (A) (A) (A)
                 (A) (A) (A) (A) (A) (A) (A) (A) (A) (A) (A) (A)
                 (A) (A) (A) (A) (A) (A) (A) (A) (A) (A) (A) (A)
                 (A) (A) (A) (A) (A) (A) (A) (A) (A) (A) (A) (A)
                 (A) (A) (A) (A) (A) (A) (A) (A) (A) (A) (A) (A)
                 (A) (A) (A) (A) (A) (A) (A) (A) (A) (A) (A) (A)
                 (A) (A) (A) (A) (A) (A) (A) (A) (A) (A) (A) (A)
                 (A) (A) (A) (A) (A) (A) (A) (A) (A) (A) (A) (A)
                 (A) (A) (A) (A) (A) (A) (A) (A) (A) (A) (A) (A)
                 (A) (A) (A) (A) (A) (A) (A) (A) (A) (A) (A) (A)
                 (A) (A) (A) (A) (A) (A) (A) (A) (A) (A) (A) (A)
                 (A) (A) (A) (A) (A) (A) (A) (A) (A) (A) (A) (A)
                 (A) (A) (A) (A) (A) (A) (A) (A) (A) (A) (A) (A)
                 (A) (A) (A) (A) (A) (A) (A) (A) (A) (A) (A) (A)
                 (A) (A) (A) (A) (A) (A) (A) (A) (A) (A) (A) (A)
                 (A) (A) (A) (A) (A) (A) (A) (A) (A) (A) (A) (A)
                 (A) (A) (A) (A) (A) (A) (A) (A) (A) (A) (A) (A)
                 (A) (A) (A) (A) (A) (A) (A) (A) (A) (A) (A) (A)
                 (A) (A) (A) (A) (A) (A) (A) (A) (A) (A) (A) (A)
                 (A) (A) (A) (A) (A) (A) (A) (A) (A) (A) (A) (A)
                 (A) (A) (A) (A) (A) (A) (A) (A) (A) (A) (A) (A)
                 (A) (A) (A) (A) (A) (A) (A) (A) (A) (A) (A) (A)
                 (A) (A) (A) (A) (A) (A) (A) (A) (A) (A) (A) (A)
                 (A) (A) (A) (A) (A) (A) (A) (A) (A) (A) (A) (A)
                 (A) (A) (A) (A) (A) (A) (A) (A) (A) (A) (A) (A)
                 (A) (A) (A) (A) (A) (A) (A) (A) (A) (A) (A) (A)
                 (A) (A) (A) (A) (A) (A) (A) (A) (A) (A) (A) (A)
                 (A) (A) (A) (A) (A) (A) (A) (A) (A) (A) (A) (A)
                 (A) (A) (A) (A) (A) (A) (A) (A) (A) (A) (A) (A)
                 (A) (A) (A) (A) (A) (A) (A) (A) (A) (A) (A) (A)
                 (A) (A) (A) (A) (A) (A) (A) (A) (A) (A) (A) (A)
                 (A) (A) (A) (A) (A) (A) (A) (A) (A) (A) (A) (A)
                 (A) (A) (A) (A) (A) (A) (A) (A) (A) (A) (A) (A)
                 (A) (A) (A) (A) (A) (A) (A) (A) (A) (A) (A) (A)
                 (A) (A) (A) (A) (A) (A) (A) (A) (A) (A) (A) (A)
                 (A) (A) (A) (A) (A) (A) (A) (A) (A) (A) (A) (A)
                 (A) (A) (A) (A) (A) (A) (A) (A) (A) (A) (A) (A)
                 (A) (A) (A) (A) (A) (A) (A) (A) (A) (A) (A) (A)
                 (A) (A) (A) (A) (A) (A) (A) (A) (A) (A) (A) (A)
                 (A) (A) (A) (A) (A) (A) (A) (A) (A) (A) (A) (A)
                 (A) (A) (A) (A) (A) (A) (A) (A) (A) (A) (A) (A)
                 (A) (A) (A) (A) (A) (A) (A) (A) (A) (A) (A) (A)
                 (A) (A) (A) (A) (A) (A) (A) (A) (A) (A) (A) (A)
                 (A) (A) (A) (A) (A) (A) (A) (A) (A) (A) (A) (A)
                 (A) (A) (A) (A) (A) (A) (A) (A) (A) (A) (A) (A)
                 (A) (A) (A) (A) (A) (A) (A) (A) (A) (A) (A) (A)
                 (A) (A) (A) (A) (A) (A) (A) (A) (A) (A) (A) (A)
                 (A) (A) (A) (A) (A) (A) (A) (A) (A) (A) (A) (A)
                 (A) (A) (A) (A) (A) (A) (A) (A) (A) (A) (A) (A)
                 (A) (A) (A) (A) (A) (A) (A) (A) (A) (A) (A) (A)
                 (A) (A) (A) (A) (A) (A) (A) (A) (A) (A) (A) (A)
                 (A) (A) (A) (A) (A) (A) (A) (A) (A) (A) (A) (A)
                 (A) (A) (A) (A) (A) (A) (A) (A) (A) (A) (A) (A)
                 (A) (A) (A) (A) (A) (A) (A) (A) (A) (A) (A) (A)
                 (A) (A) (A) (A) (A) (A) (A) (A) (A) (A) (A) (A)
                 (A) (A) (A) (A) (A) (A) (A) (A) (A) (A) (A) (A)
                 (A) (A) (A) (A) (A) (A) (A) (A) (A) (A) (A) (A)
                 (A) (A) (A) (A) (A) (A) (A) (A) (A) (A) (A) (A)
                 (A) (A) (A) (A) (A) (A) (A) (A) (A) (A) (A) (A)
                 (A) (A) (A) (A) (A) (A) (A) (A) (A) (A) (A) (A)
                 (A) (A) (A) (A) (A) (A) (A) (A) (A) (A) (A) (A)
                 (A) (A) (A) (A) (A) (A) (A) (A) (A) (A) (A) (A)
                 (A) (A) (A) (A) (A) (A) (A) (A) (A) (A) (A) (A)
                 (A) (A) (A) (A) (A) (A) (A) (A) (A) (A) (A) (A)
                 (A) (A) (A) (A) (A) (A) (A) (A) (A) (A) (A) (A)
                 (A) (A) (A) (A) (A) (A) (A) (A) (A) (A) (A) (A)
                 (A) (A) (A) (A) (A) (A) (A) (A) (A) (A) (A) (A)
                 (A) (A) (A) (A) (A) (A) (A) (A) (A) (A) (A) (A)
                 (A) (A) (A) (A) (A) (A) (A) (A) (A) (A) (A) (A)
                 (A) (A) (A) (A) (A) (A) (A) (A) (A) (A) (A) (A)
                 (A) (A) (A) (A) (A) (A) (A) (A) (A) (A) (A) (A)
                 (A) (A) (A) (A) (A) (A) (A) (A) (A) (A) (A) (A)
                 (A) (A) (A) (A) (A) (A) (A) (A) (A) (A) (A) (A)
                 (A) (A) (A) (A) (A) (A) (A) (A) (A) (A) (A) (A)
                 (A) (A) (A) (A) (A) (A) (A) (A) (A) (A) (A) (A)
                 (A) (A) (A) (A) (A) (A) (A) (A) (A) (A) (A) (A)
                 (A) (A) (A) (A) (A) (A) (A) (A) (A) (A) (A) (A)
                 (A) (A) (A) (A) (A) (A) (A) (A) (A) (A) (A) (A)
                 (A) (A) (A) (A) (A) (A) (A) (A) (A) (A) (A) (A)
                 (A) (A) (A) (A) (A) (A) (A) (A) (A) (A) (A) (A)
                 (A) (A) (A) (A) (A) (A) (A) (A) (A) (A) (A) (A)
                 (A) (A) (A) (A) (A) (A) (A) (A) (A) (A) (A) (A)
                 (A) (A) (A) (A) (A) (A) (A) (A) (A) (A) (A) (A)
                 (A) (A) (A) (A) (A) (A) (A) (A) (A) (A) (A) (A)
                 (A) (A) (A) (A) (A) (A) (A) (A) (A) (A) (A) (A)
                 (A) (A) (A) (A) (A) (A) (A) (A) (A) (A) (A) (A)
                 (A) (A) (A) (A) (A) (A) (A) (A) (A) (A) (A) (A)
                 (A) (A) (A) (A) (A) (A) (A) (A) (A) (A) (A) (A)
                 (A) (A) (A) (A) (A) (A) (A) (A) (A) (A) (A) (A)
                 (A) (A) (A) (A) (A) (A) (A) (A) (A) (A) (A) (A)
                 (A) (A) (A) (A) (A) (A) (A) (A) (A) (A) (A) (A)
                 (A) (A) (A) (A) (A) (A) (A) (A) (A) (A) (A) (A)
                 (A) (A) (A) (A) (A) (A) (A) (A) (A) (A) (A) (A)
                 (A) (A) (A) (A) (A) (A) (A) (A) (A) (A) (A) (A)
                 (A) (A) (A) (A) (A) (A) (A) (A) (A) (A) (A) (A)
                 (A) (A) (A) (A) (A) (A) (A) (A) (A) (A) (A) (A)
                 (A) (A) (A) (A) (A) (A) (A) (A) (A) (A) (A) (A)
                 (A) (A) (A) (A) (A) (A) (A) (A) (A) (A) (A) (A)
                 (A) (A) (A) (A) (A) (A) (A) (A) (A) (A) (A) (A)
                 (A) (A) (A) (A) (A) (A) (A) (A) (A) (A) (A) (A)
                 (A) (A) (A) (A) (A) (A) (A) (A) (A) (A) (A) (A)
                 (A) (A) (A) (A) (A) (A) (A) (A) (A) (A) (A) (A)
                 (A) (A) (A) (A) (A) (A) (A) (A) (A) (A) (A) (A)
                 (A) (A) (A) (A) (A) (A) (A) (A) (A) (A) (A) (A)
                 (A) (A) (A) (A) (A) (A) (A) (A) (A) (A) (A) (A)
                 (A) (A) (A) (A) (A) (A) (A) (A) (A) (A) (A) (A)
                 (A) (A) (A) (A) (A) (A) (A) (A) (A) (A) (A) (A)
                 (A) (A) (A) (A) (A) (A) (A) (A) (A) (A) (A) (A)
                 (A) (A) (A) (A) (A) (A) (A) (A) (A) (A) (A) (A)
                 (A) (A) (A) (A) (A) (A) (A) (A) (A) (A) (A) (A)
                 (A) (A) (A) (A) (A) (A) (A) (A) (A) (A) (A) (A)
                 (A) (A) (A) (A) (A) (A) (A) (A) (A) (A) (A) (A)
                 (A) (A) (A) (A) (A) (A) (A) (A) (A) (A) (A) (A)
                 (A) (A) (A) (A) (A) (A) (A) (A) (A) (A) (A) (A)
                 (A) (A) (A) (A) (A) (A) (A) (A) (A) (A) (A) (A)
                 (A) (A) (A) (A) (A) (A) (A) (A) (A) (A) (A) (A)
                 (A) (A) (A) (A) (A) (A) (A) (A) (A) (A) (A) (A)
                 (A) (A) (A) (A) (A) (A) (A) (A) (A) (A) (A) (A)
                 (A) (A) (A) (A) (A) (A) (A) (A) (A) (A) (A) (A)
                 (A) (A) (A) (A) (A) (A) (A) (A) (A) (A) (A) (A)
                 (A) (A) (A) (A) (A) (A) (A) (A) (A) (A) (A) (A)
                 (A) (A) (A) (A) (A) (A) (A) (A) (A) (A) (A) (A)
                 (A) (A) (A) (A) (A) (A) (A) (A) (A) (A) (A) (A)
                 (A) (A) (A) (A) (A) (A) (A) (A) (A) (A) (A) (A)
                 (A) (A) (A) (A) (A) (A) (A) (A) (A) (A) (A) (A)
                 (A) (A) (A) (A) (A) (A) (A) (A) (A) (A) (A) (A)
                 (A) (A) (A) (A) (A) (A) (A) (A) (A) (A) (A) (A)
                 (A) (A) (A) (A) (A) (A) (A) (A) (A) (A) (A) (A)
                 (A) (A) (A) (A) (A) (A) (A) (A) (A) (A) (A) (A)
                 (A) (A) (A) (A) (A) (A) (A) (A) (A) (A) (A) (A)
                 (A) (A) (A) (A) (A) (A) (A) (A) (A) (A) (A) (A)
                 (A) (A) (A) (A) (A) (A) (A) (A) (A) (A) (A) (A)
                 (A) (A) (A) (A) (A) (A) (A) (A) (A) (A) (A) (A)
                 (A) (A) (A) (A) (A) (A) (A) (A) (A) (A) (A) (A)
                 (A) (A) (A) (A) (A) (A) (A) (A) (A) (A) (A) (A)
                 (A) (A) (A) (A) (A) (A) (A) (A) (A) (A) (A) (A)
                 (A) (A) (A) (A) (A) (A) (A) (A) (A) (A) (A) (A)
                 (A) (A) (A) (A) (A) (A) (A) (A) (A) (A) (A) (A)
                 (A) (A) (A) (A) (A) (A) (A) (A) (A) (A) (A) (A)
                 (A) (A) (A) (A) (A) (A) (A) (A) (A) (A) (A) (A)
                 (A) (A) (A) (A) (A) (A) (A) (A) (A) (A) (A) (A)
                 (A) (A) (A) (A) (A) (A) (A) (A) (A) (A) (A) (A)
                 (A) (A) (A) (A) (A) (A) (A) (A) (A) (A) (A) (A)
                 (A) (A) (A) (A) (A) (A) (A) (A) (A) (A) (A) (A)
                 (A) (A) (A) (A) (A) (A) (A) (A) (A) (A) (A) (A)
                 (A) (A) (A) (A) (A) (A) (A) (A) (A) (A) (A) (A)
                 (A) (A) (A) (A) (A) (A) (A) (A) (A) (A) (A) (A)
                 (A) (A) (A) (A) (A) (A) (A) (A) (A) (A) (A) (A)
                 (A) (A) (A) (A) (A) (A) (A) (A) (A) (A) (A) (A)
                 (A) (A) (A) (A) (A) (A) (A) (A) (A) (A) (A) (A)
                 (A) (A) (A) (A) (A) (A) (A) (A) (A) (A) (A) (A)
                 (A) (A) (A) (A) (A) (A) (A) (A) (A) (A) (A) (A)
                 (A) (A) (A) (A) (A) (A) (A) (A) (A) (A) (A) (A)
                 (A) (A) (A) (A) (A) (A) (A) (A) (A) (A) (A) (A)
                 (A) (A) (A) (A) (A) (A) (A) (A) (A) (A) (A) (A)
                 (A) (A) (A) (A) (A) (A) (A) (A)
 The electronic state of the initial guess is 1-A.
 Requested convergence on RMS density matrix=1.00D-08 within 128 cycles.
 Requested convergence on MAX density matrix=1.00D-06.
 Requested convergence on             energy=1.00D-06.
 No special actions if energy rises.
 FoFJK:  IHMeth= 1 ICntrl=     0 DoSepK=T KAlg= 1 I1Cent= 0 FoldK=F
 FoFJK:  IHMeth= 1 ICntrl=     0 DoSepK=T KAlg= 1 I1Cent= 0 FoldK=F
 FoFJK:  IHMeth= 1 ICntrl=     0 DoSepK=T KAlg= 1 I1Cent= 0 FoldK=F
 FoFJK:  IHMeth= 1 ICntrl=     0 DoSepK=T KAlg= 1 I1Cent= 0 FoldK=F
 FoFJK:  IHMeth= 1 ICntrl=     0 DoSepK=T KAlg= 1 I1Cent= 0 FoldK=F
 FoFJK:  IHMeth= 1 ICntrl=     0 DoSepK=T KAlg= 1 I1Cent= 0 FoldK=F
 FoFJK:  IHMeth= 1 ICntrl=     0 DoSepK=T KAlg= 1 I1Cent= 0 FoldK=F
 FoFJK:  IHMeth= 1 ICntrl=     0 DoSepK=T KAlg= 1 I1Cent= 0 FoldK=F
 FoFJK:  IHMeth= 1 ICntrl=     0 DoSepK=T KAlg= 1 I1Cent= 0 FoldK=F
 FoFJK:  IHMeth= 1 ICntrl=     0 DoSepK=T KAlg= 1 I1Cent= 0 FoldK=F
 FoFJK:  IHMeth= 1 ICntrl=     0 DoSepK=T KAlg= 1 I1Cent= 0 FoldK=F
 FoFJK:  IHMeth= 1 ICntrl=     0 DoSepK=T KAlg= 1 I1Cent= 0 FoldK=F
 FoFJK:  IHMeth= 1 ICntrl=     0 DoSepK=T KAlg= 1 I1Cent= 0 FoldK=F
 FoFJK:  IHMeth= 1 ICntrl=     0 DoSepK=T KAlg= 1 I1Cent= 0 FoldK=F
 Error on total polarization charges =  0.01755
 SCF Done:  E(RCAM-B3LYP) =  -9995.80248124     A.U. after   14 cycles
             Convg  =    0.3394D-08             -V/T =  2.0076
 ExpMin= 9.98D-02 ExpMax= 1.94D+04 ExpMxC= 2.91D+03 IAcc=3 IRadAn=         5 AccDes= 0.00D+00
 HarFok:  IExCor=  205 AccDes= 0.00D+00 IRadAn=         5 IDoV=-2
 ScaDFX=  1.000000  1.000000  1.000000  1.000000
 Range of M.O.s used for correlation:   183  2586
 NBasis=  2586 NAE=   610 NBE=   610 NFC=   182 NFV=     0
 NROrb=   2404 NOA=   428 NOB=   428 NVA=  1976 NVB=  1976
 Would need an additional************ words for in-memory AO integral storage.
 NEqPCM:  Using non-equilibrium solvation (IEInf=1, Eps=  78.3553, EpsInf=   1.7778)
 Orbital symmetries:
       Occupied  (A) (A) (A) (A) (A) (A) (A) (A) (A) (A) (A) (A)
                 (A) (A) (A) (A) (A) (A) (A) (A) (A) (A) (A) (A)
                 (A) (A) (A) (A) (A) (A) (A) (A) (A) (A) (A) (A)
                 (A) (A) (A) (A) (A) (A) (A) (A) (A) (A) (A) (A)
                 (A) (A) (A) (A) (A) (A) (A) (A) (A) (A) (A) (A)
                 (A) (A) (A) (A) (A) (A) (A) (A) (A) (A) (A) (A)
                 (A) (A) (A) (A) (A) (A) (A) (A) (A) (A) (A) (A)
                 (A) (A) (A) (A) (A) (A) (A) (A) (A) (A) (A) (A)
                 (A) (A) (A) (A) (A) (A) (A) (A) (A) (A) (A) (A)
                 (A) (A) (A) (A) (A) (A) (A) (A) (A) (A) (A) (A)
                 (A) (A) (A) (A) (A) (A) (A) (A) (A) (A) (A) (A)
                 (A) (A) (A) (A) (A) (A) (A) (A) (A) (A) (A) (A)
                 (A) (A) (A) (A) (A) (A) (A) (A) (A) (A) (A) (A)
                 (A) (A) (A) (A) (A) (A) (A) (A) (A) (A) (A) (A)
                 (A) (A) (A) (A) (A) (A) (A) (A) (A) (A) (A) (A)
                 (A) (A) (A) (A) (A) (A) (A) (A) (A) (A) (A) (A)
                 (A) (A) (A) (A) (A) (A) (A) (A) (A) (A) (A) (A)
                 (A) (A) (A) (A) (A) (A) (A) (A) (A) (A) (A) (A)
                 (A) (A) (A) (A) (A) (A) (A) (A) (A) (A) (A) (A)
                 (A) (A) (A) (A) (A) (A) (A) (A) (A) (A) (A) (A)
                 (A) (A) (A) (A) (A) (A) (A) (A) (A) (A) (A) (A)
                 (A) (A) (A) (A) (A) (A) (A) (A) (A) (A) (A) (A)
                 (A) (A) (A) (A) (A) (A) (A) (A) (A) (A) (A) (A)
                 (A) (A) (A) (A) (A) (A) (A) (A) (A) (A) (A) (A)
                 (A) (A) (A) (A) (A) (A) (A) (A) (A) (A) (A) (A)
                 (A) (A) (A) (A) (A) (A) (A) (A) (A) (A) (A) (A)
                 (A) (A) (A) (A) (A) (A) (A) (A) (A) (A) (A) (A)
                 (A) (A) (A) (A) (A) (A) (A) (A) (A) (A) (A) (A)
                 (A) (A) (A) (A) (A) (A) (A) (A) (A) (A) (A) (A)
                 (A) (A) (A) (A) (A) (A) (A) (A) (A) (A) (A) (A)
                 (A) (A) (A) (A) (A) (A) (A) (A) (A) (A) (A) (A)
                 (A) (A) (A) (A) (A) (A) (A) (A) (A) (A) (A) (A)
                 (A) (A) (A) (A) (A) (A) (A) (A) (A) (A) (A) (A)
                 (A) (A) (A) (A) (A) (A) (A) (A) (A) (A) (A) (A)
                 (A) (A) (A) (A) (A) (A) (A) (A) (A) (A) (A) (A)
                 (A) (A) (A) (A) (A) (A) (A) (A) (A) (A) (A) (A)
                 (A) (A) (A) (A) (A) (A) (A) (A) (A) (A) (A) (A)
                 (A) (A) (A) (A) (A) (A) (A) (A) (A) (A) (A) (A)
                 (A) (A) (A) (A) (A) (A) (A) (A) (A) (A) (A) (A)
                 (A) (A) (A) (A) (A) (A) (A) (A) (A) (A) (A) (A)
                 (A) (A) (A) (A) (A) (A) (A) (A) (A) (A) (A) (A)
                 (A) (A) (A) (A) (A) (A) (A) (A) (A) (A) (A) (A)
                 (A) (A) (A) (A) (A) (A) (A) (A) (A) (A) (A) (A)
                 (A) (A) (A) (A) (A) (A) (A) (A) (A) (A) (A) (A)
                 (A) (A) (A) (A) (A) (A) (A) (A) (A) (A) (A) (A)
                 (A) (A) (A) (A) (A) (A) (A) (A) (A) (A) (A) (A)
                 (A) (A) (A) (A) (A) (A) (A) (A) (A) (A) (A) (A)
                 (A) (A) (A) (A) (A) (A) (A) (A) (A) (A) (A) (A)
                 (A) (A) (A) (A) (A) (A) (A) (A) (A) (A) (A) (A)
                 (A) (A) (A) (A) (A) (A) (A) (A) (A) (A) (A) (A)
                 (A) (A) (A) (A) (A) (A) (A) (A) (A) (A)
       Virtual   (A) (A) (A) (A) (A) (A) (A) (A) (A) (A) (A) (A)
                 (A) (A) (A) (A) (A) (A) (A) (A) (A) (A) (A) (A)
                 (A) (A) (A) (A) (A) (A) (A) (A) (A) (A) (A) (A)
                 (A) (A) (A) (A) (A) (A) (A) (A) (A) (A) (A) (A)
                 (A) (A) (A) (A) (A) (A) (A) (A) (A) (A) (A) (A)
                 (A) (A) (A) (A) (A) (A) (A) (A) (A) (A) (A) (A)
                 (A) (A) (A) (A) (A) (A) (A) (A) (A) (A) (A) (A)
                 (A) (A) (A) (A) (A) (A) (A) (A) (A) (A) (A) (A)
                 (A) (A) (A) (A) (A) (A) (A) (A) (A) (A) (A) (A)
                 (A) (A) (A) (A) (A) (A) (A) (A) (A) (A) (A) (A)
                 (A) (A) (A) (A) (A) (A) (A) (A) (A) (A) (A) (A)
                 (A) (A) (A) (A) (A) (A) (A) (A) (A) (A) (A) (A)
                 (A) (A) (A) (A) (A) (A) (A) (A) (A) (A) (A) (A)
                 (A) (A) (A) (A) (A) (A) (A) (A) (A) (A) (A) (A)
                 (A) (A) (A) (A) (A) (A) (A) (A) (A) (A) (A) (A)
                 (A) (A) (A) (A) (A) (A) (A) (A) (A) (A) (A) (A)
                 (A) (A) (A) (A) (A) (A) (A) (A) (A) (A) (A) (A)
                 (A) (A) (A) (A) (A) (A) (A) (A) (A) (A) (A) (A)
                 (A) (A) (A) (A) (A) (A) (A) (A) (A) (A) (A) (A)
                 (A) (A) (A) (A) (A) (A) (A) (A) (A) (A) (A) (A)
                 (A) (A) (A) (A) (A) (A) (A) (A) (A) (A) (A) (A)
                 (A) (A) (A) (A) (A) (A) (A) (A) (A) (A) (A) (A)
                 (A) (A) (A) (A) (A) (A) (A) (A) (A) (A) (A) (A)
                 (A) (A) (A) (A) (A) (A) (A) (A) (A) (A) (A) (A)
                 (A) (A) (A) (A) (A) (A) (A) (A) (A) (A) (A) (A)
                 (A) (A) (A) (A) (A) (A) (A) (A) (A) (A) (A) (A)
                 (A) (A) (A) (A) (A) (A) (A) (A) (A) (A) (A) (A)
                 (A) (A) (A) (A) (A) (A) (A) (A) (A) (A) (A) (A)
                 (A) (A) (A) (A) (A) (A) (A) (A) (A) (A) (A) (A)
                 (A) (A) (A) (A) (A) (A) (A) (A) (A) (A) (A) (A)
                 (A) (A) (A) (A) (A) (A) (A) (A) (A) (A) (A) (A)
                 (A) (A) (A) (A) (A) (A) (A) (A) (A) (A) (A) (A)
                 (A) (A) (A) (A) (A) (A) (A) (A) (A) (A) (A) (A)
                 (A) (A) (A) (A) (A) (A) (A) (A) (A) (A) (A) (A)
                 (A) (A) (A) (A) (A) (A) (A) (A) (A) (A) (A) (A)
                 (A) (A) (A) (A) (A) (A) (A) (A) (A) (A) (A) (A)
                 (A) (A) (A) (A) (A) (A) (A) (A) (A) (A) (A) (A)
                 (A) (A) (A) (A) (A) (A) (A) (A) (A) (A) (A) (A)
                 (A) (A) (A) (A) (A) (A) (A) (A) (A) (A) (A) (A)
                 (A) (A) (A) (A) (A) (A) (A) (A) (A) (A) (A) (A)
                 (A) (A) (A) (A) (A) (A) (A) (A) (A) (A) (A) (A)
                 (A) (A) (A) (A) (A) (A) (A) (A) (A) (A) (A) (A)
                 (A) (A) (A) (A) (A) (A) (A) (A) (A) (A) (A) (A)
                 (A) (A) (A) (A) (A) (A) (A) (A) (A) (A) (A) (A)
                 (A) (A) (A) (A) (A) (A) (A) (A) (A) (A) (A) (A)
                 (A) (A) (A) (A) (A) (A) (A) (A) (A) (A) (A) (A)
                 (A) (A) (A) (A) (A) (A) (A) (A) (A) (A) (A) (A)
                 (A) (A) (A) (A) (A) (A) (A) (A) (A) (A) (A) (A)
                 (A) (A) (A) (A) (A) (A) (A) (A) (A) (A) (A) (A)
                 (A) (A) (A) (A) (A) (A) (A) (A) (A) (A) (A) (A)
                 (A) (A) (A) (A) (A) (A) (A) (A) (A) (A) (A) (A)
                 (A) (A) (A) (A) (A) (A) (A) (A) (A) (A) (A) (A)
                 (A) (A) (A) (A) (A) (A) (A) (A) (A) (A) (A) (A)
                 (A) (A) (A) (A) (A) (A) (A) (A) (A) (A) (A) (A)
                 (A) (A) (A) (A) (A) (A) (A) (A) (A) (A) (A) (A)
                 (A) (A) (A) (A) (A) (A) (A) (A) (A) (A) (A) (A)
                 (A) (A) (A) (A) (A) (A) (A) (A) (A) (A) (A) (A)
                 (A) (A) (A) (A) (A) (A) (A) (A) (A) (A) (A) (A)
                 (A) (A) (A) (A) (A) (A) (A) (A) (A) (A) (A) (A)
                 (A) (A) (A) (A) (A) (A) (A) (A) (A) (A) (A) (A)
                 (A) (A) (A) (A) (A) (A) (A) (A) (A) (A) (A) (A)
                 (A) (A) (A) (A) (A) (A) (A) (A) (A) (A) (A) (A)
                 (A) (A) (A) (A) (A) (A) (A) (A) (A) (A) (A) (A)
                 (A) (A) (A) (A) (A) (A) (A) (A) (A) (A) (A) (A)
                 (A) (A) (A) (A) (A) (A) (A) (A) (A) (A) (A) (A)
                 (A) (A) (A) (A) (A) (A) (A) (A) (A) (A) (A) (A)
                 (A) (A) (A) (A) (A) (A) (A) (A) (A) (A) (A) (A)
                 (A) (A) (A) (A) (A) (A) (A) (A) (A) (A) (A) (A)
                 (A) (A) (A) (A) (A) (A) (A) (A) (A) (A) (A) (A)
                 (A) (A) (A) (A) (A) (A) (A) (A) (A) (A) (A) (A)
                 (A) (A) (A) (A) (A) (A) (A) (A) (A) (A) (A) (A)
                 (A) (A) (A) (A) (A) (A) (A) (A) (A) (A) (A) (A)
                 (A) (A) (A) (A) (A) (A) (A) (A) (A) (A) (A) (A)
                 (A) (A) (A) (A) (A) (A) (A) (A) (A) (A) (A) (A)
                 (A) (A) (A) (A) (A) (A) (A) (A) (A) (A) (A) (A)
                 (A) (A) (A) (A) (A) (A) (A) (A) (A) (A) (A) (A)
                 (A) (A) (A) (A) (A) (A) (A) (A) (A) (A) (A) (A)
                 (A) (A) (A) (A) (A) (A) (A) (A) (A) (A) (A) (A)
                 (A) (A) (A) (A) (A) (A) (A) (A) (A) (A) (A) (A)
                 (A) (A) (A) (A) (A) (A) (A) (A) (A) (A) (A) (A)
                 (A) (A) (A) (A) (A) (A) (A) (A) (A) (A) (A) (A)
                 (A) (A) (A) (A) (A) (A) (A) (A) (A) (A) (A) (A)
                 (A) (A) (A) (A) (A) (A) (A) (A) (A) (A) (A) (A)
                 (A) (A) (A) (A) (A) (A) (A) (A) (A) (A) (A) (A)
                 (A) (A) (A) (A) (A) (A) (A) (A) (A) (A) (A) (A)
                 (A) (A) (A) (A) (A) (A) (A) (A) (A) (A) (A) (A)
                 (A) (A) (A) (A) (A) (A) (A) (A) (A) (A) (A) (A)
                 (A) (A) (A) (A) (A) (A) (A) (A) (A) (A) (A) (A)
                 (A) (A) (A) (A) (A) (A) (A) (A) (A) (A) (A) (A)
                 (A) (A) (A) (A) (A) (A) (A) (A) (A) (A) (A) (A)
                 (A) (A) (A) (A) (A) (A) (A) (A) (A) (A) (A) (A)
                 (A) (A) (A) (A) (A) (A) (A) (A) (A) (A) (A) (A)
                 (A) (A) (A) (A) (A) (A) (A) (A) (A) (A) (A) (A)
                 (A) (A) (A) (A) (A) (A) (A) (A) (A) (A) (A) (A)
                 (A) (A) (A) (A) (A) (A) (A) (A) (A) (A) (A) (A)
                 (A) (A) (A) (A) (A) (A) (A) (A) (A) (A) (A) (A)
                 (A) (A) (A) (A) (A) (A) (A) (A) (A) (A) (A) (A)
                 (A) (A) (A) (A) (A) (A) (A) (A) (A) (A) (A) (A)
                 (A) (A) (A) (A) (A) (A) (A) (A) (A) (A) (A) (A)
                 (A) (A) (A) (A) (A) (A) (A) (A) (A) (A) (A) (A)
                 (A) (A) (A) (A) (A) (A) (A) (A) (A) (A) (A) (A)
                 (A) (A) (A) (A) (A) (A) (A) (A) (A) (A) (A) (A)
                 (A) (A) (A) (A) (A) (A) (A) (A) (A) (A) (A) (A)
                 (A) (A) (A) (A) (A) (A) (A) (A) (A) (A) (A) (A)
                 (A) (A) (A) (A) (A) (A) (A) (A) (A) (A) (A) (A)
                 (A) (A) (A) (A) (A) (A) (A) (A) (A) (A) (A) (A)
                 (A) (A) (A) (A) (A) (A) (A) (A) (A) (A) (A) (A)
                 (A) (A) (A) (A) (A) (A) (A) (A) (A) (A) (A) (A)
                 (A) (A) (A) (A) (A) (A) (A) (A) (A) (A) (A) (A)
                 (A) (A) (A) (A) (A) (A) (A) (A) (A) (A) (A) (A)
                 (A) (A) (A) (A) (A) (A) (A) (A) (A) (A) (A) (A)
                 (A) (A) (A) (A) (A) (A) (A) (A) (A) (A) (A) (A)
                 (A) (A) (A) (A) (A) (A) (A) (A) (A) (A) (A) (A)
                 (A) (A) (A) (A) (A) (A) (A) (A) (A) (A) (A) (A)
                 (A) (A) (A) (A) (A) (A) (A) (A) (A) (A) (A) (A)
                 (A) (A) (A) (A) (A) (A) (A) (A) (A) (A) (A) (A)
                 (A) (A) (A) (A) (A) (A) (A) (A) (A) (A) (A) (A)
                 (A) (A) (A) (A) (A) (A) (A) (A) (A) (A) (A) (A)
                 (A) (A) (A) (A) (A) (A) (A) (A) (A) (A) (A) (A)
                 (A) (A) (A) (A) (A) (A) (A) (A) (A) (A) (A) (A)
                 (A) (A) (A) (A) (A) (A) (A) (A) (A) (A) (A) (A)
                 (A) (A) (A) (A) (A) (A) (A) (A) (A) (A) (A) (A)
                 (A) (A) (A) (A) (A) (A) (A) (A) (A) (A) (A) (A)
                 (A) (A) (A) (A) (A) (A) (A) (A) (A) (A) (A) (A)
                 (A) (A) (A) (A) (A) (A) (A) (A) (A) (A) (A) (A)
                 (A) (A) (A) (A) (A) (A) (A) (A) (A) (A) (A) (A)
                 (A) (A) (A) (A) (A) (A) (A) (A) (A) (A) (A) (A)
                 (A) (A) (A) (A) (A) (A) (A) (A) (A) (A) (A) (A)
                 (A) (A) (A) (A) (A) (A) (A) (A) (A) (A) (A) (A)
                 (A) (A) (A) (A) (A) (A) (A) (A) (A) (A) (A) (A)
                 (A) (A) (A) (A) (A) (A) (A) (A) (A) (A) (A) (A)
                 (A) (A) (A) (A) (A) (A) (A) (A) (A) (A) (A) (A)
                 (A) (A) (A) (A) (A) (A) (A) (A) (A) (A) (A) (A)
                 (A) (A) (A) (A) (A) (A) (A) (A) (A) (A) (A) (A)
                 (A) (A) (A) (A) (A) (A) (A) (A) (A) (A) (A) (A)
                 (A) (A) (A) (A) (A) (A) (A) (A) (A) (A) (A) (A)
                 (A) (A) (A) (A) (A) (A) (A) (A) (A) (A) (A) (A)
                 (A) (A) (A) (A) (A) (A) (A) (A) (A) (A) (A) (A)
                 (A) (A) (A) (A) (A) (A) (A) (A) (A) (A) (A) (A)
                 (A) (A) (A) (A) (A) (A) (A) (A) (A) (A) (A) (A)
                 (A) (A) (A) (A) (A) (A) (A) (A) (A) (A) (A) (A)
                 (A) (A) (A) (A) (A) (A) (A) (A) (A) (A) (A) (A)
                 (A) (A) (A) (A) (A) (A) (A) (A) (A) (A) (A) (A)
                 (A) (A) (A) (A) (A) (A) (A) (A) (A) (A) (A) (A)
                 (A) (A) (A) (A) (A) (A) (A) (A) (A) (A) (A) (A)
                 (A) (A) (A) (A) (A) (A) (A) (A) (A) (A) (A) (A)
                 (A) (A) (A) (A) (A) (A) (A) (A) (A) (A) (A) (A)
                 (A) (A) (A) (A) (A) (A) (A) (A) (A) (A) (A) (A)
                 (A) (A) (A) (A) (A) (A) (A) (A) (A) (A) (A) (A)
                 (A) (A) (A) (A) (A) (A) (A) (A) (A) (A) (A) (A)
                 (A) (A) (A) (A) (A) (A) (A) (A) (A) (A) (A) (A)
                 (A) (A) (A) (A) (A) (A) (A) (A) (A) (A) (A) (A)
                 (A) (A) (A) (A) (A) (A) (A) (A) (A) (A) (A) (A)
                 (A) (A) (A) (A) (A) (A) (A) (A) (A) (A) (A) (A)
                 (A) (A) (A) (A) (A) (A) (A) (A) (A) (A) (A) (A)
                 (A) (A) (A) (A) (A) (A) (A) (A) (A) (A) (A) (A)
                 (A) (A) (A) (A) (A) (A) (A) (A) (A) (A) (A) (A)
                 (A) (A) (A) (A) (A) (A) (A) (A) (A) (A) (A) (A)
                 (A) (A) (A) (A) (A) (A) (A) (A) (A) (A) (A) (A)
                 (A) (A) (A) (A) (A) (A) (A) (A) (A) (A) (A) (A)
                 (A) (A) (A) (A) (A) (A) (A) (A) (A) (A) (A) (A)
                 (A) (A) (A) (A) (A) (A) (A) (A) (A) (A) (A) (A)
                 (A) (A) (A) (A) (A) (A) (A) (A) (A) (A) (A) (A)
                 (A) (A) (A) (A) (A) (A) (A) (A) (A) (A) (A) (A)
                 (A) (A) (A) (A) (A) (A) (A) (A)
   100 initial guesses have been made.
 Convergence on wavefunction:    0.001000000000000
 Iteration     1 Dimension   100 NMult   100
 CISAX will form    13 AO SS matrices at one time.
 FoFJK:  IHMeth= 1 ICntrl=     0 DoSepK=T KAlg= 1 I1Cent= 0 FoldK=F
 FoFJK:  IHMeth= 1 ICntrl=     0 DoSepK=T KAlg= 1 I1Cent= 0 FoldK=F
 FoFJK:  IHMeth= 1 ICntrl=     0 DoSepK=T KAlg= 1 I1Cent= 0 FoldK=F
 FoFJK:  IHMeth= 1 ICntrl=     0 DoSepK=T KAlg= 1 I1Cent= 0 FoldK=F
 FoFJK:  IHMeth= 1 ICntrl=     0 DoSepK=T KAlg= 1 I1Cent= 0 FoldK=F
 FoFJK:  IHMeth= 1 ICntrl=     0 DoSepK=T KAlg= 1 I1Cent= 0 FoldK=F
 FoFJK:  IHMeth= 1 ICntrl=     0 DoSepK=T KAlg= 1 I1Cent= 0 FoldK=F
 FoFJK:  IHMeth= 1 ICntrl=     0 DoSepK=T KAlg= 1 I1Cent= 0 FoldK=F
 FoFJK:  IHMeth= 1 ICntrl=     0 DoSepK=T KAlg= 1 I1Cent= 0 FoldK=F
 FoFJK:  IHMeth= 1 ICntrl=     0 DoSepK=T KAlg= 1 I1Cent= 0 FoldK=F
 FoFJK:  IHMeth= 1 ICntrl=     0 DoSepK=T KAlg= 1 I1Cent= 0 FoldK=F
 FoFJK:  IHMeth= 1 ICntrl=     0 DoSepK=T KAlg= 1 I1Cent= 0 FoldK=F
 FoFJK:  IHMeth= 1 ICntrl=     0 DoSepK=T KAlg= 1 I1Cent= 0 FoldK=F
 FoFJK:  IHMeth= 1 ICntrl=     0 DoSepK=T KAlg= 1 I1Cent= 0 FoldK=F
 FoFJK:  IHMeth= 1 ICntrl=     0 DoSepK=T KAlg= 1 I1Cent= 0 FoldK=F
 FoFJK:  IHMeth= 1 ICntrl=     0 DoSepK=T KAlg= 1 I1Cent= 0 FoldK=F
 New state      1 was old state      2
 New state      2 was old state      8
 New state      5 was old state     14
 New state      6 was old state     13
 New state      7 was old state     12
 New state      8 was old state     21
 New state      9 was old state     25
 New state     10 was old state     18
 New state     11 was old state     24
 New state     12 was old state     17
 New state     13 was old state     16
 New state     14 was old state      5
 New state     15 was old state      6
 New state     16 was old state     15
 New state     17 was old state     10
 New state     18 was old state     11
 New state     19 was old state      7
 New state     20 was old state     19
 No map to state     21
 New state     23 was old state      1
 New state     24 was old state      9
 No map to state     25
 Iteration     2 Dimension   150 NMult   150
 FoFJK:  IHMeth= 1 ICntrl=     0 DoSepK=T KAlg= 1 I1Cent= 0 FoldK=F
 FoFJK:  IHMeth= 1 ICntrl=     0 DoSepK=T KAlg= 1 I1Cent= 0 FoldK=F
 FoFJK:  IHMeth= 1 ICntrl=     0 DoSepK=T KAlg= 1 I1Cent= 0 FoldK=F
 FoFJK:  IHMeth= 1 ICntrl=     0 DoSepK=T KAlg= 1 I1Cent= 0 FoldK=F
 FoFJK:  IHMeth= 1 ICntrl=     0 DoSepK=T KAlg= 1 I1Cent= 0 FoldK=F
 FoFJK:  IHMeth= 1 ICntrl=     0 DoSepK=T KAlg= 1 I1Cent= 0 FoldK=F
 FoFJK:  IHMeth= 1 ICntrl=     0 DoSepK=T KAlg= 1 I1Cent= 0 FoldK=F
 FoFJK:  IHMeth= 1 ICntrl=     0 DoSepK=T KAlg= 1 I1Cent= 0 FoldK=F
 New state      1 was old state      8
 New state      2 was old state      7
 New state      3 was old state     11
 New state      4 was old state     12
 New state      5 was old state      3
 New state      6 was old state     13
 New state      7 was old state     14
 New state      8 was old state     17
 New state      9 was old state      4
 New state     10 was old state      2
 New state     11 was old state      1
 New state     12 was old state     22
 New state     13 was old state      5
 New state     14 was old state      6
 New state     15 was old state     25
 New state     16 was old state     15
 New state     17 was old state     20
 New state     18 was old state      9
 New state     19 was old state     16
 New state     20 was old state     19
 New state     21 was old state     18
 New state     22 was old state     23
 New state     23 was old state     21
 No map to state     24
 New state     25 was old state     24
 Iteration     3 Dimension   200 NMult   200
 FoFJK:  IHMeth= 1 ICntrl=     0 DoSepK=T KAlg= 1 I1Cent= 0 FoldK=F
 FoFJK:  IHMeth= 1 ICntrl=     0 DoSepK=T KAlg= 1 I1Cent= 0 FoldK=F
 FoFJK:  IHMeth= 1 ICntrl=     0 DoSepK=T KAlg= 1 I1Cent= 0 FoldK=F
 FoFJK:  IHMeth= 1 ICntrl=     0 DoSepK=T KAlg= 1 I1Cent= 0 FoldK=F
 FoFJK:  IHMeth= 1 ICntrl=     0 DoSepK=T KAlg= 1 I1Cent= 0 FoldK=F
 FoFJK:  IHMeth= 1 ICntrl=     0 DoSepK=T KAlg= 1 I1Cent= 0 FoldK=F
 FoFJK:  IHMeth= 1 ICntrl=     0 DoSepK=T KAlg= 1 I1Cent= 0 FoldK=F
 FoFJK:  IHMeth= 1 ICntrl=     0 DoSepK=T KAlg= 1 I1Cent= 0 FoldK=F
 New state     11 was old state     13
 New state     12 was old state     14
 New state     13 was old state     11
 New state     14 was old state     12
 New state     17 was old state     19
 New state     18 was old state     17
 New state     19 was old state     18
 New state     21 was old state     22
 New state     22 was old state     21
 Iteration     4 Dimension   250 NMult   250
 FoFJK:  IHMeth= 1 ICntrl=     0 DoSepK=T KAlg= 1 I1Cent= 0 FoldK=F
 FoFJK:  IHMeth= 1 ICntrl=     0 DoSepK=T KAlg= 1 I1Cent= 0 FoldK=F
 FoFJK:  IHMeth= 1 ICntrl=     0 DoSepK=T KAlg= 1 I1Cent= 0 FoldK=F
 FoFJK:  IHMeth= 1 ICntrl=     0 DoSepK=T KAlg= 1 I1Cent= 0 FoldK=F
 FoFJK:  IHMeth= 1 ICntrl=     0 DoSepK=T KAlg= 1 I1Cent= 0 FoldK=F
 FoFJK:  IHMeth= 1 ICntrl=     0 DoSepK=T KAlg= 1 I1Cent= 0 FoldK=F
 FoFJK:  IHMeth= 1 ICntrl=     0 DoSepK=T KAlg= 1 I1Cent= 0 FoldK=F
 FoFJK:  IHMeth= 1 ICntrl=     0 DoSepK=T KAlg= 1 I1Cent= 0 FoldK=F
 New state     17 was old state     18
 New state     18 was old state     21
 New state     19 was old state     17
 No map to state     20
 New state     21 was old state     24
 No map to state     22
 New state     23 was old state     19
 New state     24 was old state     20
 New state     25 was old state     23
 Iteration     5 Dimension   300 NMult   300
 FoFJK:  IHMeth= 1 ICntrl=     0 DoSepK=T KAlg= 1 I1Cent= 0 FoldK=F
 FoFJK:  IHMeth= 1 ICntrl=     0 DoSepK=T KAlg= 1 I1Cent= 0 FoldK=F
 FoFJK:  IHMeth= 1 ICntrl=     0 DoSepK=T KAlg= 1 I1Cent= 0 FoldK=F
 FoFJK:  IHMeth= 1 ICntrl=     0 DoSepK=T KAlg= 1 I1Cent= 0 FoldK=F
 FoFJK:  IHMeth= 1 ICntrl=     0 DoSepK=T KAlg= 1 I1Cent= 0 FoldK=F
 FoFJK:  IHMeth= 1 ICntrl=     0 DoSepK=T KAlg= 1 I1Cent= 0 FoldK=F
 FoFJK:  IHMeth= 1 ICntrl=     0 DoSepK=T KAlg= 1 I1Cent= 0 FoldK=F
 FoFJK:  IHMeth= 1 ICntrl=     0 DoSepK=T KAlg= 1 I1Cent= 0 FoldK=F
 New state     13 was old state     17
 New state     14 was old state     20
 New state     15 was old state     21
 New state     16 was old state     25
 New state     17 was old state     18
 New state     18 was old state     13
 New state     19 was old state     14
 New state     20 was old state     15
 New state     21 was old state     16
 New state     22 was old state     23
 New state     23 was old state     19
 New state     24 was old state     22
 New state     25 was old state     24
 Iteration     6 Dimension   350 NMult   350
 FoFJK:  IHMeth= 1 ICntrl=     0 DoSepK=T KAlg= 1 I1Cent= 0 FoldK=F
 FoFJK:  IHMeth= 1 ICntrl=     0 DoSepK=T KAlg= 1 I1Cent= 0 FoldK=F
 FoFJK:  IHMeth= 1 ICntrl=     0 DoSepK=T KAlg= 1 I1Cent= 0 FoldK=F
 FoFJK:  IHMeth= 1 ICntrl=     0 DoSepK=T KAlg= 1 I1Cent= 0 FoldK=F
 FoFJK:  IHMeth= 1 ICntrl=     0 DoSepK=T KAlg= 1 I1Cent= 0 FoldK=F
 FoFJK:  IHMeth= 1 ICntrl=     0 DoSepK=T KAlg= 1 I1Cent= 0 FoldK=F
 FoFJK:  IHMeth= 1 ICntrl=     0 DoSepK=T KAlg= 1 I1Cent= 0 FoldK=F
 FoFJK:  IHMeth= 1 ICntrl=     0 DoSepK=T KAlg= 1 I1Cent= 0 FoldK=F
 New state     13 was old state     14
 New state     14 was old state     15
 New state     15 was old state     16
 New state     16 was old state     13
 New state     18 was old state     21
 New state     19 was old state     18
 New state     20 was old state     19
 New state     21 was old state     25
 New state     22 was old state     20
 New state     23 was old state     22
 No map to state     24
 New state     25 was old state     23
 Iteration     7 Dimension   392 NMult   392
 FoFJK:  IHMeth= 1 ICntrl=     0 DoSepK=T KAlg= 1 I1Cent= 0 FoldK=F
 FoFJK:  IHMeth= 1 ICntrl=     0 DoSepK=T KAlg= 1 I1Cent= 0 FoldK=F
 FoFJK:  IHMeth= 1 ICntrl=     0 DoSepK=T KAlg= 1 I1Cent= 0 FoldK=F
 FoFJK:  IHMeth= 1 ICntrl=     0 DoSepK=T KAlg= 1 I1Cent= 0 FoldK=F
 FoFJK:  IHMeth= 1 ICntrl=     0 DoSepK=T KAlg= 1 I1Cent= 0 FoldK=F
 FoFJK:  IHMeth= 1 ICntrl=     0 DoSepK=T KAlg= 1 I1Cent= 0 FoldK=F
 New state     20 was old state     21
 New state     21 was old state     20
 Davidson failed to converge within maximum sub-space dimensions.
  Restart with updated initial guess:
 Iteration     1 Dimension    84 NMult   476
 FoFJK:  IHMeth= 1 ICntrl=     0 DoSepK=T KAlg= 1 I1Cent= 0 FoldK=F
 FoFJK:  IHMeth= 1 ICntrl=     0 DoSepK=T KAlg= 1 I1Cent= 0 FoldK=F
 FoFJK:  IHMeth= 1 ICntrl=     0 DoSepK=T KAlg= 1 I1Cent= 0 FoldK=F
 FoFJK:  IHMeth= 1 ICntrl=     0 DoSepK=T KAlg= 1 I1Cent= 0 FoldK=F
 FoFJK:  IHMeth= 1 ICntrl=     0 DoSepK=T KAlg= 1 I1Cent= 0 FoldK=F
 FoFJK:  IHMeth= 1 ICntrl=     0 DoSepK=T KAlg= 1 I1Cent= 0 FoldK=F
 FoFJK:  IHMeth= 1 ICntrl=     0 DoSepK=T KAlg= 1 I1Cent= 0 FoldK=F
 FoFJK:  IHMeth= 1 ICntrl=     0 DoSepK=T KAlg= 1 I1Cent= 0 FoldK=F
 FoFJK:  IHMeth= 1 ICntrl=     0 DoSepK=T KAlg= 1 I1Cent= 0 FoldK=F
 FoFJK:  IHMeth= 1 ICntrl=     0 DoSepK=T KAlg= 1 I1Cent= 0 FoldK=F
 FoFJK:  IHMeth= 1 ICntrl=     0 DoSepK=T KAlg= 1 I1Cent= 0 FoldK=F
 FoFJK:  IHMeth= 1 ICntrl=     0 DoSepK=T KAlg= 1 I1Cent= 0 FoldK=F
 New state     19 was old state     20
 New state     20 was old state     19
 Iteration     2 Dimension   134 NMult   526
 FoFJK:  IHMeth= 1 ICntrl=     0 DoSepK=T KAlg= 1 I1Cent= 0 FoldK=F
 FoFJK:  IHMeth= 1 ICntrl=     0 DoSepK=T KAlg= 1 I1Cent= 0 FoldK=F
 FoFJK:  IHMeth= 1 ICntrl=     0 DoSepK=T KAlg= 1 I1Cent= 0 FoldK=F
 FoFJK:  IHMeth= 1 ICntrl=     0 DoSepK=T KAlg= 1 I1Cent= 0 FoldK=F
 FoFJK:  IHMeth= 1 ICntrl=     0 DoSepK=T KAlg= 1 I1Cent= 0 FoldK=F
 FoFJK:  IHMeth= 1 ICntrl=     0 DoSepK=T KAlg= 1 I1Cent= 0 FoldK=F
 FoFJK:  IHMeth= 1 ICntrl=     0 DoSepK=T KAlg= 1 I1Cent= 0 FoldK=F
 FoFJK:  IHMeth= 1 ICntrl=     0 DoSepK=T KAlg= 1 I1Cent= 0 FoldK=F
 Iteration     3 Dimension   158 NMult   550
 FoFJK:  IHMeth= 1 ICntrl=     0 DoSepK=T KAlg= 1 I1Cent= 0 FoldK=F
 CalDSu:  requested number of processors reduced to:   7 ShMem   1 Linda.
 FoFJK:  IHMeth= 1 ICntrl=     0 DoSepK=T KAlg= 1 I1Cent= 0 FoldK=F
 Iteration     4 Dimension   174 NMult   566
 FoFJK:  IHMeth= 1 ICntrl=     0 DoSepK=T KAlg= 1 I1Cent= 0 FoldK=F
 FoFJK:  IHMeth= 1 ICntrl=     0 DoSepK=T KAlg= 1 I1Cent= 0 FoldK=F
 Iteration     5 Dimension   182 NMult   574
 FoFJK:  IHMeth= 1 ICntrl=     0 DoSepK=T KAlg= 1 I1Cent= 0 FoldK=F
 FoFJK:  IHMeth= 1 ICntrl=     0 DoSepK=T KAlg= 1 I1Cent= 0 FoldK=F
 Iteration     6 Dimension   188 NMult   580
 FoFJK:  IHMeth= 1 ICntrl=     0 DoSepK=T KAlg= 1 I1Cent= 0 FoldK=F
 FoFJK:  IHMeth= 1 ICntrl=     0 DoSepK=T KAlg= 1 I1Cent= 0 FoldK=F
 Iteration     7 Dimension   192 NMult   584
 FoFJK:  IHMeth= 1 ICntrl=     0 DoSepK=T KAlg= 1 I1Cent= 0 FoldK=F
 FoFJK:  IHMeth= 1 ICntrl=     0 DoSepK=T KAlg= 1 I1Cent= 0 FoldK=F
 Iteration     8 Dimension   194 NMult   586
 FoFJK:  IHMeth= 1 ICntrl=     0 DoSepK=T KAlg= 1 I1Cent= 0 FoldK=F
 FoFJK:  IHMeth= 1 ICntrl=     0 DoSepK=T KAlg= 1 I1Cent= 0 FoldK=F
 ***********************************************************************
 Excited states from <AA,BB:AA,BB> singles matrix:
 ***********************************************************************
 
 Ground to excited state transition densities written to RWF  633
 Ground to excited state transition electric dipole moments (Au):
       state          X           Y           Z        Dip. S.      Osc.
         1         0.4873     -0.1225     -0.0969      0.2619      0.0328
         2         0.2690     -0.2466     -0.3017      0.2242      0.0282
         3        -0.5322     -0.8533     -0.3132      1.1095      0.1397
         4         0.3911     -0.5664      0.4708      0.6954      0.0877
         5        -0.7857     -0.0982     -0.1264      0.6430      0.0820
         6        -0.2779     -0.9369     -0.1663      0.9826      0.1269
         7        -1.6359      0.7346     -0.9460      4.1106      0.5377
         8         0.6081      1.3531      0.3956      2.3574      0.3092
         9         0.4686     -0.3993      0.2930      0.4649      0.0611
        10         0.1617      0.7134      0.0835      0.5421      0.0714
        11         0.2375     -0.3219      0.1477      0.1818      0.0242
        12         0.0819     -0.2398      0.0504      0.0668      0.0089
        13        -0.2531     -0.0526     -0.1187      0.0809      0.0108
        14         0.0201      0.1160      0.0291      0.0147      0.0020
        15         0.1050      0.5160      0.0216      0.2777      0.0371
        16        -0.4088      0.0639     -0.2115      0.2159      0.0289
        17        -0.0801     -0.0061      0.0600      0.0101      0.0014
        18         0.0848     -0.0446     -0.0393      0.0107      0.0015
        19         0.0567      0.0481     -0.0446      0.0075      0.0010
        20         0.1060      0.0174      0.1507      0.0342      0.0047
        21        -0.1618      0.0431     -0.2547      0.0929      0.0128
        22        -0.0327      0.0251      0.0125      0.0019      0.0003
        23         0.1195      0.3370     -0.2153      0.1742      0.0244
        24         0.0814     -0.5023     -0.1164      0.2724      0.0383
        25        -0.4269     -0.2618     -0.1559      0.2750      0.0393
 Ground to excited state transition velocity dipole moments (Au):
       state          X           Y           Z        Dip. S.      Osc.
         1        -0.0879      0.0150      0.0239      0.0085      0.0303
         2        -0.0454      0.0494      0.0629      0.0085      0.0299
         3         0.1005      0.1567      0.0582      0.0380      0.1343
         4        -0.0770      0.1048     -0.0911      0.0252      0.0889
         5         0.1488      0.0174      0.0199      0.0228      0.0796
         6         0.0533      0.1815      0.0325      0.0368      0.1267
         7         0.3210     -0.1459      0.1841      0.1582      0.5375
         8        -0.1201     -0.2706     -0.0776      0.0937      0.3173
         9        -0.0973      0.0777     -0.0599      0.0191      0.0646
        10        -0.0335     -0.1350     -0.0166      0.0196      0.0662
        11        -0.0440      0.0692     -0.0242      0.0073      0.0244
        12        -0.0128      0.0525     -0.0169      0.0032      0.0107
        13         0.0384      0.0099      0.0346      0.0028      0.0092
        14        -0.0072     -0.0216      0.0002      0.0005      0.0017
        15        -0.0180     -0.1033     -0.0059      0.0110      0.0367
        16         0.0756     -0.0071      0.0414      0.0075      0.0248
        17         0.0154      0.0014     -0.0093      0.0003      0.0011
        18        -0.0168      0.0096      0.0056      0.0004      0.0013
        19        -0.0103     -0.0094      0.0070      0.0002      0.0008
        20        -0.0240     -0.0063     -0.0320      0.0016      0.0053
        21         0.0348     -0.0099      0.0509      0.0039      0.0126
        22         0.0042     -0.0046      0.0011      0.0000      0.0001
        23        -0.0238     -0.0703      0.0456      0.0076      0.0241
        24        -0.0165      0.1038      0.0251      0.0117      0.0369
        25         0.0899      0.0563      0.0323      0.0123      0.0382
 Ground to excited state transition magnetic dipole moments (Au):
       state          X           Y           Z
         1         1.6145      0.3131     -2.0213
         2         2.0422     -0.5234     -1.6235
         3         1.5062     -0.6473      0.7683
         4        -2.7538     -0.3194     -0.1866
         5        -3.5150      0.3410      4.4968
         6         0.4255      3.0822      0.4811
         7         0.4307      0.3049      4.1633
         8         0.0611      3.0321     -1.1628
         9        -0.3648     -0.5059      0.3916
        10         0.0557      0.8500      0.2980
        11         0.2331      0.5734      0.6315
        12         0.4037     -0.2668     -0.3542
        13        -0.7949     -0.7349     -0.0227
        14         0.1957      0.8809      0.4428
        15         0.1491      0.0736     -0.0203
        16        -0.5436      1.3763     -0.2406
        17        -0.3134     -0.5079     -0.4046
        18         0.1797     -0.6085      0.3529
        19        -0.4944     -0.4034     -0.2922
        20         0.4164      0.2379     -0.1366
        21        -0.3440      0.3572      0.3525
        22         0.2511     -0.3739      0.1830
        23         0.9758     -0.1640     -0.2352
        24         0.4648      0.1958     -0.1389
        25         0.1647     -0.6101      0.9356
 Ground to excited state transition velocity quadrupole moments (Au):
       state          XX          YY          ZZ          XY          XZ          YZ
         1        -1.9906      0.9504     -0.2581      0.2082     -0.1820     -0.3787
         2         1.5111     -0.0993     -0.6218      0.6311      0.0638     -0.4881
         3        -0.3317      1.5492     -1.6624      0.9101     -0.2551     -0.4292
         4        -0.2054      0.9678     -1.1782     -1.4437     -0.1199      0.8967
         5        -0.6090      0.1108      0.0386      0.1263      0.0759      1.1137
         6        -2.4192      0.1545      1.5351     -0.3763      0.7855     -0.5734
         7        -0.8634      0.4658      0.3440     -1.3854      0.1788     -2.4255
         8        -3.5022      0.7353      2.1868      0.5828      1.2255      0.6903
         9         1.0608     -0.4832     -0.1435      0.3275      0.0598      0.1458
        10        -2.3303      0.9481      0.2626      0.3532     -0.3692      0.0645
        11        -0.1687     -1.3166      0.5259      0.6499      0.2762     -0.4360
        12         0.2098     -0.9980      0.1699     -0.1107      0.1801      0.3015
        13         0.3079      0.1336     -0.1871     -0.3592     -0.0423      0.1810
        14        -0.3168     -0.1952      0.0363      0.0496      0.0670      0.2166
        15        -0.1499      0.8209     -0.4687      0.2235     -0.1466     -0.2293
        16        -0.9070     -0.9296      0.5120     -0.7005      0.2859     -0.0627
        17        -0.2588      0.0067      0.1819     -0.0005      0.0135     -0.0780
        18        -0.2853      0.0211      0.1570      0.0388     -0.0107      0.1076
        19        -0.2298      0.0748      0.0026      0.0957      0.1668     -0.0772
        20        -0.1942      0.0128     -0.0235      0.0278     -0.0031      0.1565
        21        -0.3552      0.2003     -0.1414      0.1035     -0.1468     -0.2653
        22        -0.0991      0.0327      0.0715     -0.0517      0.0636     -0.0060
        23        -0.3809      0.2943      0.1968     -0.0127     -0.0991     -0.7218
        24         0.4964     -0.1944     -0.4616      0.0588      0.1475     -0.2957
        25         1.1131     -0.0732     -0.4220     -0.3434     -0.3574     -0.2652
 <0|del|b> * <b|rxdel|0> + <0|del|b> * <b|delr+rdel|0>
 Rotatory Strengths (R) in cgs (10**-40 erg-esu-cm/Gauss)
       state          XX          YY          ZZ    R(velocity)
         1       -67.6596   -304.9623   -326.2491   -232.9570
         2      -171.5756   -398.5038   -257.9795   -276.0196
         3        67.7240    187.1909     99.3592    118.0913
         4       238.6137     53.1449    439.3061    243.6883
         5       178.3924   -499.8850  -1259.6520   -527.0482
         6       766.7191     36.4002   1377.9171    727.0121
         7       888.4250    686.8880   1524.9140   1033.4090
         8      -797.4622     81.3012  -1934.2007   -883.4539
         9      -155.9951     31.3400     26.9876    -32.5558
        10      -313.7743     -5.5572   -115.5896   -144.9737
        11       -18.5112     16.6311     51.9333     16.6844
        12       -27.6300     -8.6473    -10.3614    -15.5462
        13       -35.4240    -21.0837    -79.7756    -45.4278
        14       -30.9297     -5.1417    -35.9347    -24.0021
        15       -42.2621      5.0997      1.3022    -11.9534
        16       -82.2211    -47.1697    -84.6727    -71.3545
        17         5.3439     -3.9071     -7.4597     -2.0077
        18        -6.1194     -5.3132    -12.4147     -7.9491
        19         6.9128      5.4983     11.2953      7.9021
        20         3.3657    -14.6537    -13.3378     -8.2086
        21        31.2393    -14.6167     -8.2794      2.7811
        22         3.6990      2.2137      4.3028      3.4051
        23       -11.3183    -27.1877    -36.6999    -25.0686
        24         5.0337    -13.0063     38.7224     10.2499
        25         8.1075     53.2857    -26.1055     11.7626
 1/2[<0|r|b>*<b|rxdel|0> + (<0|rxdel|b>*<b|r|0>)*]
 Rotatory Strengths (R) in cgs (10**-40 erg-esu-cm/Gauss)
       state          XX          YY          ZZ     R(length)
         1      -556.3598     27.1210   -138.4391   -222.5593
         2      -388.4556    -91.2600   -346.3813   -275.3656
         3       566.9042   -390.5749    170.1779    115.5024
         4       761.6477   -127.9148     62.1319    231.9549
         5     -1953.1272     23.6824    402.0337   -509.1371
         6        83.6283   2042.0516     56.5740    727.4180
         7       498.1962   -158.3904   2785.2079   1041.6712
         8       -26.2826  -2901.4309    325.2850   -867.4762
         9       120.8869   -142.8664    -81.1290    -34.3695
        10        -6.3653   -428.8240    -17.5911   -150.9268
        11       -39.1402    130.5371    -65.9549      8.4806
        12       -23.3892    -45.2445     12.6252    -18.6695
        13      -142.2813    -27.3337     -1.9071    -57.1740
        14        -2.7773    -72.2551     -9.0992    -28.0439
        15       -11.0686    -26.8394      0.3102    -12.5326
        16      -157.1509    -62.2176    -35.9836    -85.1174
        17       -17.7531     -2.1918     17.1720     -0.9243
        18       -10.7775    -19.1913      9.8113     -6.7192
        19        19.8160     13.7266     -9.2163      8.1088
        20       -31.2070     -2.9227     14.5520     -6.5259
        21       -39.3619    -10.9001     63.4951      4.4110
        22         5.8053      6.6383     -1.6222      3.6071
        23       -82.4239     39.0793    -35.8030    -26.3825
        24       -26.7620     69.5277    -11.4343     10.4438
        25        49.7340   -112.9282    103.1116     13.3058
  1/2[<0|del|b>*<b|r|0> + (<0|r|b>*<b|del|0>)*] (Au)
       state          X           Y           Z        Dip. S.   Osc.(frdel)
         1        -0.0428     -0.0018     -0.0023      0.0470      0.0313
         2        -0.0122     -0.0122     -0.0190      0.0434      0.0289
         3        -0.0535     -0.1337     -0.0182      0.2054      0.1369
         4        -0.0301     -0.0594     -0.0429      0.1324      0.0883
         5        -0.1169     -0.0017     -0.0025      0.1212      0.0808
         6        -0.0148     -0.1700     -0.0054      0.1902      0.1268
         7        -0.5251     -0.1072     -0.1742      0.8064      0.5376
         8        -0.0730     -0.3661     -0.0307      0.4699      0.3132
         9        -0.0456     -0.0310     -0.0175      0.0942      0.0628
        10        -0.0054     -0.0963     -0.0014      0.1031      0.0687
        11        -0.0105     -0.0223     -0.0036      0.0363      0.0242
        12        -0.0010     -0.0126     -0.0009      0.0145      0.0097
        13        -0.0097     -0.0005     -0.0041      0.0144      0.0096
        14        -0.0001     -0.0025      0.0000      0.0026      0.0018
        15        -0.0019     -0.0533     -0.0001      0.0553      0.0369
        16        -0.0309     -0.0005     -0.0088      0.0401      0.0267
        17        -0.0012      0.0000     -0.0006      0.0018      0.0012
        18        -0.0014     -0.0004     -0.0002      0.0021      0.0014
        19        -0.0006     -0.0005     -0.0003      0.0013      0.0009
        20        -0.0025     -0.0001     -0.0048      0.0075      0.0050
        21        -0.0056     -0.0004     -0.0130      0.0190      0.0127
        22        -0.0001     -0.0001      0.0000      0.0002      0.0002
        23        -0.0028     -0.0237     -0.0098      0.0364      0.0242
        24        -0.0013     -0.0521     -0.0029      0.0564      0.0376
        25        -0.0384     -0.0147     -0.0050      0.0582      0.0388

 Excitation energies and oscillator strengths:
 
 Excited State   1:      Singlet-A      5.1106 eV  242.60 nm  f=0.0328  <S**2>=0.000
     603 -> 614        0.13244
     605 -> 612        0.10059
     605 -> 613        0.17028
     606 -> 614        0.41728
     606 -> 616        0.15889
     606 -> 617       -0.12242
     608 -> 613        0.11192
     608 -> 614        0.18602
 This state for optimization and/or second-order correction.
 Total Energy, E(TD-HF/TD-KS) =  -9995.61467143    
 Copying the excited state density for this state as the 1-particle RhoCI density.
 
 Excited State   2:      Singlet-A      5.1285 eV  241.75 nm  f=0.0282  <S**2>=0.000
     603 -> 611        0.10131
     603 -> 612        0.12460
     603 -> 613       -0.20253
     603 -> 615        0.15199
     604 -> 611       -0.22888
     604 -> 615       -0.10178
     605 -> 612        0.25029
     605 -> 613        0.20116
     605 -> 614       -0.13380
     606 -> 612       -0.11928
     608 -> 616       -0.10320
     609 -> 612       -0.10072
     610 -> 612        0.15676
     610 -> 616        0.12248
 
 Excited State   3:      Singlet-A      5.1385 eV  241.28 nm  f=0.1397  <S**2>=0.000
     603 -> 612       -0.22563
     603 -> 615       -0.11983
     604 -> 611        0.19427
     604 -> 613        0.11561
     605 -> 612        0.17522
     605 -> 613        0.28594
     605 -> 614       -0.20288
     605 -> 616       -0.11104
     606 -> 613       -0.18784
     606 -> 614       -0.10109
     610 -> 612       -0.10704
 
 Excited State   4:      Singlet-A      5.1493 eV  240.78 nm  f=0.0877  <S**2>=0.000
     603 -> 611        0.31841
     603 -> 613        0.17747
     604 -> 611        0.23090
     604 -> 612       -0.25360
     604 -> 613        0.27194
     604 -> 615       -0.10670
     606 -> 611       -0.13895
     606 -> 614        0.10016
     607 -> 615       -0.11584
 
 Excited State   5:      Singlet-A      5.2064 eV  238.14 nm  f=0.0820  <S**2>=0.000
     607 -> 611        0.17038
     608 -> 613       -0.11912
     609 -> 611       -0.14798
     609 -> 612        0.13580
     609 -> 613       -0.20895
     609 -> 615       -0.10637
     609 -> 618       -0.22250
     610 -> 611       -0.17338
     610 -> 612        0.25630
     610 -> 615       -0.15236
     610 -> 616        0.15481
     610 -> 617        0.19132
 
 Excited State   6:      Singlet-A      5.2733 eV  235.12 nm  f=0.1269  <S**2>=0.000
     603 -> 612        0.10959
     604 -> 611       -0.12924
     604 -> 612       -0.10096
     605 -> 611        0.11363
     606 -> 614       -0.12456
     607 -> 611        0.15463
     607 -> 612        0.11058
     607 -> 615       -0.16186
     607 -> 616       -0.10198
     608 -> 612        0.10618
     608 -> 617        0.15183
     608 -> 618        0.10102
     609 -> 612        0.20998
     609 -> 615       -0.19766
     610 -> 613       -0.17271
     610 -> 614        0.14534
     610 -> 616       -0.19532
     610 -> 618       -0.14603
 
 Excited State   7:      Singlet-A      5.3394 eV  232.20 nm  f=0.5377  <S**2>=0.000
     607 -> 611        0.14750
     607 -> 612        0.23824
     607 -> 613       -0.15029
     607 -> 615       -0.16512
     608 -> 611        0.10192
     608 -> 614       -0.12778
     608 -> 615       -0.11449
     608 -> 616        0.14214
     608 -> 617       -0.14750
     609 -> 611        0.21920
     609 -> 614        0.11952
     609 -> 616       -0.12619
     609 -> 618        0.13754
     610 -> 611        0.12017
     610 -> 617       -0.10247
 
 Excited State   8:      Singlet-A      5.3544 eV  231.55 nm  f=0.3092  <S**2>=0.000
     607 -> 612        0.13346
     608 -> 614        0.24402
     608 -> 615        0.13189
     608 -> 616       -0.22921
     608 -> 620       -0.11883
     609 -> 611        0.14427
     609 -> 617       -0.19597
     609 -> 621       -0.13724
     610 -> 613        0.13844
     610 -> 617        0.14230
     610 -> 618        0.19540
     610 -> 622       -0.18456
 
 Excited State   9:      Singlet-A      5.3661 eV  231.05 nm  f=0.0611  <S**2>=0.000
     608 -> 622        0.15849
     609 -> 618       -0.11384
     609 -> 621        0.16617
     609 -> 622        0.20267
     610 -> 612       -0.10671
     610 -> 613       -0.14570
     610 -> 617        0.14058
     610 -> 620        0.24542
     610 -> 621        0.18306
     610 -> 622       -0.22274
 
 Excited State  10:      Singlet-A      5.3767 eV  230.59 nm  f=0.0714  <S**2>=0.000
     607 -> 621       -0.11679
     608 -> 614        0.11835
     609 -> 611        0.20766
     609 -> 619       -0.11199
     609 -> 620        0.11715
     609 -> 621        0.28896
     610 -> 613        0.18691
     610 -> 621        0.16087
     610 -> 622        0.18809
 
 Excited State  11:      Singlet-A      5.4272 eV  228.45 nm  f=0.0242  <S**2>=0.000
     566 -> 614       -0.11288
     583 -> 614       -0.11439
     606 -> 620       -0.10592
     608 -> 614        0.15703
     608 -> 620        0.31262
     608 -> 621       -0.14994
     608 -> 622        0.17865
     609 -> 620       -0.16079
     610 -> 620        0.17947
 
 Excited State  12:      Singlet-A      5.4319 eV  228.25 nm  f=0.0089  <S**2>=0.000
     565 -> 611        0.15992
     565 -> 612        0.16768
     565 -> 615        0.18111
     575 -> 611       -0.10029
     575 -> 612       -0.10292
     575 -> 615       -0.12928
     578 -> 612       -0.10478
     585 -> 615       -0.10036
     607 -> 619        0.18564
 
 Excited State  13:      Singlet-A      5.4476 eV  227.59 nm  f=0.0108  <S**2>=0.000
     563 -> 611        0.14206
     566 -> 614       -0.21335
     568 -> 614       -0.13128
     583 -> 614       -0.14219
     586 -> 614       -0.11961
 
 Excited State  14:      Singlet-A      5.4507 eV  227.47 nm  f=0.0020  <S**2>=0.000
     560 -> 614        0.10020
     564 -> 612       -0.17473
     564 -> 613       -0.20911
     566 -> 614        0.13342
     569 -> 613       -0.13141
     580 -> 613        0.11234
     583 -> 614        0.10495
 
 Excited State  15:      Singlet-A      5.4525 eV  227.39 nm  f=0.0371  <S**2>=0.000
     563 -> 611       -0.20396
     563 -> 612        0.11308
     563 -> 613       -0.16747
     564 -> 613       -0.11118
     571 -> 611       -0.11116
     579 -> 611       -0.10776
     579 -> 613       -0.10898
     607 -> 619       -0.15793
     609 -> 619       -0.10489
 
 Excited State  16:      Singlet-A      5.4624 eV  226.98 nm  f=0.0289  <S**2>=0.000
     563 -> 611       -0.10169
     570 -> 611        0.10061
     604 -> 619       -0.10188
     605 -> 619        0.12748
     607 -> 619        0.36733
     609 -> 611        0.11193
     609 -> 619        0.16804
 
 Excited State  17:      Singlet-A      5.5317 eV  224.13 nm  f=0.0014  <S**2>=0.000
     587 -> 616        0.10780
     587 -> 617        0.10382
     587 -> 618        0.11227
     588 -> 612        0.17208
     588 -> 613        0.14780
     588 -> 616        0.22910
     588 -> 617        0.22132
     588 -> 618        0.23470
 
 Excited State  18:      Singlet-A      5.5378 eV  223.89 nm  f=0.0015  <S**2>=0.000
     581 -> 618        0.10100
     586 -> 618        0.11016
     589 -> 611       -0.17474
     589 -> 612        0.13504
     589 -> 613       -0.10970
     589 -> 615       -0.15797
     589 -> 617        0.21108
     589 -> 618       -0.30729
 
 Excited State  19:      Singlet-A      5.5545 eV  223.21 nm  f=0.0010  <S**2>=0.000
     581 -> 616       -0.11536
     586 -> 616        0.10259
     587 -> 614       -0.21683
     587 -> 615       -0.16802
     587 -> 616        0.27819
     587 -> 617       -0.21758
     587 -> 629       -0.11433
     588 -> 616       -0.11650
 
 Excited State  20:      Singlet-A      5.5722 eV  222.51 nm  f=0.0047  <S**2>=0.000
     607 -> 614       -0.15451
     609 -> 611       -0.10180
     609 -> 613        0.17846
     609 -> 614        0.43448
     609 -> 616        0.17323
     609 -> 617       -0.13388
     610 -> 611       -0.10103
     610 -> 613        0.14674
     610 -> 614        0.30669
     610 -> 616        0.10153
 
 Excited State  21:      Singlet-A      5.6059 eV  221.17 nm  f=0.0128  <S**2>=0.000
     608 -> 611       -0.12983
     608 -> 612       -0.10509
     608 -> 615       -0.12922
     609 -> 611       -0.12564
     609 -> 615       -0.12109
     610 -> 611        0.32426
     610 -> 612        0.24534
     610 -> 613       -0.18199
     610 -> 615        0.28342
     610 -> 616        0.11227
 
 Excited State  22:      Singlet-A      5.6168 eV  220.74 nm  f=0.0003  <S**2>=0.000
     570 -> 611       -0.10970
     570 -> 612       -0.12107
     570 -> 615        0.13484
     573 -> 611       -0.20938
     573 -> 612       -0.22979
     573 -> 613        0.11116
     573 -> 615        0.25559
     573 -> 616        0.13389
     573 -> 627       -0.11040
     594 -> 611       -0.10628
     594 -> 612       -0.11583
     594 -> 615        0.12617
 
 Excited State  23:      Singlet-A      5.7255 eV  216.55 nm  f=0.0244  <S**2>=0.000
     607 -> 611        0.10473
     609 -> 611       -0.20770
     609 -> 612        0.10774
     609 -> 613       -0.22507
     609 -> 615        0.20079
     609 -> 617       -0.17515
     609 -> 618        0.23665
     609 -> 621        0.15607
     610 -> 611       -0.15398
     610 -> 612        0.14703
     610 -> 615        0.15988
     610 -> 617       -0.17919
     610 -> 621        0.11583
 
 Excited State  24:      Singlet-A      5.7371 eV  216.11 nm  f=0.0383  <S**2>=0.000
     608 -> 613       -0.10055
     609 -> 612       -0.10781
     609 -> 614        0.13377
     609 -> 615       -0.10252
     609 -> 616        0.12055
     609 -> 617        0.12081
     610 -> 612        0.14735
     610 -> 613        0.25670
     610 -> 614       -0.21988
     610 -> 616       -0.25037
     610 -> 617       -0.11698
     610 -> 618       -0.21056
     610 -> 620        0.10965
     610 -> 622       -0.16360
 
 Excited State  25:      Singlet-A      5.8378 eV  212.38 nm  f=0.0393  <S**2>=0.000
     606 -> 614       -0.14472
     606 -> 616       -0.11428
     608 -> 614        0.24562
     608 -> 616        0.26095
     608 -> 617       -0.12687
     608 -> 620       -0.15137
     609 -> 614       -0.16109
     609 -> 616       -0.11413
     609 -> 617        0.12737
     610 -> 613        0.11060
     610 -> 614        0.21400
     610 -> 617       -0.16147
 SavETr:  write IOETrn=   770 NScale= 10 NData=  16 NLR=1 LETran=     460.

 **********************************************************************

            Population analysis using the SCF density.

 **********************************************************************

 Orbital symmetries:
       Occupied  (A) (A) (A) (A) (A) (A) (A) (A) (A) (A) (A) (A)
                 (A) (A) (A) (A) (A) (A) (A) (A) (A) (A) (A) (A)
                 (A) (A) (A) (A) (A) (A) (A) (A) (A) (A) (A) (A)
                 (A) (A) (A) (A) (A) (A) (A) (A) (A) (A) (A) (A)
                 (A) (A) (A) (A) (A) (A) (A) (A) (A) (A) (A) (A)
                 (A) (A) (A) (A) (A) (A) (A) (A) (A) (A) (A) (A)
                 (A) (A) (A) (A) (A) (A) (A) (A) (A) (A) (A) (A)
                 (A) (A) (A) (A) (A) (A) (A) (A) (A) (A) (A) (A)
                 (A) (A) (A) (A) (A) (A) (A) (A) (A) (A) (A) (A)
                 (A) (A) (A) (A) (A) (A) (A) (A) (A) (A) (A) (A)
                 (A) (A) (A) (A) (A) (A) (A) (A) (A) (A) (A) (A)
                 (A) (A) (A) (A) (A) (A) (A) (A) (A) (A) (A) (A)
                 (A) (A) (A) (A) (A) (A) (A) (A) (A) (A) (A) (A)
                 (A) (A) (A) (A) (A) (A) (A) (A) (A) (A) (A) (A)
                 (A) (A) (A) (A) (A) (A) (A) (A) (A) (A) (A) (A)
                 (A) (A) (A) (A) (A) (A) (A) (A) (A) (A) (A) (A)
                 (A) (A) (A) (A) (A) (A) (A) (A) (A) (A) (A) (A)
                 (A) (A) (A) (A) (A) (A) (A) (A) (A) (A) (A) (A)
                 (A) (A) (A) (A) (A) (A) (A) (A) (A) (A) (A) (A)
                 (A) (A) (A) (A) (A) (A) (A) (A) (A) (A) (A) (A)
                 (A) (A) (A) (A) (A) (A) (A) (A) (A) (A) (A) (A)
                 (A) (A) (A) (A) (A) (A) (A) (A) (A) (A) (A) (A)
                 (A) (A) (A) (A) (A) (A) (A) (A) (A) (A) (A) (A)
                 (A) (A) (A) (A) (A) (A) (A) (A) (A) (A) (A) (A)
                 (A) (A) (A) (A) (A) (A) (A) (A) (A) (A) (A) (A)
                 (A) (A) (A) (A) (A) (A) (A) (A) (A) (A) (A) (A)
                 (A) (A) (A) (A) (A) (A) (A) (A) (A) (A) (A) (A)
                 (A) (A) (A) (A) (A) (A) (A) (A) (A) (A) (A) (A)
                 (A) (A) (A) (A) (A) (A) (A) (A) (A) (A) (A) (A)
                 (A) (A) (A) (A) (A) (A) (A) (A) (A) (A) (A) (A)
                 (A) (A) (A) (A) (A) (A) (A) (A) (A) (A) (A) (A)
                 (A) (A) (A) (A) (A) (A) (A) (A) (A) (A) (A) (A)
                 (A) (A) (A) (A) (A) (A) (A) (A) (A) (A) (A) (A)
                 (A) (A) (A) (A) (A) (A) (A) (A) (A) (A) (A) (A)
                 (A) (A) (A) (A) (A) (A) (A) (A) (A) (A) (A) (A)
                 (A) (A) (A) (A) (A) (A) (A) (A) (A) (A) (A) (A)
                 (A) (A) (A) (A) (A) (A) (A) (A) (A) (A) (A) (A)
                 (A) (A) (A) (A) (A) (A) (A) (A) (A) (A) (A) (A)
                 (A) (A) (A) (A) (A) (A) (A) (A) (A) (A) (A) (A)
                 (A) (A) (A) (A) (A) (A) (A) (A) (A) (A) (A) (A)
                 (A) (A) (A) (A) (A) (A) (A) (A) (A) (A) (A) (A)
                 (A) (A) (A) (A) (A) (A) (A) (A) (A) (A) (A) (A)
                 (A) (A) (A) (A) (A) (A) (A) (A) (A) (A) (A) (A)
                 (A) (A) (A) (A) (A) (A) (A) (A) (A) (A) (A) (A)
                 (A) (A) (A) (A) (A) (A) (A) (A) (A) (A) (A) (A)
                 (A) (A) (A) (A) (A) (A) (A) (A) (A) (A) (A) (A)
                 (A) (A) (A) (A) (A) (A) (A) (A) (A) (A) (A) (A)
                 (A) (A) (A) (A) (A) (A) (A) (A) (A) (A) (A) (A)
                 (A) (A) (A) (A) (A) (A) (A) (A) (A) (A) (A) (A)
                 (A) (A) (A) (A) (A) (A) (A) (A) (A) (A) (A) (A)
                 (A) (A) (A) (A) (A) (A) (A) (A) (A) (A)
       Virtual   (A) (A) (A) (A) (A) (A) (A) (A) (A) (A) (A) (A)
                 (A) (A) (A) (A) (A) (A) (A) (A) (A) (A) (A) (A)
                 (A) (A) (A) (A) (A) (A) (A) (A) (A) (A) (A) (A)
                 (A) (A) (A) (A) (A) (A) (A) (A) (A) (A) (A) (A)
                 (A) (A) (A) (A) (A) (A) (A) (A) (A) (A) (A) (A)
                 (A) (A) (A) (A) (A) (A) (A) (A) (A) (A) (A) (A)
                 (A) (A) (A) (A) (A) (A) (A) (A) (A) (A) (A) (A)
                 (A) (A) (A) (A) (A) (A) (A) (A) (A) (A) (A) (A)
                 (A) (A) (A) (A) (A) (A) (A) (A) (A) (A) (A) (A)
                 (A) (A) (A) (A) (A) (A) (A) (A) (A) (A) (A) (A)
                 (A) (A) (A) (A) (A) (A) (A) (A) (A) (A) (A) (A)
                 (A) (A) (A) (A) (A) (A) (A) (A) (A) (A) (A) (A)
                 (A) (A) (A) (A) (A) (A) (A) (A) (A) (A) (A) (A)
                 (A) (A) (A) (A) (A) (A) (A) (A) (A) (A) (A) (A)
                 (A) (A) (A) (A) (A) (A) (A) (A) (A) (A) (A) (A)
                 (A) (A) (A) (A) (A) (A) (A) (A) (A) (A) (A) (A)
                 (A) (A) (A) (A) (A) (A) (A) (A) (A) (A) (A) (A)
                 (A) (A) (A) (A) (A) (A) (A) (A) (A) (A) (A) (A)
                 (A) (A) (A) (A) (A) (A) (A) (A) (A) (A) (A) (A)
                 (A) (A) (A) (A) (A) (A) (A) (A) (A) (A) (A) (A)
                 (A) (A) (A) (A) (A) (A) (A) (A) (A) (A) (A) (A)
                 (A) (A) (A) (A) (A) (A) (A) (A) (A) (A) (A) (A)
                 (A) (A) (A) (A) (A) (A) (A) (A) (A) (A) (A) (A)
                 (A) (A) (A) (A) (A) (A) (A) (A) (A) (A) (A) (A)
                 (A) (A) (A) (A) (A) (A) (A) (A) (A) (A) (A) (A)
                 (A) (A) (A) (A) (A) (A) (A) (A) (A) (A) (A) (A)
                 (A) (A) (A) (A) (A) (A) (A) (A) (A) (A) (A) (A)
                 (A) (A) (A) (A) (A) (A) (A) (A) (A) (A) (A) (A)
                 (A) (A) (A) (A) (A) (A) (A) (A) (A) (A) (A) (A)
                 (A) (A) (A) (A) (A) (A) (A) (A) (A) (A) (A) (A)
                 (A) (A) (A) (A) (A) (A) (A) (A) (A) (A) (A) (A)
                 (A) (A) (A) (A) (A) (A) (A) (A) (A) (A) (A) (A)
                 (A) (A) (A) (A) (A) (A) (A) (A) (A) (A) (A) (A)
                 (A) (A) (A) (A) (A) (A) (A) (A) (A) (A) (A) (A)
                 (A) (A) (A) (A) (A) (A) (A) (A) (A) (A) (A) (A)
                 (A) (A) (A) (A) (A) (A) (A) (A) (A) (A) (A) (A)
                 (A) (A) (A) (A) (A) (A) (A) (A) (A) (A) (A) (A)
                 (A) (A) (A) (A) (A) (A) (A) (A) (A) (A) (A) (A)
                 (A) (A) (A) (A) (A) (A) (A) (A) (A) (A) (A) (A)
                 (A) (A) (A) (A) (A) (A) (A) (A) (A) (A) (A) (A)
                 (A) (A) (A) (A) (A) (A) (A) (A) (A) (A) (A) (A)
                 (A) (A) (A) (A) (A) (A) (A) (A) (A) (A) (A) (A)
                 (A) (A) (A) (A) (A) (A) (A) (A) (A) (A) (A) (A)
                 (A) (A) (A) (A) (A) (A) (A) (A) (A) (A) (A) (A)
                 (A) (A) (A) (A) (A) (A) (A) (A) (A) (A) (A) (A)
                 (A) (A) (A) (A) (A) (A) (A) (A) (A) (A) (A) (A)
                 (A) (A) (A) (A) (A) (A) (A) (A) (A) (A) (A) (A)
                 (A) (A) (A) (A) (A) (A) (A) (A) (A) (A) (A) (A)
                 (A) (A) (A) (A) (A) (A) (A) (A) (A) (A) (A) (A)
                 (A) (A) (A) (A) (A) (A) (A) (A) (A) (A) (A) (A)
                 (A) (A) (A) (A) (A) (A) (A) (A) (A) (A) (A) (A)
                 (A) (A) (A) (A) (A) (A) (A) (A) (A) (A) (A) (A)
                 (A) (A) (A) (A) (A) (A) (A) (A) (A) (A) (A) (A)
                 (A) (A) (A) (A) (A) (A) (A) (A) (A) (A) (A) (A)
                 (A) (A) (A) (A) (A) (A) (A) (A) (A) (A) (A) (A)
                 (A) (A) (A) (A) (A) (A) (A) (A) (A) (A) (A) (A)
                 (A) (A) (A) (A) (A) (A) (A) (A) (A) (A) (A) (A)
                 (A) (A) (A) (A) (A) (A) (A) (A) (A) (A) (A) (A)
                 (A) (A) (A) (A) (A) (A) (A) (A) (A) (A) (A) (A)
                 (A) (A) (A) (A) (A) (A) (A) (A) (A) (A) (A) (A)
                 (A) (A) (A) (A) (A) (A) (A) (A) (A) (A) (A) (A)
                 (A) (A) (A) (A) (A) (A) (A) (A) (A) (A) (A) (A)
                 (A) (A) (A) (A) (A) (A) (A) (A) (A) (A) (A) (A)
                 (A) (A) (A) (A) (A) (A) (A) (A) (A) (A) (A) (A)
                 (A) (A) (A) (A) (A) (A) (A) (A) (A) (A) (A) (A)
                 (A) (A) (A) (A) (A) (A) (A) (A) (A) (A) (A) (A)
                 (A) (A) (A) (A) (A) (A) (A) (A) (A) (A) (A) (A)
                 (A) (A) (A) (A) (A) (A) (A) (A) (A) (A) (A) (A)
                 (A) (A) (A) (A) (A) (A) (A) (A) (A) (A) (A) (A)
                 (A) (A) (A) (A) (A) (A) (A) (A) (A) (A) (A) (A)
                 (A) (A) (A) (A) (A) (A) (A) (A) (A) (A) (A) (A)
                 (A) (A) (A) (A) (A) (A) (A) (A) (A) (A) (A) (A)
                 (A) (A) (A) (A) (A) (A) (A) (A) (A) (A) (A) (A)
                 (A) (A) (A) (A) (A) (A) (A) (A) (A) (A) (A) (A)
                 (A) (A) (A) (A) (A) (A) (A) (A) (A) (A) (A) (A)
                 (A) (A) (A) (A) (A) (A) (A) (A) (A) (A) (A) (A)
                 (A) (A) (A) (A) (A) (A) (A) (A) (A) (A) (A) (A)
                 (A) (A) (A) (A) (A) (A) (A) (A) (A) (A) (A) (A)
                 (A) (A) (A) (A) (A) (A) (A) (A) (A) (A) (A) (A)
                 (A) (A) (A) (A) (A) (A) (A) (A) (A) (A) (A) (A)
                 (A) (A) (A) (A) (A) (A) (A) (A) (A) (A) (A) (A)
                 (A) (A) (A) (A) (A) (A) (A) (A) (A) (A) (A) (A)
                 (A) (A) (A) (A) (A) (A) (A) (A) (A) (A) (A) (A)
                 (A) (A) (A) (A) (A) (A) (A) (A) (A) (A) (A) (A)
                 (A) (A) (A) (A) (A) (A) (A) (A) (A) (A) (A) (A)
                 (A) (A) (A) (A) (A) (A) (A) (A) (A) (A) (A) (A)
                 (A) (A) (A) (A) (A) (A) (A) (A) (A) (A) (A) (A)
                 (A) (A) (A) (A) (A) (A) (A) (A) (A) (A) (A) (A)
                 (A) (A) (A) (A) (A) (A) (A) (A) (A) (A) (A) (A)
                 (A) (A) (A) (A) (A) (A) (A) (A) (A) (A) (A) (A)
                 (A) (A) (A) (A) (A) (A) (A) (A) (A) (A) (A) (A)
                 (A) (A) (A) (A) (A) (A) (A) (A) (A) (A) (A) (A)
                 (A) (A) (A) (A) (A) (A) (A) (A) (A) (A) (A) (A)
                 (A) (A) (A) (A) (A) (A) (A) (A) (A) (A) (A) (A)
                 (A) (A) (A) (A) (A) (A) (A) (A) (A) (A) (A) (A)
                 (A) (A) (A) (A) (A) (A) (A) (A) (A) (A) (A) (A)
                 (A) (A) (A) (A) (A) (A) (A) (A) (A) (A) (A) (A)
                 (A) (A) (A) (A) (A) (A) (A) (A) (A) (A) (A) (A)
                 (A) (A) (A) (A) (A) (A) (A) (A) (A) (A) (A) (A)
                 (A) (A) (A) (A) (A) (A) (A) (A) (A) (A) (A) (A)
                 (A) (A) (A) (A) (A) (A) (A) (A) (A) (A) (A) (A)
                 (A) (A) (A) (A) (A) (A) (A) (A) (A) (A) (A) (A)
                 (A) (A) (A) (A) (A) (A) (A) (A) (A) (A) (A) (A)
                 (A) (A) (A) (A) (A) (A) (A) (A) (A) (A) (A) (A)
                 (A) (A) (A) (A) (A) (A) (A) (A) (A) (A) (A) (A)
                 (A) (A) (A) (A) (A) (A) (A) (A) (A) (A) (A) (A)
                 (A) (A) (A) (A) (A) (A) (A) (A) (A) (A) (A) (A)
                 (A) (A) (A) (A) (A) (A) (A) (A) (A) (A) (A) (A)
                 (A) (A) (A) (A) (A) (A) (A) (A) (A) (A) (A) (A)
                 (A) (A) (A) (A) (A) (A) (A) (A) (A) (A) (A) (A)
                 (A) (A) (A) (A) (A) (A) (A) (A) (A) (A) (A) (A)
                 (A) (A) (A) (A) (A) (A) (A) (A) (A) (A) (A) (A)
                 (A) (A) (A) (A) (A) (A) (A) (A) (A) (A) (A) (A)
                 (A) (A) (A) (A) (A) (A) (A) (A) (A) (A) (A) (A)
                 (A) (A) (A) (A) (A) (A) (A) (A) (A) (A) (A) (A)
                 (A) (A) (A) (A) (A) (A) (A) (A) (A) (A) (A) (A)
                 (A) (A) (A) (A) (A) (A) (A) (A) (A) (A) (A) (A)
                 (A) (A) (A) (A) (A) (A) (A) (A) (A) (A) (A) (A)
                 (A) (A) (A) (A) (A) (A) (A) (A) (A) (A) (A) (A)
                 (A) (A) (A) (A) (A) (A) (A) (A) (A) (A) (A) (A)
                 (A) (A) (A) (A) (A) (A) (A) (A) (A) (A) (A) (A)
                 (A) (A) (A) (A) (A) (A) (A) (A) (A) (A) (A) (A)
                 (A) (A) (A) (A) (A) (A) (A) (A) (A) (A) (A) (A)
                 (A) (A) (A) (A) (A) (A) (A) (A) (A) (A) (A) (A)
                 (A) (A) (A) (A) (A) (A) (A) (A) (A) (A) (A) (A)
                 (A) (A) (A) (A) (A) (A) (A) (A) (A) (A) (A) (A)
                 (A) (A) (A) (A) (A) (A) (A) (A) (A) (A) (A) (A)
                 (A) (A) (A) (A) (A) (A) (A) (A) (A) (A) (A) (A)
                 (A) (A) (A) (A) (A) (A) (A) (A) (A) (A) (A) (A)
                 (A) (A) (A) (A) (A) (A) (A) (A) (A) (A) (A) (A)
                 (A) (A) (A) (A) (A) (A) (A) (A) (A) (A) (A) (A)
                 (A) (A) (A) (A) (A) (A) (A) (A) (A) (A) (A) (A)
                 (A) (A) (A) (A) (A) (A) (A) (A) (A) (A) (A) (A)
                 (A) (A) (A) (A) (A) (A) (A) (A) (A) (A) (A) (A)
                 (A) (A) (A) (A) (A) (A) (A) (A) (A) (A) (A) (A)
                 (A) (A) (A) (A) (A) (A) (A) (A) (A) (A) (A) (A)
                 (A) (A) (A) (A) (A) (A) (A) (A) (A) (A) (A) (A)
                 (A) (A) (A) (A) (A) (A) (A) (A) (A) (A) (A) (A)
                 (A) (A) (A) (A) (A) (A) (A) (A) (A) (A) (A) (A)
                 (A) (A) (A) (A) (A) (A) (A) (A) (A) (A) (A) (A)
                 (A) (A) (A) (A) (A) (A) (A) (A) (A) (A) (A) (A)
                 (A) (A) (A) (A) (A) (A) (A) (A) (A) (A) (A) (A)
                 (A) (A) (A) (A) (A) (A) (A) (A) (A) (A) (A) (A)
                 (A) (A) (A) (A) (A) (A) (A) (A) (A) (A) (A) (A)
                 (A) (A) (A) (A) (A) (A) (A) (A) (A) (A) (A) (A)
                 (A) (A) (A) (A) (A) (A) (A) (A) (A) (A) (A) (A)
                 (A) (A) (A) (A) (A) (A) (A) (A) (A) (A) (A) (A)
                 (A) (A) (A) (A) (A) (A) (A) (A) (A) (A) (A) (A)
                 (A) (A) (A) (A) (A) (A) (A) (A) (A) (A) (A) (A)
                 (A) (A) (A) (A) (A) (A) (A) (A) (A) (A) (A) (A)
                 (A) (A) (A) (A) (A) (A) (A) (A) (A) (A) (A) (A)
                 (A) (A) (A) (A) (A) (A) (A) (A) (A) (A) (A) (A)
                 (A) (A) (A) (A) (A) (A) (A) (A) (A) (A) (A) (A)
                 (A) (A) (A) (A) (A) (A) (A) (A) (A) (A) (A) (A)
                 (A) (A) (A) (A) (A) (A) (A) (A) (A) (A) (A) (A)
                 (A) (A) (A) (A) (A) (A) (A) (A) (A) (A) (A) (A)
                 (A) (A) (A) (A) (A) (A) (A) (A) (A) (A) (A) (A)
                 (A) (A) (A) (A) (A) (A) (A) (A) (A) (A) (A) (A)
                 (A) (A) (A) (A) (A) (A) (A) (A) (A) (A) (A) (A)
                 (A) (A) (A) (A) (A) (A) (A) (A) (A) (A) (A) (A)
                 (A) (A) (A) (A) (A) (A) (A) (A) (A) (A) (A) (A)
                 (A) (A) (A) (A) (A) (A) (A) (A) (A) (A) (A) (A)
                 (A) (A) (A) (A) (A) (A) (A) (A) (A) (A) (A) (A)
                 (A) (A) (A) (A) (A) (A) (A) (A) (A) (A) (A) (A)
                 (A) (A) (A) (A) (A) (A) (A) (A)
 The electronic state is 1-A.
 Alpha  occ. eigenvalues --  -77.25504 -77.25359 -77.25297 -77.25215 -77.25001
 Alpha  occ. eigenvalues --  -77.24839 -19.23361 -19.23272 -19.23002 -19.22818
 Alpha  occ. eigenvalues --  -19.22809 -19.22730 -19.22595 -19.22438 -19.22364
 Alpha  occ. eigenvalues --  -19.22097 -19.21945 -19.21855 -19.21731 -19.21653
 Alpha  occ. eigenvalues --  -19.21592 -19.21430 -19.21412 -19.21406 -19.21382
 Alpha  occ. eigenvalues --  -19.21271 -19.21188 -19.21115 -19.21069 -19.19772
 Alpha  occ. eigenvalues --  -19.19624 -19.19596 -19.19557 -19.19510 -19.19443
 Alpha  occ. eigenvalues --  -19.19329 -19.19134 -19.18876 -19.14120 -19.13978
 Alpha  occ. eigenvalues --  -19.13974 -19.13906 -19.13782 -19.13779 -19.13777
 Alpha  occ. eigenvalues --  -19.13749 -19.13709 -19.13614 -19.13566 -19.13432
 Alpha  occ. eigenvalues --  -14.47474 -14.47044 -14.46711 -14.46697 -14.46474
 Alpha  occ. eigenvalues --  -14.46317 -14.46263 -14.46123 -14.43652 -14.43479
 Alpha  occ. eigenvalues --  -14.43267 -14.43082 -14.42112 -14.41749 -14.41584
 Alpha  occ. eigenvalues --  -14.41573 -14.41340 -14.41329 -14.41086 -14.40604
 Alpha  occ. eigenvalues --  -14.40559 -14.40253 -14.39922 -14.39886 -14.39885
 Alpha  occ. eigenvalues --  -14.39450 -14.39327 -14.39269 -10.40356 -10.40170
 Alpha  occ. eigenvalues --  -10.40003 -10.39743 -10.37392 -10.37234 -10.37106
 Alpha  occ. eigenvalues --  -10.36958 -10.35544 -10.35512 -10.35085 -10.35081
 Alpha  occ. eigenvalues --  -10.35037 -10.34852 -10.34841 -10.34800 -10.34778
 Alpha  occ. eigenvalues --  -10.34667 -10.34478 -10.34171 -10.33647 -10.33343
 Alpha  occ. eigenvalues --  -10.33240 -10.33160 -10.33025 -10.32936 -10.32880
 Alpha  occ. eigenvalues --  -10.32647 -10.32628 -10.32574 -10.32308 -10.32293
 Alpha  occ. eigenvalues --  -10.31738 -10.31719 -10.31513 -10.31512 -10.31462
 Alpha  occ. eigenvalues --  -10.31377 -10.31258 -10.31120 -10.31078 -10.31023
 Alpha  occ. eigenvalues --  -10.31016 -10.30934 -10.30597 -10.30574 -10.30496
 Alpha  occ. eigenvalues --  -10.30462 -10.30458 -10.30410 -10.30361 -10.30317
 Alpha  occ. eigenvalues --  -10.30277 -10.30020 -10.29962 -10.29943 -10.29829
 Alpha  occ. eigenvalues --  -10.29533 -10.29467 -10.29405 -10.28899 -10.28523
 Alpha  occ. eigenvalues --  -10.28207 -10.28200 -10.26978 -10.26920 -10.26809
 Alpha  occ. eigenvalues --  -10.26744 -10.25968 -10.25793 -10.25214 -10.25197
 Alpha  occ. eigenvalues --  -10.25057 -10.25033 -10.24941 -10.24906 -10.24642
 Alpha  occ. eigenvalues --  -10.24561 -10.24503 -10.24267  -6.70088  -6.69952
 Alpha  occ. eigenvalues --   -6.69906  -6.69832  -6.69619  -6.69458  -4.86666
 Alpha  occ. eigenvalues --   -4.86531  -4.86528  -4.86478  -4.86402  -4.86390
 Alpha  occ. eigenvalues --   -4.86344  -4.86270  -4.86265  -4.86185  -4.86131
 Alpha  occ. eigenvalues --   -4.86088  -4.86057  -4.86026  -4.86013  -4.85892
 Alpha  occ. eigenvalues --   -4.85805  -4.85646  -1.15941  -1.15723  -1.15486
 Alpha  occ. eigenvalues --   -1.15278  -1.15034  -1.14716  -1.14528  -1.14487
 Alpha  occ. eigenvalues --   -1.14154  -1.14010  -1.13789  -1.13628  -1.12794
 Alpha  occ. eigenvalues --   -1.12723  -1.12696  -1.12679  -1.12389  -1.12216
 Alpha  occ. eigenvalues --   -1.11797  -1.11709  -1.11615  -1.11507  -1.11442
 Alpha  occ. eigenvalues --   -1.11259  -1.11186  -1.11158  -1.10576  -1.10293
 Alpha  occ. eigenvalues --   -1.09673  -1.08101  -1.08078  -1.08045  -1.07999
 Alpha  occ. eigenvalues --   -1.07996  -1.07966  -1.07744  -1.06692  -1.06213
 Alpha  occ. eigenvalues --   -1.06050  -1.06006  -1.04980  -1.04785  -1.04772
 Alpha  occ. eigenvalues --   -1.04556  -1.02134  -1.01634  -1.01608  -1.01528
 Alpha  occ. eigenvalues --   -1.01469  -1.01422  -1.01395  -1.01370  -1.01194
 Alpha  occ. eigenvalues --   -1.01044  -0.99921  -0.99733  -0.99600  -0.99436
 Alpha  occ. eigenvalues --   -0.98080  -0.97777  -0.97706  -0.97638  -0.97612
 Alpha  occ. eigenvalues --   -0.97606  -0.97518  -0.97513  -0.97410  -0.97258
 Alpha  occ. eigenvalues --   -0.94327  -0.93814  -0.93635  -0.93599  -0.89159
 Alpha  occ. eigenvalues --   -0.89059  -0.88974  -0.88847  -0.86258  -0.86192
 Alpha  occ. eigenvalues --   -0.86153  -0.86086  -0.85739  -0.85551  -0.85511
 Alpha  occ. eigenvalues --   -0.85395  -0.85325  -0.85099  -0.85048  -0.84848
 Alpha  occ. eigenvalues --   -0.84767  -0.84634  -0.84386  -0.84223  -0.84005
 Alpha  occ. eigenvalues --   -0.83840  -0.83814  -0.83691  -0.78382  -0.78283
 Alpha  occ. eigenvalues --   -0.78183  -0.78075  -0.76469  -0.76311  -0.76279
 Alpha  occ. eigenvalues --   -0.76149  -0.76082  -0.75959  -0.75826  -0.75689
 Alpha  occ. eigenvalues --   -0.74453  -0.74300  -0.74243  -0.74126  -0.74044
 Alpha  occ. eigenvalues --   -0.73743  -0.73620  -0.73436  -0.72885  -0.72698
 Alpha  occ. eigenvalues --   -0.72530  -0.72413  -0.71353  -0.71277  -0.71021
 Alpha  occ. eigenvalues --   -0.70839  -0.70100  -0.69803  -0.69721  -0.69584
 Alpha  occ. eigenvalues --   -0.68216  -0.67895  -0.67835  -0.67703  -0.67619
 Alpha  occ. eigenvalues --   -0.67066  -0.67001  -0.66881  -0.66492  -0.66165
 Alpha  occ. eigenvalues --   -0.66061  -0.65951  -0.65905  -0.65839  -0.65700
 Alpha  occ. eigenvalues --   -0.65623  -0.64078  -0.63693  -0.63642  -0.63517
 Alpha  occ. eigenvalues --   -0.63145  -0.62917  -0.62899  -0.62765  -0.62139
 Alpha  occ. eigenvalues --   -0.61930  -0.61635  -0.61526  -0.61327  -0.61243
 Alpha  occ. eigenvalues --   -0.60947  -0.60881  -0.60830  -0.60727  -0.60664
 Alpha  occ. eigenvalues --   -0.60623  -0.60390  -0.60196  -0.59254  -0.59121
 Alpha  occ. eigenvalues --   -0.58922  -0.58865  -0.58767  -0.58677  -0.58397
 Alpha  occ. eigenvalues --   -0.58360  -0.58094  -0.58067  -0.57943  -0.57890
 Alpha  occ. eigenvalues --   -0.57742  -0.57627  -0.57380  -0.57314  -0.57116
 Alpha  occ. eigenvalues --   -0.57074  -0.56995  -0.56964  -0.56774  -0.56720
 Alpha  occ. eigenvalues --   -0.56374  -0.56116  -0.55782  -0.55623  -0.55422
 Alpha  occ. eigenvalues --   -0.55405  -0.55219  -0.55059  -0.55036  -0.54907
 Alpha  occ. eigenvalues --   -0.54681  -0.54607  -0.54445  -0.54371  -0.54088
 Alpha  occ. eigenvalues --   -0.53980  -0.53851  -0.53625  -0.53474  -0.53411
 Alpha  occ. eigenvalues --   -0.53353  -0.53231  -0.53175  -0.53003  -0.52845
 Alpha  occ. eigenvalues --   -0.52620  -0.52363  -0.52330  -0.52188  -0.52109
 Alpha  occ. eigenvalues --   -0.51916  -0.51807  -0.51548  -0.51191  -0.51009
 Alpha  occ. eigenvalues --   -0.50956  -0.50787  -0.50671  -0.50615  -0.50566
 Alpha  occ. eigenvalues --   -0.50549  -0.50356  -0.50348  -0.50197  -0.50030
 Alpha  occ. eigenvalues --   -0.50014  -0.49984  -0.49911  -0.49847  -0.49728
 Alpha  occ. eigenvalues --   -0.49682  -0.49621  -0.49507  -0.49326  -0.49260
 Alpha  occ. eigenvalues --   -0.49211  -0.49169  -0.49083  -0.49022  -0.48950
 Alpha  occ. eigenvalues --   -0.48891  -0.48760  -0.48731  -0.48614  -0.48517
 Alpha  occ. eigenvalues --   -0.48376  -0.48368  -0.48298  -0.48115  -0.48102
 Alpha  occ. eigenvalues --   -0.47972  -0.47913  -0.47855  -0.47780  -0.47627
 Alpha  occ. eigenvalues --   -0.47444  -0.46960  -0.46929  -0.46779  -0.46757
 Alpha  occ. eigenvalues --   -0.46744  -0.46628  -0.46380  -0.46339  -0.46233
 Alpha  occ. eigenvalues --   -0.46200  -0.46115  -0.46054  -0.45812  -0.45765
 Alpha  occ. eigenvalues --   -0.45681  -0.45395  -0.45326  -0.45238  -0.45108
 Alpha  occ. eigenvalues --   -0.44976  -0.44945  -0.44909  -0.44816  -0.44720
 Alpha  occ. eigenvalues --   -0.44647  -0.44604  -0.44538  -0.44386  -0.44191
 Alpha  occ. eigenvalues --   -0.44104  -0.44056  -0.43873  -0.43637  -0.43563
 Alpha  occ. eigenvalues --   -0.43487  -0.43215  -0.43183  -0.43126  -0.42617
 Alpha  occ. eigenvalues --   -0.42430  -0.42259  -0.42154  -0.42034  -0.41950
 Alpha  occ. eigenvalues --   -0.41884  -0.41792  -0.41748  -0.41540  -0.41497
 Alpha  occ. eigenvalues --   -0.41387  -0.40999  -0.40910  -0.40882  -0.40832
 Alpha  occ. eigenvalues --   -0.40767  -0.40733  -0.40588  -0.40468  -0.40381
 Alpha  occ. eigenvalues --   -0.40186  -0.40145  -0.39905  -0.39806  -0.39722
 Alpha  occ. eigenvalues --   -0.39551  -0.39374  -0.38940  -0.38864  -0.38798
 Alpha  occ. eigenvalues --   -0.38782  -0.38571  -0.38386  -0.38294  -0.38091
 Alpha  occ. eigenvalues --   -0.37763  -0.37644  -0.37477  -0.37358  -0.37284
 Alpha  occ. eigenvalues --   -0.37262  -0.36355  -0.36103  -0.35993  -0.35942
 Alpha  occ. eigenvalues --   -0.35783  -0.35687  -0.35635  -0.35587  -0.35477
 Alpha  occ. eigenvalues --   -0.35426  -0.35407  -0.35292  -0.35196  -0.35062
 Alpha  occ. eigenvalues --   -0.34937  -0.34866  -0.34836  -0.34768  -0.34739
 Alpha  occ. eigenvalues --   -0.34660  -0.34646  -0.34580  -0.34557  -0.34520
 Alpha  occ. eigenvalues --   -0.34480  -0.34342  -0.34295  -0.34139  -0.34050
 Alpha  occ. eigenvalues --   -0.33925  -0.33859  -0.33786  -0.33719  -0.33671
 Alpha  occ. eigenvalues --   -0.33385  -0.33355  -0.33272  -0.33125  -0.33056
 Alpha  occ. eigenvalues --   -0.32939  -0.32868  -0.32712  -0.32630  -0.32610
 Alpha  occ. eigenvalues --   -0.32510  -0.32352  -0.32332  -0.32238  -0.32112
 Alpha  occ. eigenvalues --   -0.32091  -0.32006  -0.32002  -0.31947  -0.31932
 Alpha  occ. eigenvalues --   -0.31902  -0.31816  -0.31699  -0.31691  -0.31559
 Alpha  occ. eigenvalues --   -0.31393  -0.31310  -0.31224  -0.31150  -0.30955
 Alpha  occ. eigenvalues --   -0.30886  -0.30803  -0.30757  -0.30707  -0.30692
 Alpha  occ. eigenvalues --   -0.30633  -0.29916  -0.29871  -0.29795  -0.29762
 Alpha  occ. eigenvalues --   -0.29706  -0.29608  -0.27948  -0.27793  -0.27652
 Alpha  occ. eigenvalues --   -0.27569  -0.27356  -0.26983  -0.26449  -0.26237
 Alpha virt. eigenvalues --    0.01768   0.01857   0.01992   0.02146   0.02815
 Alpha virt. eigenvalues --    0.02998   0.03416   0.03632   0.05001   0.05304
 Alpha virt. eigenvalues --    0.05452   0.05520   0.06839   0.06982   0.07319
 Alpha virt. eigenvalues --    0.07542   0.08903   0.09016   0.09171   0.09695
 Alpha virt. eigenvalues --    0.09901   0.10703   0.11996   0.12729   0.12892
 Alpha virt. eigenvalues --    0.13011   0.13183   0.13202   0.13401   0.13622
 Alpha virt. eigenvalues --    0.13928   0.14256   0.14632   0.14944   0.15060
 Alpha virt. eigenvalues --    0.15143   0.15247   0.15296   0.15419   0.15514
 Alpha virt. eigenvalues --    0.15656   0.15865   0.16059   0.16349   0.16481
 Alpha virt. eigenvalues --    0.16729   0.16797   0.16958   0.17143   0.17267
 Alpha virt. eigenvalues --    0.17359   0.17517   0.17654   0.17707   0.18022
 Alpha virt. eigenvalues --    0.18061   0.18239   0.18413   0.18516   0.18678
 Alpha virt. eigenvalues --    0.18765   0.18857   0.18965   0.19232   0.19257
 Alpha virt. eigenvalues --    0.19352   0.19443   0.19482   0.19650   0.19792
 Alpha virt. eigenvalues --    0.19843   0.19898   0.19989   0.20158   0.20202
 Alpha virt. eigenvalues --    0.20353   0.20437   0.20461   0.20515   0.20705
 Alpha virt. eigenvalues --    0.20806   0.20868   0.21060   0.21078   0.21160
 Alpha virt. eigenvalues --    0.21295   0.21313   0.21417   0.21423   0.21509
 Alpha virt. eigenvalues --    0.21606   0.21611   0.21667   0.21804   0.21868
 Alpha virt. eigenvalues --    0.22055   0.22217   0.22263   0.22296   0.22510
 Alpha virt. eigenvalues --    0.22549   0.22586   0.22665   0.22804   0.22954
 Alpha virt. eigenvalues --    0.22987   0.23048   0.23136   0.23303   0.23350
 Alpha virt. eigenvalues --    0.23410   0.23532   0.23624   0.23745   0.23845
 Alpha virt. eigenvalues --    0.23951   0.24073   0.24195   0.24282   0.24356
 Alpha virt. eigenvalues --    0.24439   0.24525   0.24630   0.24681   0.24770
 Alpha virt. eigenvalues --    0.24845   0.24855   0.25119   0.25164   0.25337
 Alpha virt. eigenvalues --    0.25419   0.25466   0.25499   0.25828   0.25923
 Alpha virt. eigenvalues --    0.25992   0.26078   0.26247   0.26301   0.26434
 Alpha virt. eigenvalues --    0.26464   0.26575   0.26661   0.26710   0.26884
 Alpha virt. eigenvalues --    0.26988   0.27104   0.27234   0.27318   0.27430
 Alpha virt. eigenvalues --    0.27555   0.27645   0.27696   0.27854   0.27912
 Alpha virt. eigenvalues --    0.27952   0.27981   0.28035   0.28152   0.28298
 Alpha virt. eigenvalues --    0.28360   0.28389   0.28716   0.28773   0.28911
 Alpha virt. eigenvalues --    0.29077   0.29180   0.29239   0.29558   0.29564
 Alpha virt. eigenvalues --    0.29685   0.29710   0.29890   0.30006   0.30054
 Alpha virt. eigenvalues --    0.30185   0.30320   0.30367   0.30416   0.30532
 Alpha virt. eigenvalues --    0.30562   0.30683   0.30758   0.30868   0.30985
 Alpha virt. eigenvalues --    0.31058   0.31127   0.31155   0.31304   0.31447
 Alpha virt. eigenvalues --    0.31599   0.31677   0.31749   0.31915   0.32013
 Alpha virt. eigenvalues --    0.32135   0.32168   0.32307   0.32396   0.32576
 Alpha virt. eigenvalues --    0.32597   0.32771   0.32976   0.33036   0.33159
 Alpha virt. eigenvalues --    0.33228   0.33336   0.33462   0.33533   0.33698
 Alpha virt. eigenvalues --    0.33983   0.34059   0.34136   0.34372   0.34611
 Alpha virt. eigenvalues --    0.34716   0.34905   0.35066   0.35088   0.35283
 Alpha virt. eigenvalues --    0.35384   0.35484   0.35635   0.35910   0.36007
 Alpha virt. eigenvalues --    0.36015   0.36286   0.36320   0.36467   0.36565
 Alpha virt. eigenvalues --    0.36641   0.36741   0.36874   0.37006   0.37052
 Alpha virt. eigenvalues --    0.37301   0.37413   0.37526   0.37702   0.37928
 Alpha virt. eigenvalues --    0.38263   0.38369   0.38611   0.38682   0.38782
 Alpha virt. eigenvalues --    0.38855   0.38925   0.39378   0.39428   0.39721
 Alpha virt. eigenvalues --    0.39804   0.39968   0.40187   0.40305   0.40451
 Alpha virt. eigenvalues --    0.40624   0.40740   0.41031   0.41368   0.41533
 Alpha virt. eigenvalues --    0.42004   0.42078   0.42322   0.42526   0.42561
 Alpha virt. eigenvalues --    0.42669   0.42753   0.42893   0.43033   0.43093
 Alpha virt. eigenvalues --    0.43149   0.43207   0.43341   0.43415   0.43640
 Alpha virt. eigenvalues --    0.43932   0.44111   0.44300   0.44372   0.44398
 Alpha virt. eigenvalues --    0.44564   0.44671   0.44802   0.44877   0.44962
 Alpha virt. eigenvalues --    0.45032   0.45141   0.45239   0.45410   0.45449
 Alpha virt. eigenvalues --    0.45869   0.45996   0.46100   0.46405   0.46853
 Alpha virt. eigenvalues --    0.47037   0.47138   0.47721   0.48025   0.48162
 Alpha virt. eigenvalues --    0.48307   0.48510   0.48776   0.48801   0.49280
 Alpha virt. eigenvalues --    0.49426   0.50033   0.50262   0.50752   0.50907
 Alpha virt. eigenvalues --    0.51292   0.51686   0.51829   0.51981   0.52090
 Alpha virt. eigenvalues --    0.52428   0.52692   0.52784   0.53110   0.53349
 Alpha virt. eigenvalues --    0.53421   0.53614   0.53787   0.54036   0.54128
 Alpha virt. eigenvalues --    0.54446   0.54467   0.54620   0.54732   0.54838
 Alpha virt. eigenvalues --    0.55243   0.55309   0.55659   0.55941   0.56076
 Alpha virt. eigenvalues --    0.56264   0.56568   0.56726   0.57045   0.57154
 Alpha virt. eigenvalues --    0.57446   0.57647   0.57774   0.58088   0.58228
 Alpha virt. eigenvalues --    0.58379   0.58526   0.58624   0.58773   0.58831
 Alpha virt. eigenvalues --    0.59075   0.59298   0.59362   0.59650   0.59759
 Alpha virt. eigenvalues --    0.59933   0.60158   0.60384   0.60629   0.60790
 Alpha virt. eigenvalues --    0.60950   0.61050   0.61176   0.61290   0.61341
 Alpha virt. eigenvalues --    0.61520   0.61660   0.61843   0.61990   0.62075
 Alpha virt. eigenvalues --    0.62199   0.62299   0.62525   0.62601   0.62680
 Alpha virt. eigenvalues --    0.62868   0.62924   0.63257   0.63332   0.63576
 Alpha virt. eigenvalues --    0.63751   0.63835   0.64038   0.64089   0.64155
 Alpha virt. eigenvalues --    0.64277   0.64406   0.64597   0.64694   0.64897
 Alpha virt. eigenvalues --    0.65141   0.65329   0.65417   0.65477   0.65557
 Alpha virt. eigenvalues --    0.65782   0.65835   0.65873   0.66233   0.66278
 Alpha virt. eigenvalues --    0.66390   0.66456   0.66635   0.66690   0.66846
 Alpha virt. eigenvalues --    0.66924   0.66948   0.67071   0.67238   0.67286
 Alpha virt. eigenvalues --    0.67445   0.67513   0.67616   0.67711   0.67723
 Alpha virt. eigenvalues --    0.67796   0.68035   0.68071   0.68193   0.68276
 Alpha virt. eigenvalues --    0.68404   0.68620   0.68716   0.68848   0.68902
 Alpha virt. eigenvalues --    0.69105   0.69183   0.69426   0.69530   0.69666
 Alpha virt. eigenvalues --    0.69788   0.70195   0.70237   0.70295   0.70385
 Alpha virt. eigenvalues --    0.70570   0.70717   0.70900   0.70937   0.71155
 Alpha virt. eigenvalues --    0.71436   0.71482   0.71616   0.71753   0.71877
 Alpha virt. eigenvalues --    0.71913   0.72045   0.72342   0.72399   0.72550
 Alpha virt. eigenvalues --    0.72666   0.72727   0.72876   0.73047   0.73110
 Alpha virt. eigenvalues --    0.73313   0.73446   0.73588   0.73668   0.73804
 Alpha virt. eigenvalues --    0.73946   0.74106   0.74196   0.74300   0.74373
 Alpha virt. eigenvalues --    0.74713   0.74778   0.74993   0.75049   0.75208
 Alpha virt. eigenvalues --    0.75346   0.75401   0.75663   0.75755   0.75906
 Alpha virt. eigenvalues --    0.76111   0.76197   0.76369   0.76443   0.76597
 Alpha virt. eigenvalues --    0.76725   0.76839   0.77239   0.77264   0.77318
 Alpha virt. eigenvalues --    0.77431   0.77587   0.77707   0.77802   0.77964
 Alpha virt. eigenvalues --    0.78076   0.78189   0.78414   0.78573   0.78678
 Alpha virt. eigenvalues --    0.78863   0.78999   0.79228   0.79305   0.79476
 Alpha virt. eigenvalues --    0.79593   0.79904   0.80180   0.80358   0.80480
 Alpha virt. eigenvalues --    0.80607   0.80732   0.80888   0.81171   0.81498
 Alpha virt. eigenvalues --    0.81651   0.81676   0.81972   0.82180   0.82282
 Alpha virt. eigenvalues --    0.82478   0.82750   0.82821   0.82941   0.83130
 Alpha virt. eigenvalues --    0.83381   0.83481   0.83734   0.83800   0.83954
 Alpha virt. eigenvalues --    0.84217   0.84388   0.84415   0.84664   0.84899
 Alpha virt. eigenvalues --    0.85000   0.85172   0.85342   0.85468   0.85477
 Alpha virt. eigenvalues --    0.85887   0.85955   0.86162   0.86347   0.86395
 Alpha virt. eigenvalues --    0.86565   0.86649   0.86731   0.87079   0.87217
 Alpha virt. eigenvalues --    0.87311   0.87343   0.87565   0.87685   0.88056
 Alpha virt. eigenvalues --    0.88064   0.88192   0.88274   0.88466   0.88522
 Alpha virt. eigenvalues --    0.88632   0.88692   0.88857   0.88979   0.89196
 Alpha virt. eigenvalues --    0.89369   0.89490   0.89526   0.89658   0.89854
 Alpha virt. eigenvalues --    0.89929   0.90017   0.90172   0.90238   0.90325
 Alpha virt. eigenvalues --    0.90568   0.90578   0.90666   0.90770   0.90957
 Alpha virt. eigenvalues --    0.91050   0.91122   0.91224   0.91316   0.91506
 Alpha virt. eigenvalues --    0.91695   0.91791   0.91837   0.91929   0.92085
 Alpha virt. eigenvalues --    0.92152   0.92368   0.92406   0.92576   0.92635
 Alpha virt. eigenvalues --    0.92733   0.92782   0.92844   0.92997   0.93123
 Alpha virt. eigenvalues --    0.93195   0.93285   0.93420   0.93468   0.93621
 Alpha virt. eigenvalues --    0.93913   0.93930   0.94084   0.94113   0.94311
 Alpha virt. eigenvalues --    0.94409   0.94540   0.94640   0.94721   0.94791
 Alpha virt. eigenvalues --    0.94898   0.94916   0.94986   0.95081   0.95175
 Alpha virt. eigenvalues --    0.95263   0.95358   0.95403   0.95452   0.95512
 Alpha virt. eigenvalues --    0.95592   0.95715   0.95765   0.95789   0.96015
 Alpha virt. eigenvalues --    0.96098   0.96197   0.96251   0.96325   0.96391
 Alpha virt. eigenvalues --    0.96530   0.96622   0.96883   0.97060   0.97275
 Alpha virt. eigenvalues --    0.97283   0.97530   0.97681   0.97767   0.97964
 Alpha virt. eigenvalues --    0.98035   0.98131   0.98272   0.98516   0.98612
 Alpha virt. eigenvalues --    0.98653   0.98703   0.98918   0.98970   0.99072
 Alpha virt. eigenvalues --    0.99388   0.99432   0.99527   0.99678   0.99719
 Alpha virt. eigenvalues --    0.99844   0.99961   1.00052   1.00183   1.00506
 Alpha virt. eigenvalues --    1.00615   1.00879   1.00956   1.01076   1.01278
 Alpha virt. eigenvalues --    1.01363   1.01518   1.01587   1.01826   1.01967
 Alpha virt. eigenvalues --    1.02111   1.02158   1.02224   1.02539   1.02742
 Alpha virt. eigenvalues --    1.02809   1.03027   1.03290   1.03354   1.03423
 Alpha virt. eigenvalues --    1.03668   1.03743   1.03879   1.04130   1.04269
 Alpha virt. eigenvalues --    1.04428   1.04470   1.04686   1.04869   1.04958
 Alpha virt. eigenvalues --    1.05164   1.05352   1.05439   1.05623   1.05686
 Alpha virt. eigenvalues --    1.05887   1.05937   1.06057   1.06132   1.06336
 Alpha virt. eigenvalues --    1.06456   1.06519   1.06747   1.06908   1.07184
 Alpha virt. eigenvalues --    1.07316   1.07342   1.07463   1.07694   1.07829
 Alpha virt. eigenvalues --    1.08088   1.08147   1.08204   1.08532   1.08604
 Alpha virt. eigenvalues --    1.08812   1.08861   1.09038   1.09278   1.09473
 Alpha virt. eigenvalues --    1.09624   1.09830   1.09976   1.10070   1.10229
 Alpha virt. eigenvalues --    1.10435   1.10606   1.10718   1.10995   1.11007
 Alpha virt. eigenvalues --    1.11337   1.11550   1.11678   1.11765   1.12010
 Alpha virt. eigenvalues --    1.12135   1.12274   1.12427   1.12474   1.12690
 Alpha virt. eigenvalues --    1.12772   1.12897   1.13155   1.13214   1.13512
 Alpha virt. eigenvalues --    1.13658   1.13725   1.13951   1.14134   1.14316
 Alpha virt. eigenvalues --    1.14447   1.14609   1.14919   1.14963   1.15016
 Alpha virt. eigenvalues --    1.15253   1.15314   1.15477   1.15555   1.15841
 Alpha virt. eigenvalues --    1.15969   1.16041   1.16132   1.16336   1.16387
 Alpha virt. eigenvalues --    1.16597   1.16703   1.16906   1.16976   1.17222
 Alpha virt. eigenvalues --    1.17273   1.17458   1.17625   1.17692   1.17831
 Alpha virt. eigenvalues --    1.18023   1.18110   1.18275   1.18312   1.18556
 Alpha virt. eigenvalues --    1.18837   1.18969   1.19260   1.19357   1.19408
 Alpha virt. eigenvalues --    1.19526   1.19748   1.19924   1.19988   1.20136
 Alpha virt. eigenvalues --    1.20266   1.20277   1.20410   1.20647   1.20783
 Alpha virt. eigenvalues --    1.21015   1.21055   1.21195   1.21503   1.21531
 Alpha virt. eigenvalues --    1.21704   1.22008   1.22099   1.22190   1.22225
 Alpha virt. eigenvalues --    1.22464   1.22590   1.22695   1.22769   1.22910
 Alpha virt. eigenvalues --    1.22945   1.23202   1.23294   1.23558   1.23763
 Alpha virt. eigenvalues --    1.23789   1.24036   1.24159   1.24382   1.24484
 Alpha virt. eigenvalues --    1.24640   1.24844   1.24962   1.25060   1.25172
 Alpha virt. eigenvalues --    1.25410   1.25579   1.25611   1.25798   1.25843
 Alpha virt. eigenvalues --    1.25970   1.26171   1.26442   1.26637   1.26831
 Alpha virt. eigenvalues --    1.26880   1.27077   1.27168   1.27458   1.27656
 Alpha virt. eigenvalues --    1.27779   1.27873   1.28092   1.28381   1.28586
 Alpha virt. eigenvalues --    1.28756   1.28780   1.29134   1.29160   1.29308
 Alpha virt. eigenvalues --    1.29439   1.29629   1.29724   1.29746   1.29944
 Alpha virt. eigenvalues --    1.30087   1.30275   1.30299   1.30435   1.30483
 Alpha virt. eigenvalues --    1.30643   1.30730   1.30915   1.31133   1.31245
 Alpha virt. eigenvalues --    1.31469   1.31804   1.32019   1.32322   1.32414
 Alpha virt. eigenvalues --    1.32421   1.32651   1.32743   1.33038   1.33073
 Alpha virt. eigenvalues --    1.33313   1.33436   1.33674   1.34027   1.34127
 Alpha virt. eigenvalues --    1.34225   1.34740   1.34809   1.34917   1.35439
 Alpha virt. eigenvalues --    1.35781   1.35857   1.35961   1.36093   1.36250
 Alpha virt. eigenvalues --    1.36386   1.36707   1.36860   1.36983   1.37200
 Alpha virt. eigenvalues --    1.37275   1.37469   1.37681   1.37896   1.38018
 Alpha virt. eigenvalues --    1.38164   1.38287   1.38525   1.38535   1.38689
 Alpha virt. eigenvalues --    1.38823   1.39106   1.39167   1.39395   1.39707
 Alpha virt. eigenvalues --    1.39800   1.39955   1.40116   1.40188   1.40264
 Alpha virt. eigenvalues --    1.40396   1.40597   1.40782   1.40964   1.41065
 Alpha virt. eigenvalues --    1.41248   1.41344   1.41453   1.41830   1.41982
 Alpha virt. eigenvalues --    1.42061   1.42224   1.42510   1.42742   1.42889
 Alpha virt. eigenvalues --    1.43021   1.43156   1.43212   1.43307   1.43730
 Alpha virt. eigenvalues --    1.43934   1.44011   1.44439   1.44487   1.44633
 Alpha virt. eigenvalues --    1.44882   1.45105   1.45388   1.45621   1.45842
 Alpha virt. eigenvalues --    1.46092   1.46325   1.46493   1.46625   1.46811
 Alpha virt. eigenvalues --    1.46877   1.46934   1.47175   1.47239   1.47317
 Alpha virt. eigenvalues --    1.47695   1.47782   1.48380   1.48431   1.48541
 Alpha virt. eigenvalues --    1.48701   1.48918   1.49089   1.49229   1.49639
 Alpha virt. eigenvalues --    1.49810   1.50020   1.50233   1.50472   1.50755
 Alpha virt. eigenvalues --    1.50962   1.51136   1.51211   1.51443   1.51705
 Alpha virt. eigenvalues --    1.51824   1.52195   1.52244   1.52403   1.52595
 Alpha virt. eigenvalues --    1.52771   1.52882   1.53040   1.53117   1.53324
 Alpha virt. eigenvalues --    1.53421   1.53808   1.54032   1.54307   1.54771
 Alpha virt. eigenvalues --    1.54945   1.54976   1.55134   1.55234   1.55573
 Alpha virt. eigenvalues --    1.55700   1.55752   1.56049   1.56226   1.56240
 Alpha virt. eigenvalues --    1.56375   1.56528   1.56595   1.56987   1.57068
 Alpha virt. eigenvalues --    1.57319   1.57395   1.57733   1.57827   1.57909
 Alpha virt. eigenvalues --    1.57971   1.58148   1.58444   1.58613   1.58695
 Alpha virt. eigenvalues --    1.58925   1.59387   1.59476   1.59780   1.60111
 Alpha virt. eigenvalues --    1.60301   1.60481   1.60672   1.60697   1.60923
 Alpha virt. eigenvalues --    1.61226   1.61330   1.61703   1.62085   1.62151
 Alpha virt. eigenvalues --    1.62449   1.62793   1.62876   1.63096   1.63345
 Alpha virt. eigenvalues --    1.63611   1.63949   1.64226   1.64377   1.64694
 Alpha virt. eigenvalues --    1.64833   1.64864   1.65126   1.65302   1.65473
 Alpha virt. eigenvalues --    1.65555   1.65868   1.66190   1.66314   1.66603
 Alpha virt. eigenvalues --    1.66720   1.67261   1.67339   1.67775   1.67799
 Alpha virt. eigenvalues --    1.68069   1.68141   1.68148   1.68362   1.68613
 Alpha virt. eigenvalues --    1.68752   1.69080   1.69387   1.69464   1.69546
 Alpha virt. eigenvalues --    1.69675   1.69914   1.70051   1.70236   1.70322
 Alpha virt. eigenvalues --    1.70377   1.70795   1.70880   1.71088   1.71263
 Alpha virt. eigenvalues --    1.71366   1.71492   1.71763   1.71889   1.71955
 Alpha virt. eigenvalues --    1.72081   1.72649   1.72953   1.73051   1.73248
 Alpha virt. eigenvalues --    1.73442   1.74004   1.74050   1.74161   1.74206
 Alpha virt. eigenvalues --    1.74595   1.74911   1.75096   1.75351   1.75498
 Alpha virt. eigenvalues --    1.75564   1.75856   1.75978   1.76091   1.76414
 Alpha virt. eigenvalues --    1.76485   1.76777   1.76946   1.76984   1.77227
 Alpha virt. eigenvalues --    1.77664   1.77851   1.77933   1.78180   1.78388
 Alpha virt. eigenvalues --    1.78426   1.78562   1.78860   1.79283   1.79516
 Alpha virt. eigenvalues --    1.79597   1.80153   1.80292   1.80335   1.80567
 Alpha virt. eigenvalues --    1.80913   1.80990   1.81252   1.81584   1.81801
 Alpha virt. eigenvalues --    1.81905   1.82121   1.82255   1.82594   1.82767
 Alpha virt. eigenvalues --    1.82995   1.83148   1.83518   1.83589   1.83685
 Alpha virt. eigenvalues --    1.83886   1.84146   1.84279   1.84731   1.84955
 Alpha virt. eigenvalues --    1.85116   1.85548   1.85712   1.85893   1.85957
 Alpha virt. eigenvalues --    1.86055   1.86209   1.86337   1.86580   1.86765
 Alpha virt. eigenvalues --    1.87042   1.87169   1.87329   1.87379   1.87851
 Alpha virt. eigenvalues --    1.87878   1.87913   1.88092   1.88303   1.88394
 Alpha virt. eigenvalues --    1.88420   1.88751   1.88900   1.88970   1.89084
 Alpha virt. eigenvalues --    1.89249   1.89487   1.89626   1.89757   1.89797
 Alpha virt. eigenvalues --    1.89935   1.90107   1.90230   1.90320   1.90467
 Alpha virt. eigenvalues --    1.90585   1.90871   1.90900   1.91148   1.91182
 Alpha virt. eigenvalues --    1.91269   1.91444   1.91604   1.91801   1.91911
 Alpha virt. eigenvalues --    1.91967   1.92082   1.92280   1.92322   1.92351
 Alpha virt. eigenvalues --    1.92497   1.92803   1.92931   1.93033   1.93206
 Alpha virt. eigenvalues --    1.93363   1.93495   1.93601   1.93682   1.93773
 Alpha virt. eigenvalues --    1.93829   1.93894   1.93944   1.94099   1.94156
 Alpha virt. eigenvalues --    1.94222   1.94339   1.94394   1.94543   1.94619
 Alpha virt. eigenvalues --    1.94794   1.94879   1.95019   1.95160   1.95219
 Alpha virt. eigenvalues --    1.95255   1.95333   1.95409   1.95563   1.95647
 Alpha virt. eigenvalues --    1.95802   1.95906   1.95971   1.96035   1.96205
 Alpha virt. eigenvalues --    1.96229   1.96314   1.96462   1.96528   1.96558
 Alpha virt. eigenvalues --    1.96665   1.96824   1.97078   1.97126   1.97194
 Alpha virt. eigenvalues --    1.97358   1.97442   1.97542   1.97805   1.97851
 Alpha virt. eigenvalues --    1.97952   1.98123   1.98195   1.98486   1.98562
 Alpha virt. eigenvalues --    1.98626   1.98745   1.98832   1.98884   1.99052
 Alpha virt. eigenvalues --    1.99230   1.99292   1.99458   1.99570   1.99816
 Alpha virt. eigenvalues --    1.99842   1.99980   2.00341   2.00406   2.00556
 Alpha virt. eigenvalues --    2.00615   2.00735   2.00913   2.01011   2.01168
 Alpha virt. eigenvalues --    2.01278   2.01325   2.01858   2.01941   2.02096
 Alpha virt. eigenvalues --    2.02285   2.02404   2.02452   2.02889   2.03069
 Alpha virt. eigenvalues --    2.03274   2.03544   2.03571   2.03793   2.04134
 Alpha virt. eigenvalues --    2.04401   2.04586   2.04768   2.05022   2.05098
 Alpha virt. eigenvalues --    2.05301   2.05370   2.05548   2.05729   2.05876
 Alpha virt. eigenvalues --    2.06255   2.06401   2.06473   2.06650   2.06857
 Alpha virt. eigenvalues --    2.06863   2.07310   2.07470   2.07522   2.07753
 Alpha virt. eigenvalues --    2.07822   2.08013   2.08112   2.08248   2.08350
 Alpha virt. eigenvalues --    2.08503   2.08687   2.08769   2.08939   2.09059
 Alpha virt. eigenvalues --    2.09407   2.09683   2.09868   2.09951   2.10003
 Alpha virt. eigenvalues --    2.10053   2.10205   2.10397   2.10503   2.10669
 Alpha virt. eigenvalues --    2.10867   2.10910   2.11215   2.11344   2.11601
 Alpha virt. eigenvalues --    2.11813   2.11851   2.11988   2.12085   2.12278
 Alpha virt. eigenvalues --    2.12674   2.12885   2.12909   2.13083   2.13224
 Alpha virt. eigenvalues --    2.13536   2.13596   2.13839   2.14023   2.14216
 Alpha virt. eigenvalues --    2.14300   2.14464   2.14557   2.14656   2.15154
 Alpha virt. eigenvalues --    2.15231   2.15465   2.15635   2.15848   2.16095
 Alpha virt. eigenvalues --    2.16225   2.16839   2.16958   2.17297   2.17348
 Alpha virt. eigenvalues --    2.17601   2.17827   2.18025   2.18286   2.18300
 Alpha virt. eigenvalues --    2.18570   2.18845   2.18945   2.19153   2.19343
 Alpha virt. eigenvalues --    2.19642   2.19720   2.20010   2.20106   2.20244
 Alpha virt. eigenvalues --    2.20404   2.20577   2.20687   2.20802   2.20910
 Alpha virt. eigenvalues --    2.21013   2.21076   2.21250   2.21305   2.21390
 Alpha virt. eigenvalues --    2.21566   2.21705   2.21840   2.22027   2.22219
 Alpha virt. eigenvalues --    2.22382   2.22535   2.22896   2.23128   2.23158
 Alpha virt. eigenvalues --    2.23417   2.23503   2.23701   2.23717   2.23887
 Alpha virt. eigenvalues --    2.23930   2.24072   2.24210   2.24306   2.24667
 Alpha virt. eigenvalues --    2.24963   2.25143   2.25320   2.25482   2.25662
 Alpha virt. eigenvalues --    2.25695   2.26060   2.26127   2.26336   2.26460
 Alpha virt. eigenvalues --    2.26596   2.26752   2.27001   2.27397   2.27449
 Alpha virt. eigenvalues --    2.27617   2.27743   2.27791   2.27898   2.28268
 Alpha virt. eigenvalues --    2.28350   2.28548   2.28696   2.28772   2.29013
 Alpha virt. eigenvalues --    2.29213   2.29352   2.29513   2.29809   2.29945
 Alpha virt. eigenvalues --    2.30319   2.30358   2.30652   2.30879   2.31194
 Alpha virt. eigenvalues --    2.31352   2.31719   2.31886   2.32088   2.32282
 Alpha virt. eigenvalues --    2.32903   2.32973   2.32998   2.33134   2.33458
 Alpha virt. eigenvalues --    2.33499   2.33752   2.33878   2.34116   2.34252
 Alpha virt. eigenvalues --    2.34328   2.34354   2.34623   2.34801   2.34867
 Alpha virt. eigenvalues --    2.35105   2.35265   2.35332   2.35508   2.35680
 Alpha virt. eigenvalues --    2.35905   2.36150   2.36227   2.36338   2.36508
 Alpha virt. eigenvalues --    2.36609   2.36856   2.36893   2.37228   2.37309
 Alpha virt. eigenvalues --    2.37551   2.37888   2.38235   2.38337   2.38507
 Alpha virt. eigenvalues --    2.38872   2.39166   2.39367   2.39555   2.39775
 Alpha virt. eigenvalues --    2.40066   2.40268   2.40351   2.40560   2.40664
 Alpha virt. eigenvalues --    2.40735   2.40901   2.41389   2.41493   2.41668
 Alpha virt. eigenvalues --    2.42071   2.42173   2.42205   2.42330   2.42532
 Alpha virt. eigenvalues --    2.42627   2.43110   2.43190   2.43347   2.43465
 Alpha virt. eigenvalues --    2.43596   2.43840   2.43992   2.44107   2.44258
 Alpha virt. eigenvalues --    2.44457   2.44579   2.44684   2.44847   2.45198
 Alpha virt. eigenvalues --    2.45486   2.45656   2.45912   2.46189   2.46483
 Alpha virt. eigenvalues --    2.46752   2.47216   2.47284   2.47405   2.47492
 Alpha virt. eigenvalues --    2.47784   2.48107   2.48182   2.48269   2.48468
 Alpha virt. eigenvalues --    2.48563   2.48709   2.49104   2.49203   2.49349
 Alpha virt. eigenvalues --    2.49508   2.50055   2.50218   2.50263   2.50615
 Alpha virt. eigenvalues --    2.51006   2.51213   2.51391   2.51523   2.51754
 Alpha virt. eigenvalues --    2.51958   2.52082   2.52208   2.52402   2.52704
 Alpha virt. eigenvalues --    2.52844   2.53216   2.53353   2.53580   2.53923
 Alpha virt. eigenvalues --    2.53959   2.54088   2.54212   2.54600   2.55041
 Alpha virt. eigenvalues --    2.55325   2.55546   2.56009   2.56348   2.56410
 Alpha virt. eigenvalues --    2.56589   2.56881   2.57022   2.57267   2.57357
 Alpha virt. eigenvalues --    2.57611   2.57766   2.57869   2.57998   2.58168
 Alpha virt. eigenvalues --    2.58241   2.58423   2.58553   2.58759   2.59033
 Alpha virt. eigenvalues --    2.59230   2.59809   2.60203   2.60316   2.60462
 Alpha virt. eigenvalues --    2.60739   2.61173   2.61187   2.61313   2.61753
 Alpha virt. eigenvalues --    2.61886   2.62100   2.62370   2.62746   2.62863
 Alpha virt. eigenvalues --    2.63133   2.63409   2.63861   2.64361   2.64410
 Alpha virt. eigenvalues --    2.64529   2.64643   2.64927   2.65289   2.65340
 Alpha virt. eigenvalues --    2.65508   2.66302   2.66575   2.66811   2.66982
 Alpha virt. eigenvalues --    2.67180   2.67238   2.67372   2.67643   2.67813
 Alpha virt. eigenvalues --    2.67947   2.68301   2.68364   2.68546   2.68679
 Alpha virt. eigenvalues --    2.68788   2.69070   2.69428   2.69651   2.70118
 Alpha virt. eigenvalues --    2.70326   2.70644   2.70793   2.70889   2.71095
 Alpha virt. eigenvalues --    2.71407   2.71559   2.71598   2.71879   2.72118
 Alpha virt. eigenvalues --    2.72182   2.72335   2.72758   2.73144   2.73561
 Alpha virt. eigenvalues --    2.73812   2.74050   2.74211   2.74505   2.74759
 Alpha virt. eigenvalues --    2.75087   2.75286   2.75762   2.75951   2.76074
 Alpha virt. eigenvalues --    2.76528   2.76585   2.76861   2.76989   2.77273
 Alpha virt. eigenvalues --    2.77535   2.77743   2.77949   2.78066   2.78445
 Alpha virt. eigenvalues --    2.78488   2.78811   2.79019   2.79299   2.79450
 Alpha virt. eigenvalues --    2.79640   2.79746   2.79836   2.80197   2.80537
 Alpha virt. eigenvalues --    2.80689   2.80959   2.81196   2.81566   2.81882
 Alpha virt. eigenvalues --    2.81979   2.82030   2.82097   2.82259   2.82455
 Alpha virt. eigenvalues --    2.82538   2.83248   2.83645   2.83905   2.84259
 Alpha virt. eigenvalues --    2.84494   2.84810   2.85037   2.85100   2.85454
 Alpha virt. eigenvalues --    2.85597   2.85839   2.86385   2.86491   2.86895
 Alpha virt. eigenvalues --    2.87248   2.87500   2.87832   2.88269   2.88474
 Alpha virt. eigenvalues --    2.88611   2.88630   2.88948   2.89255   2.89636
 Alpha virt. eigenvalues --    2.90057   2.90145   2.90555   2.91117   2.91276
 Alpha virt. eigenvalues --    2.91725   2.92231   2.92401   2.92490   2.92768
 Alpha virt. eigenvalues --    2.92874   2.93098   2.93283   2.93364   2.93635
 Alpha virt. eigenvalues --    2.93730   2.93996   2.94144   2.94411   2.94489
 Alpha virt. eigenvalues --    2.94681   2.95170   2.95308   2.95541   2.95748
 Alpha virt. eigenvalues --    2.95879   2.96057   2.96332   2.96448   2.96725
 Alpha virt. eigenvalues --    2.96812   2.96944   2.97554   2.97614   2.97891
 Alpha virt. eigenvalues --    2.98051   2.98556   2.99016   2.99173   2.99451
 Alpha virt. eigenvalues --    2.99825   3.00061   3.00422   3.00616   3.00870
 Alpha virt. eigenvalues --    3.01114   3.01521   3.01791   3.01982   3.02090
 Alpha virt. eigenvalues --    3.02407   3.02679   3.02975   3.03177   3.03719
 Alpha virt. eigenvalues --    3.03865   3.04170   3.04515   3.05420   3.05619
 Alpha virt. eigenvalues --    3.06465   3.07145   3.08031   3.08924   3.08978
 Alpha virt. eigenvalues --    3.09376   3.09785   3.10232   3.10392   3.10715
 Alpha virt. eigenvalues --    3.11920   3.12302   3.12587   3.12765   3.12833
 Alpha virt. eigenvalues --    3.13157   3.13437   3.13502   3.13721   3.14052
 Alpha virt. eigenvalues --    3.14254   3.14384   3.14597   3.14976   3.15053
 Alpha virt. eigenvalues --    3.15297   3.15682   3.15769   3.16021   3.16342
 Alpha virt. eigenvalues --    3.16462   3.17445   3.17915   3.18788   3.19060
 Alpha virt. eigenvalues --    3.19450   3.25992   3.27871   3.30973   3.30999
 Alpha virt. eigenvalues --    3.32954   3.33599   3.36030   3.36218   3.37253
 Alpha virt. eigenvalues --    3.37485   3.38513   3.38565   3.40075   3.40655
 Alpha virt. eigenvalues --    3.53229   3.53261   3.53452   3.53482   3.53963
 Alpha virt. eigenvalues --    3.54404   3.54580   3.54931   3.62714   3.62785
 Alpha virt. eigenvalues --    3.62820   3.62901   3.62953   3.63130   3.83099
 Alpha virt. eigenvalues --    3.88890   3.89289   3.89557   3.89676   3.90101
 Alpha virt. eigenvalues --    3.90517   3.91776   3.95887   3.98140   3.98520
 Alpha virt. eigenvalues --    4.00930   4.01603   4.02240   4.03280   4.03924
 Alpha virt. eigenvalues --    4.04475   4.04987   4.05509   4.07383   4.10469
 Alpha virt. eigenvalues --    4.10608   4.11499   4.12635   4.13187   4.13853
 Alpha virt. eigenvalues --    4.14200   4.14579   4.14881   4.15191   4.15773
 Alpha virt. eigenvalues --    4.16306   4.16903   4.16926   4.17785   4.18245
 Alpha virt. eigenvalues --    4.18544   4.18664   4.19290   4.19624   4.19750
 Alpha virt. eigenvalues --    4.20415   4.20814   4.21046   4.21165   4.22034
 Alpha virt. eigenvalues --    4.22252   4.22822   4.23471   4.23767   4.24379
 Alpha virt. eigenvalues --    4.25135   4.25574   4.26028   4.26405   4.27269
 Alpha virt. eigenvalues --    4.27789   4.28929   4.29179   4.30028   4.30279
 Alpha virt. eigenvalues --    4.30441   4.31535   4.32666   4.32898   4.33353
 Alpha virt. eigenvalues --    4.33648   4.33979   4.34780   4.35242   4.36344
 Alpha virt. eigenvalues --    4.37062   4.37402   4.37542   4.38008   4.38582
 Alpha virt. eigenvalues --    4.40017   4.40307   4.40514   4.40944   4.41501
 Alpha virt. eigenvalues --    4.41868   4.42020   4.42215   4.42753   4.43173
 Alpha virt. eigenvalues --    4.43363   4.43586   4.44096   4.44720   4.45203
 Alpha virt. eigenvalues --    4.45805   4.46268   4.47195   4.47354   4.47639
 Alpha virt. eigenvalues --    4.48908   4.49225   4.50244   4.50580   4.50885
 Alpha virt. eigenvalues --    4.52083   4.53120   4.53641   4.53825   4.54812
 Alpha virt. eigenvalues --    4.55344   4.56752   4.58717   4.58819   4.60575
 Alpha virt. eigenvalues --    4.61140   4.61303   4.61822   4.62040   4.62279
 Alpha virt. eigenvalues --    4.63362   4.64357   4.64778   4.66069   4.66458
 Alpha virt. eigenvalues --    4.68231   4.69641   4.70389   4.70758   4.71457
 Alpha virt. eigenvalues --    4.72337   4.72768   4.74524   4.76641   4.76850
 Alpha virt. eigenvalues --    4.78148   4.78421   4.78782   4.79606   4.80266
 Alpha virt. eigenvalues --    4.80569   4.81490   4.81606   4.82664   4.83741
 Alpha virt. eigenvalues --    4.84275   4.86503   4.87499   4.88570   4.89146
 Alpha virt. eigenvalues --    4.90391   4.90655   4.96005   4.96808   4.98287
 Alpha virt. eigenvalues --    5.00868
          Condensed to atoms (all electrons):
 Mulliken atomic charges:
              1
     1  O   -0.656286
     2  C   -0.063031
     3  C    0.112867
     4  O   -0.531345
     5  C    0.122552
     6  O   -0.619777
     7  C   -0.397306
     8  C    0.274878
     9  N   -0.509802
    10  C    0.231657
    11  N   -0.600677
    12  C    0.215799
    13  C    0.511301
    14  N   -0.828819
    15  N   -0.538760
    16  C    0.152875
    17  N   -0.521168
    18  C    0.502186
    19  P    1.127458
    20  O   -0.680397
    21  O   -0.700258
    22  O   -0.589560
    23  C   -0.064347
    24  C    0.120378
    25  O   -0.530084
    26  C    0.092080
    27  O   -0.610593
    28  C   -0.349713
    29  C    0.261350
    30  N   -0.519329
    31  C    0.822735
    32  O   -0.557527
    33  N   -0.736564
    34  C    0.605593
    35  O   -0.575253
    36  C    0.030790
    37  C   -0.527790
    38  C    0.023089
    39  P    1.086814
    40  O   -0.688333
    41  O   -0.692804
    42  O   -0.574872
    43  C   -0.052196
    44  C    0.101008
    45  O   -0.505992
    46  C    0.104482
    47  O   -0.621085
    48  C   -0.364688
    49  C    0.270618
    50  N   -0.510462
    51  C    0.246022
    52  N   -0.604013
    53  C    0.214825
    54  C    0.516695
    55  N   -0.838627
    56  N   -0.542386
    57  C    0.148303
    58  N   -0.516711
    59  C    0.501362
    60  P    1.128291
    61  O   -0.680322
    62  O   -0.699034
    63  O   -0.591372
    64  C   -0.061307
    65  C    0.095146
    66  O   -0.521605
    67  C    0.081410
    68  O   -0.665849
    69  C   -0.326928
    70  C    0.261440
    71  N   -0.517738
    72  C    0.814703
    73  O   -0.563437
    74  N   -0.741742
    75  C    0.607447
    76  O   -0.572227
    77  C    0.017064
    78  C   -0.528852
    79  C    0.026720
    80  H    0.425011
    81  H    0.138664
    82  H    0.155713
    83  H    0.154838
    84  H    0.159651
    85  H    0.200635
    86  H    0.195758
    87  H    0.181411
    88  H    0.225499
    89  H    0.401513
    90  H    0.356076
    91  H    0.159876
    92  H    0.160242
    93  H    0.153920
    94  H    0.157203
    95  H    0.163459
    96  H    0.218964
    97  H    0.160705
    98  H    0.198862
    99  H    0.428105
   100  H    0.172957
   101  H    0.165461
   102  H    0.163844
   103  H    0.221194
   104  H    0.147796
   105  H    0.152442
   106  H    0.169982
   107  H    0.159465
   108  H    0.199827
   109  H    0.185000
   110  H    0.164469
   111  H    0.226849
   112  H    0.410792
   113  H    0.355141
   114  H    0.158857
   115  H    0.162537
   116  H    0.155623
   117  H    0.172581
   118  H    0.172936
   119  H    0.425537
   120  H    0.180010
   121  H    0.182355
   122  H    0.193699
   123  H    0.419311
   124  H    0.166958
   125  H    0.166935
   126  H    0.177920
   127  H    0.229946
   128  O   -0.696108
   129  C   -0.056279
   130  C    0.103044
   131  O   -0.532090
   132  C    0.112757
   133  O   -0.617737
   134  C   -0.368274
   135  C    0.278366
   136  N   -0.511125
   137  C    0.234177
   138  N   -0.602071
   139  C    0.218056
   140  C    0.523534
   141  N   -0.826762
   142  N   -0.539502
   143  C    0.174527
   144  N   -0.565971
   145  C    0.531679
   146  P    1.114442
   147  O   -0.681638
   148  O   -0.698079
   149  O   -0.585409
   150  C   -0.062578
   151  C    0.122530
   152  O   -0.531714
   153  C    0.092446
   154  O   -0.612487
   155  C   -0.347786
   156  C    0.259482
   157  N   -0.517523
   158  C    0.829274
   159  O   -0.562893
   160  N   -0.744086
   161  C    0.611435
   162  O   -0.571543
   163  C    0.033527
   164  C   -0.526599
   165  C    0.027380
   166  P    1.097725
   167  O   -0.686061
   168  O   -0.693420
   169  O   -0.575365
   170  C   -0.050225
   171  C    0.097660
   172  O   -0.519340
   173  C    0.109263
   174  O   -0.622285
   175  C   -0.379454
   176  C    0.266532
   177  N   -0.512265
   178  C    0.247866
   179  N   -0.599832
   180  C    0.213675
   181  C    0.508969
   182  N   -0.838776
   183  N   -0.541458
   184  C    0.151852
   185  N   -0.518993
   186  C    0.508760
   187  P    1.132469
   188  O   -0.678287
   189  O   -0.697769
   190  O   -0.590254
   191  C   -0.059749
   192  C    0.106134
   193  O   -0.526179
   194  C    0.081724
   195  O   -0.656989
   196  C   -0.327215
   197  C    0.279074
   198  N   -0.516312
   199  C    0.814619
   200  O   -0.563229
   201  N   -0.740637
   202  C    0.602362
   203  O   -0.573808
   204  C    0.015646
   205  C   -0.534264
   206  C    0.022828
   207  H    0.444513
   208  H    0.148417
   209  H    0.136283
   210  H    0.154117
   211  H    0.160616
   212  H    0.198005
   213  H    0.177714
   214  H    0.173053
   215  H    0.227428
   216  H    0.405304
   217  H    0.359039
   218  H    0.169046
   219  H    0.158903
   220  H    0.154560
   221  H    0.157569
   222  H    0.165807
   223  H    0.215251
   224  H    0.161514
   225  H    0.193589
   226  H    0.428215
   227  H    0.166929
   228  H    0.166493
   229  H    0.171887
   230  H    0.212466
   231  H    0.155094
   232  H    0.144033
   233  H    0.155734
   234  H    0.160986
   235  H    0.205969
   236  H    0.195785
   237  H    0.171556
   238  H    0.225840
   239  H    0.411297
   240  H    0.355552
   241  H    0.159603
   242  H    0.162501
   243  H    0.155053
   244  H    0.173138
   245  H    0.161420
   246  H    0.424066
   247  H    0.177059
   248  H    0.175739
   249  H    0.196199
   250  H    0.418391
   251  H    0.169627
   252  H    0.178461
   253  H    0.165151
   254  H    0.236136
 Sum of Mulliken atomic charges =  -6.00000
 Mulliken charges with hydrogens summed into heavy atoms:
              1
     1  O   -0.231276
     2  C    0.231345
     3  C    0.267705
     4  O   -0.531345
     5  C    0.282203
     6  O   -0.619777
     7  C   -0.000913
     8  C    0.456289
     9  N   -0.509802
    10  C    0.457157
    11  N   -0.600677
    12  C    0.215799
    13  C    0.511301
    14  N   -0.071231
    15  N   -0.538760
    16  C    0.312752
    17  N   -0.521168
    18  C    0.502186
    19  P    1.127458
    20  O   -0.680397
    21  O   -0.700258
    22  O   -0.589560
    23  C    0.249816
    24  C    0.277581
    25  O   -0.530084
    26  C    0.255539
    27  O   -0.610593
    28  C    0.029956
    29  C    0.460212
    30  N   -0.519329
    31  C    0.822735
    32  O   -0.557527
    33  N   -0.308458
    34  C    0.605593
    35  O   -0.575253
    36  C    0.030790
    37  C   -0.025528
    38  C    0.244283
    39  P    1.086814
    40  O   -0.688333
    41  O   -0.692804
    42  O   -0.574872
    43  C    0.248042
    44  C    0.270990
    45  O   -0.505992
    46  C    0.263948
    47  O   -0.621085
    48  C    0.020139
    49  C    0.435087
    50  N   -0.510462
    51  C    0.472871
    52  N   -0.604013
    53  C    0.214825
    54  C    0.516695
    55  N   -0.072694
    56  N   -0.542386
    57  C    0.307160
    58  N   -0.516711
    59  C    0.501362
    60  P    1.128291
    61  O   -0.680322
    62  O   -0.699034
    63  O   -0.591372
    64  C    0.256854
    65  C    0.267727
    66  O   -0.521605
    67  C    0.254346
    68  O   -0.240311
    69  C    0.035438
    70  C    0.455139
    71  N   -0.517738
    72  C    0.814703
    73  O   -0.563437
    74  N   -0.322431
    75  C    0.607447
    76  O   -0.572227
    77  C    0.017064
    78  C   -0.017039
    79  C    0.256666
   128  O   -0.251595
   129  C    0.228421
   130  C    0.257161
   131  O   -0.532090
   132  C    0.273373
   133  O   -0.617737
   134  C    0.007445
   135  C    0.451418
   136  N   -0.511125
   137  C    0.461605
   138  N   -0.602071
   139  C    0.218056
   140  C    0.523534
   141  N   -0.062419
   142  N   -0.539502
   143  C    0.343573
   144  N   -0.565971
   145  C    0.531679
   146  P    1.114442
   147  O   -0.681638
   148  O   -0.698079
   149  O   -0.585409
   150  C    0.250885
   151  C    0.280099
   152  O   -0.531714
   153  C    0.258253
   154  O   -0.612487
   155  C    0.028978
   156  C    0.453071
   157  N   -0.517523
   158  C    0.829274
   159  O   -0.562893
   160  N   -0.315872
   161  C    0.611435
   162  O   -0.571543
   163  C    0.033527
   164  C   -0.021291
   165  C    0.239847
   166  P    1.097725
   167  O   -0.686061
   168  O   -0.693420
   169  O   -0.575365
   170  C    0.248901
   171  C    0.253394
   172  O   -0.519340
   173  C    0.270249
   174  O   -0.622285
   175  C    0.022301
   176  C    0.438088
   177  N   -0.512265
   178  C    0.473706
   179  N   -0.599832
   180  C    0.213675
   181  C    0.508969
   182  N   -0.071926
   183  N   -0.541458
   184  C    0.311454
   185  N   -0.518993
   186  C    0.508760
   187  P    1.132469
   188  O   -0.678287
   189  O   -0.697769
   190  O   -0.590254
   191  C    0.257804
   192  C    0.279272
   193  O   -0.526179
   194  C    0.243144
   195  O   -0.232923
   196  C    0.025584
   197  C    0.475273
   198  N   -0.516312
   199  C    0.814619
   200  O   -0.563229
   201  N   -0.322246
   202  C    0.602362
   203  O   -0.573808
   204  C    0.015646
   205  C   -0.021025
   206  C    0.258963
 Sum of Mulliken charges with hydrogens summed into heavy atoms =  -6.00000
 Electronic spatial extent (au):  <R**2>=         207337.3929
 Charge=             -6.0000 electrons
 Dipole moment (field-independent basis, Debye):
    X=              0.8602    Y=            -34.2152    Z=             -2.2305  Tot=             34.2986
 Quadrupole moment (field-independent basis, Debye-Ang):
   XX=          -2310.1862   YY=          -1598.2186   ZZ=          -1317.4121
   XY=             14.2906   XZ=           -382.2052   YZ=              1.8521
 Traceless Quadrupole moment (field-independent basis, Debye-Ang):
   XX=           -568.2472   YY=            143.7204   ZZ=            424.5269
   XY=             14.2906   XZ=           -382.2052   YZ=              1.8521
 Octapole moment (field-independent basis, Debye-Ang**2):
  XXX=            140.3371  YYY=          -2350.7453  ZZZ=            -68.8045  XYY=            306.1172
  XXY=           1035.6668  XXZ=            -40.6996  XZZ=            -21.6039  YZZ=          -1060.8405
  YYZ=           -173.9841  XYZ=           -558.3865
 Hexadecapole moment (field-independent basis, Debye-Ang**3):
 XXXX=        -249313.8016 YYYY=        -107787.5545 ZZZZ=         -54565.7101 XXXY=           1448.4735
 XXXZ=         -25101.7848 YYYX=           -933.6683 YYYZ=           1559.4450 ZZZX=          -3905.8291
 ZZZY=           -293.7777 XXYY=         -54783.7539 XXZZ=         -39896.3183 YYZZ=         -30809.2862
 XXYZ=           -134.3791 YYXZ=          -6432.2001 ZZXY=           -451.6708
 N-N= 5.491580418043D+04 E-N=-1.337341660901D+05  KE= 9.920352074606D+03
 1\1\GINC-CX1-27-11-1\SP\RCAM-B3LYP TD-FC\6-31G(d)\C80H96N28O44P6(6-)\R
 ZEPA\10-Feb-2011\0\\# cam-b3lyp/6-31G(d) td(nstates=25) # scrf(cpcm,so
 lvent=water)\\Title Card Required\\-6,1\O,0,8.810647,-7.486601,-2.7868
 91\C,0,7.939786,-6.468677,-3.246472\C,0,8.323125,-5.179702,-2.530474\O
 ,0,7.551947,-4.099609,-3.07076\C,0,8.024615,-5.191212,-1.029726\O,0,8.
 936326,-4.283625,-0.4199\C,0,6.581061,-4.708196,-1.012101\C,0,6.58647,
 -3.669917,-2.125331\N,0,5.309599,-3.462385,-2.778388\C,0,4.80817,-2.22
 5141,-3.083322\N,0,3.644517,-2.271597,-3.675798\C,0,3.350313,-3.614387
 ,-3.764976\C,0,2.223922,-4.302173,-4.263245\N,0,1.181234,-3.679075,-4.
 828781\N,0,2.218242,-5.646277,-4.171295\C,0,3.278341,-6.252548,-3.6228
 98\N,0,4.391105,-5.716407,-3.127346\C,0,4.372532,-4.3766,-3.216841\P,0
 ,8.705139,-3.687344,1.101888\O,0,10.060641,-3.275991,1.582305\O,0,7.79
 7949,-4.578362,1.889423\O,0,7.813433,-2.334796,0.75614\C,0,8.432404,-1
 .338937,-0.041831\C,0,7.552604,-0.107641,-0.098744\O,0,6.294753,-0.432
 741,-0.695293\C,0,7.257323,0.516162,1.277787\O,0,7.484368,1.916662,1.1
 74123\C,0,5.795258,0.164426,1.517098\C,0,5.228978,0.052404,0.10851\N,0
 ,4.106342,-0.866068,-0.032044\C,0,2.886289,-0.374197,-0.473892\O,0,2.6
 2494,0.814684,-0.565382\N,0,1.972386,-1.340877,-0.805469\C,0,2.096728,
 -2.700087,-0.652178\O,0,1.198889,-3.456397,-1.033559\C,0,3.328523,-3.1
 40602,-0.012365\C,0,3.468233,-4.592939,0.328351\C,0,4.273706,-2.20795,
 0.233367\P,0,7.498829,2.832941,2.548889\O,0,8.247723,4.078729,2.191568
 \O,0,7.853134,1.982207,3.727942\O,0,5.895121,3.183681,2.710638\C,0,5.3
 23578,4.02471,1.723496\C,0,3.831081,4.136251,1.920795\O,0,3.209616,2.9
 00046,1.566421\C,0,3.356732,4.487007,3.354138\O,0,2.561021,5.665266,3.
 234934\C,0,2.606628,3.224424,3.77374\C,0,2.113912,2.705685,2.432964\N,
 0,1.688,1.328365,2.39161\C,0,0.552255,0.91136,1.749302\N,0,0.370639,-0
 .379701,1.803182\C,0,1.451907,-0.853861,2.511405\C,0,1.814184,-2.15521
 5,2.913362\N,0,1.090221,-3.239942,2.605557\N,0,2.937997,-2.298071,3.64
 2009\C,0,3.636967,-1.199128,3.952712\N,0,3.396429,0.070005,3.634036\C,
 0,2.285322,0.18932,2.892112\P,0,1.335014,6.10236,4.23941\O,0,1.160333,
 7.57406,4.039498\O,0,1.478345,5.48125,5.59271\O,0,0.074667,5.30222,3.5
 15741\C,0,-0.175505,5.585175,2.151507\C,0,-1.488757,4.952363,1.740514\
 O,0,-1.434179,3.546225,1.986129\C,0,-2.7209,5.492493,2.501544\O,0,-3.8
 20281,5.747916,1.641472\C,0,-2.991277,4.386539,3.517273\C,0,-2.552401,
 3.140239,2.753178\N,0,-2.152458,2.013664,3.579086\C,0,-2.932554,0.8685
 91,3.547778\O,0,-4.060943,0.83134,3.078715\N,0,-2.331348,-0.232761,4.1
 0196\C,0,-1.141275,-0.276616,4.794253\O,0,-0.702736,-1.353289,5.208579
 \C,0,-0.497022,1.013768,5.000459\C,0,0.702171,1.085434,5.898379\C,0,-1
 .007574,2.077963,4.34373\H,0,8.513033,-8.322084,-3.165878\H,0,8.045191
 ,-6.303396,-4.328167\H,0,6.885602,-6.705226,-3.047137\H,0,9.381972,-4.
 966371,-2.704319\H,0,8.141861,-6.186877,-0.593792\H,0,6.294417,-4.2954
 65,-0.049638\H,0,5.912336,-5.534221,-1.261088\H,0,6.86095,-2.686563,-1
 .736621\H,0,5.328619,-1.316032,-2.809743\H,0,1.096347,-2.663683,-4.870
 931\H,0,0.380686,-4.233911,-5.090048\H,0,3.21683,-7.337635,-3.575824\H
 ,0,9.403182,-1.057484,0.38341\H,0,8.607597,-1.723154,-1.054895\H,0,8.0
 58555,0.641905,-0.718542\H,0,7.904365,0.103828,2.055263\H,0,5.264251,0
 .907245,2.110912\H,0,5.735688,-0.802473,2.024386\H,0,4.868028,1.011348
 ,-0.266233\H,0,1.068989,-0.958169,-1.145358\H,0,3.586793,-5.20864,-0.5
 70612\H,0,2.567406,-4.940328,0.843583\H,0,4.32595,-4.765254,0.983458\H
 ,0,5.245584,-2.461404,0.645448\H,0,5.764299,5.027044,1.781412\H,0,5.51
 3462,3.625256,0.719506\H,0,3.474777,4.923987,1.246938\H,0,4.193737,4.6
 98791,4.024235\H,0,1.819171,3.423619,4.495902\H,0,3.316397,2.506665,4.
 191394\H,0,1.24143,3.278628,2.09818\H,0,-0.137992,1.613567,1.300434\H,
 0,0.245028,-3.209709,2.034256\H,0,1.416663,-4.136372,2.93154\H,0,4.530
 101,-1.373107,4.549249\H,0,-0.226772,6.66737,1.979876\H,0,0.635974,5.1
 85888,1.530271\H,0,-1.635842,5.116852,0.666213\H,0,-2.500965,6.448706,
 2.978963\H,0,-4.158115,4.904499,1.312966\H,0,-4.03595,4.343995,3.83156
 7\H,0,-2.353789,4.529234,4.394107\H,0,-3.338468,2.749851,2.102626\H,0,
 -2.850933,-1.119332,3.959628\H,0,0.969882,2.124184,6.10628\H,0,0.49109
 4,0.590944,6.851965\H,0,1.572254,0.587361,5.458978\H,0,-0.537664,3.057
 701,4.364556\O,0,-7.182827,-7.263806,1.904757\C,0,-8.386472,-6.745944,
 2.419055\C,0,-8.642786,-5.282481,2.07322\O,0,-7.770047,-4.43889,2.8476
 16\C,0,-8.378146,-4.924865,0.60449\O,0,-9.302759,-3.902767,0.24471\C,0
 ,-6.944307,-4.416692,0.657384\C,0,-6.93547,-3.687631,1.993341\N,0,-5.6
 32113,-3.549651,2.611101\C,0,-5.037219,-2.361063,2.939445\N,0,-3.85708
 2,-2.511739,3.481778\C,0,-3.655111,-3.873811,3.513322\C,0,-2.571822,-4
 .661003,3.960349\N,0,-1.471411,-4.141503,4.512265\N,0,-2.672318,-6.000
 379,3.828013\C,0,-3.789453,-6.509948,3.304482\N,0,-4.873473,-5.871633,
 2.863474\C,0,-4.748844,-4.538412,2.980341\P,0,-9.209212,-3.171331,-1.2
 35289\O,0,-10.56517,-2.590068,-1.481809\O,0,-8.511085,-4.066002,-2.208
 955\O,0,-8.141578,-1.948353,-0.908117\C,0,-8.56367,-0.942688,-0.003067
 \C,0,-7.509705,0.139195,0.091257\O,0,-6.300524,-0.404935,0.626264\C,0,
 -7.158237,0.789338,-1.263796\O,0,-7.279505,2.198678,-1.115928\C,0,-5.7
 25153,0.336723,-1.509884\C,0,-5.194061,0.104677,-0.10252\N,0,-4.108609
 ,-0.85923,0.002345\C,0,-2.873919,-0.438042,0.472576\O,0,-2.569541,0.73
 6139,0.613894\N,0,-2.003092,-1.45466,0.769611\C,0,-2.199448,-2.804396,
 0.594387\O,0,-1.353714,-3.61508,0.979286\C,0,-3.440249,-3.166366,-0.07
 7849\C,0,-3.647759,-4.598057,-0.465843\C,0,-4.330616,-2.181349,-0.3154
 76\P,0,-7.209614,3.15747,-2.460904\O,0,-7.975105,4.396354,-2.115397\O,
 0,-7.486223,2.343966,-3.685159\O,0,-5.595578,3.512384,-2.507582\C,0,-5
 .098375,4.35185,-1.483328\C,0,-3.611113,4.586091,-1.642319\O,0,-2.8887
 3,3.404815,-1.278346\C,0,-3.143329,4.975604,-3.061533\O,0,-2.26499,6.0
 88468,-2.906757\C,0,-2.484358,3.690881,-3.546981\C,0,-1.9004,3.142332,
 -2.257596\N,0,-1.56092,1.737412,-2.256999\C,0,-0.459224,1.23736,-1.613
 132\N,0,-0.345072,-0.058818,-1.7088\C,0,-1.434556,-0.450594,-2.452531\
 C,0,-1.855105,-1.717404,-2.907263\N,0,-1.207483,-2.852628,-2.612232\N,
 0,-2.962314,-1.775187,-3.672781\C,0,-3.588211,-0.630218,-3.96898\N,0,-
 3.292539,0.611353,-3.594742\C,0,-2.201571,0.648574,-2.815399\P,0,-1.04
 1097,6.508072,-3.924317\O,0,-0.83208,7.973805,-3.715657\O,0,-1.211671,
 5.901022,-5.281244\O,0,0.210275,5.676764,-3.222245\C,0,0.472836,5.9292
 1,-1.85435\C,0,1.744775,5.219527,-1.435674\O,0,1.634075,3.821875,-1.71
 1966\C,0,3.024323,5.702411,-2.133546\O,0,4.055295,5.661442,-1.157785\C
 ,0,3.223705,4.653644,-3.219989\C,0,2.714862,3.395341,-2.525739\N,0,2.2
 34026,2.351714,-3.417892\C,0,2.94273,1.161997,-3.476752\O,0,4.071076,1
 .02302,-3.027819\N,0,2.270139,0.141033,-4.099846\C,0,1.084759,0.223341
 ,-4.795556\O,0,0.578221,-0.791232,-5.283978\C,0,0.530488,1.564685,-4.9
 15736\C,0,-0.64526,1.781437,-5.821671\C,0,1.102948,2.544557,-4.181867\
 H,0,-6.432132,-6.785515,2.318827\H,0,-9.198877,-7.343594,1.990782\H,0,
 -8.439845,-6.850896,3.513372\H,0,-9.676485,-5.031601,2.335107\H,0,-8.4
 90362,-5.784888,-0.06027\H,0,-6.699315,-3.767924,-0.178058\H,0,-6.2584
 23,-5.264381,0.682211\H,0,-7.31074,-2.665773,1.881358\H,0,-5.502999,-1
 .409341,2.718517\H,0,-1.323407,-3.139247,4.632882\H,0,-0.724998,-4.768
 392,4.771434\H,0,-3.820944,-7.594093,3.228535\H,0,-9.500033,-0.486974,
 -0.34677\H,0,-8.746034,-1.375969,0.988456\H,0,-7.881272,0.921415,0.764
 394\H,0,-7.827036,0.451998,-2.058045\H,0,-5.136885,1.066001,-2.064444\
 H,0,-5.731548,-0.605881,-2.065851\H,0,-4.818607,1.024,0.35178\H,0,-1.0
 90558,-1.134556,1.148958\H,0,-4.557125,-4.718002,-1.059308\H,0,-2.7996
 97,-4.954371,-1.059807\H,0,-3.720395,-5.245767,0.414954\H,0,-5.298923,
 -2.369345,-0.763894\H,0,-5.611913,5.32021,-1.50544\H,0,-5.28054,3.8900
 45,-0.502495\H,0,-3.333842,5.393572,-0.953988\H,0,-3.978123,5.27162,-3
 .702367\H,0,-1.747471,3.868016,-4.325235\H,0,-3.25756,3.011138,-3.9101
 35\H,0,-0.965901,3.655225,-2.007111\H,0,0.258713,1.887033,-1.129155\H,
 0,-0.363961,-2.893515,-2.03834\H,0,-1.565219,-3.713813,-2.995582\H,0,-
 4.467576,-0.733153,-4.601206\H,0,0.581117,7.005015,-1.669955\H,0,-0.36
 2954,5.567103,-1.241762\H,0,1.870063,5.359283,-0.355403\H,0,2.909283,6
 .714296,-2.538918\H,0,4.886866,5.894676,-1.590174\H,0,2.598618,4.89362
 6,-4.084908\H,0,4.262142,4.556111,-3.544817\H,0,3.485347,2.926677,-1.9
 13101\H,0,2.733898,-0.784709,-4.031139\H,0,-0.810789,2.848261,-5.99302
 8\H,0,-1.564237,1.349514,-5.410766\H,0,-0.466194,1.30376,-6.790626\H,0
 ,0.696248,3.552123,-4.139046\\Version=EM64L-G09RevB.01\State=1-A\HF=-9
 995.8024812\RMSD=3.394e-09\PG=C01 [X(C80H96N28O44P6)]\\@


 BETTER TO HUNT IN FIELDS, FOR HEALTH UNBOUGHT
 THAN FEE THE DOCTOR FOR A NAUSEOUS DRAUGHT.
 THE WISE, FOR CURE, ON EXERCISE DEPEND;
 GOD NEVER MADE HIS WORK FOR MAN TO MEND.
     -- JOHN DRYDEN (1631-1700)
 Job cpu time: 47 days 17 hours 21 minutes 55.0 seconds.
 File lengths (MBytes):  RWF=  49035 Int=      0 D2E=      0 Chk=   6078 Scr=      1
 Normal termination of Gaussian 09 at Thu Feb 10 00:22:32 2011.
