# Supplementary material for: The past, present and future of Scientific discourse
Source: J Cheminform. 2011 Oct 14;3:46. doi: 10.1186/1758-2946-3-46 (PMC3208583; doi:10.1186/1758-2946-3-46)
Supplement: Additional file 1 — Interactive Jmol-enhanced version of Figure 3. [file 1758-2946-3-46-S1.zip › Additional file 1/B-CG.mol2]

# Title Card Required
# Created by GaussView 5.0.9
#

#
#

@<TRIPOS>MOLECULE
Molecule Name
250 280
SMALL
NO_CHARGES


@<TRIPOS>ATOM
1 O1     9.9837    -7.9309    -2.4113 O
2 C2     9.0532    -6.9457    -2.8109 C
3 C3     9.5649    -5.5283    -2.5483 C
4 O4     8.7257    -4.5952    -3.2330 O
5 C5     9.5346    -5.1284    -1.0725 C
6 O6    10.5917    -4.2097    -0.8393 O
7 C7     8.1601    -4.4772    -0.9418 C
8 C8     7.9462    -3.8436    -2.3160 C
9 N9     6.5643    -3.8355    -2.7551 N
10 C10     5.6958    -4.9051    -2.8326 C
11 N11     4.5290    -4.5944    -3.3262 N
12 C12     4.6262    -3.2416    -3.5973 C
13 C13     3.6599    -2.3198    -4.1051 C
14 N14     4.1820    -1.0294    -4.1974 N
15 C15     5.4606    -0.6636    -3.8591 C
16 N16     6.3600    -1.5053    -3.3856 N
17 C17     5.8824    -2.7587    -3.2605 C
18 P18    10.9606    -3.7888     0.7184 P
19 O19    12.3426    -3.2201     0.6605 O
20 O20    10.5646    -4.8927     1.6465 O
21 O21     9.8747    -2.5729     0.9779 O
22 C22    10.0431    -1.3900     0.2167 C
23 C23     8.8015    -0.5361     0.3063 C
24 O24     7.7124    -1.2120    -0.3078 O
25 C25     8.3354    -0.1575     1.7332 C
26 O26     8.6949     1.1979     1.9542 O
27 C27     6.8224    -0.4077     1.6861 C
28 C28     6.5427    -0.5991     0.1970 C
29 N29     5.3989    -1.4387    -0.0994 N
30 C30     4.2992    -0.8969    -0.7804 C
31 O31     4.3517     0.2710    -1.1867 O
32 N32     3.2124    -1.6793    -0.9635 N
33 C33     3.1942    -2.9481    -0.5482 C
34 C34     4.3333    -3.5445     0.0857 C
35 C35     5.3943    -2.7419     0.3017 C
36 P36     8.4128     1.8858     3.4301 P
37 O37     9.2531     3.1231     3.4589 O
38 O38     8.4522     0.8446     4.5025 O
39 O39     6.8202     2.3069     3.2756 O
40 C40     6.4906     3.2107     2.2351 C
41 C41     4.9923     3.3903     2.1483 C
42 O42     4.3830     2.1871     1.6655 O
43 C43     4.2863     3.7484     3.4819 C
44 O44     3.4863     4.8994     3.2151 O
45 C45     3.4994     2.4749     3.7773 C
46 C46     3.1659     2.0178     2.3678 C
47 N47     2.7012     0.6611     2.2408 N
48 C48     3.3490    -0.5192     2.5471 C
49 N49     2.5895    -1.5729     2.4201 N
50 C50     1.3649    -1.0669     2.0190 C
51 C51     0.1185    -1.7144     1.7591 C
52 N52    -0.8819    -0.7919     1.4602 N
53 C53    -0.7307     0.5755     1.4278 C
54 N54     0.4314     1.1792     1.6226 N
55 C55     1.4153     0.3170     1.9132 C
56 P56     2.1579     5.3232     4.0891 P
57 O57     1.9208     6.7699     3.7847 O
58 O58     2.2298     4.7831     5.4826 O
59 O59     1.0013     4.4123     3.3369 O
60 C60     0.4269     4.8383     2.1124 C
61 C61    -1.0606     5.1133     2.2745 C
62 O62    -1.8023     3.8960     2.4081 O
63 C63    -1.4334     5.9492     3.5091 C
64 O64    -2.5231     6.8190     3.2586 O
65 C65    -1.7475     4.8761     4.5590 C
66 C66    -2.2922     3.7073     3.7304 C
67 N67    -1.9292     2.3730     4.2063 N
68 C68    -2.9087     1.3568     4.1815 C
69 O69    -4.0787     1.6499     3.9103 O
70 N70    -2.5296     0.0845     4.4622 N
71 C71    -1.2567    -0.2023     4.7519 C
72 C72    -0.2517     0.8124     4.8052 C
73 C73    -0.6282     2.0684     4.4833 C
74 O74     2.4944    -2.5516    -4.4484 O
75 N75     5.7979     0.6236    -4.0900 N
76 N76     2.0837    -3.6505    -0.7539 N
77 O77    -0.1364    -2.9265     1.7909 O
78 N78    -1.8236     1.2991     1.1844 N
79 N79    -0.9420    -1.4773     4.9942 N
80 H80     9.9521    -8.0062    -1.4522 H
81 H81     8.9055    -7.0623    -3.8875 H
82 H82     8.0766    -7.0928    -2.3262 H
83 H83    10.5811    -5.4389    -2.9438 H
84 H84     9.6455    -5.9839    -0.3991 H
85 H85     8.1459    -3.7259    -0.1548 H
86 H86     7.3967    -5.2319    -0.7323 H
87 H87     8.2590    -2.7965    -2.3256 H
88 H88     5.9906    -5.8946    -2.5125 H
89 H89     3.5051    -0.2905    -4.4577 H
90 H90    10.8954    -0.8105     0.5906 H
91 H91    10.2304    -1.6338    -0.8360 H
92 H92     8.9969     0.4061    -0.2273 H
93 H93     8.8127    -0.7859     2.4878 H
94 H94     6.2526     0.4204     2.1065 H
95 H95     6.5793    -1.3234     2.2331 H
96 H96     6.3549     0.3531    -0.3039 H
97 H97     4.3364    -4.5801     0.3961 H
98 H98     6.2956    -3.0846     0.7923 H
99 H99     6.9529     4.1882     2.4186 H
100 H100     6.8612     2.8323     1.2740 H
101 H101     4.7912     4.2013     1.4375 H
102 H102     5.0018     3.9841     4.2738 H
103 H103     2.6330     2.6346     4.4160 H
104 H104     4.1715     1.7466     4.2420 H
105 H105     2.3721     2.6401     1.9414 H
106 H106     4.3830    -0.5248     2.8573 H
107 H107    -1.8229    -1.1850     1.2720 H
108 H108     0.9132     5.7526     1.7569 H
109 H109     0.5605     4.0386     1.3748 H
110 H110    -1.4188     5.6116     1.3670 H
111 H111    -0.6001     6.5848     3.8141 H
112 H112    -3.2645     6.2967     2.9303 H
113 H113    -2.4798     5.2293     5.2866 H
114 H114    -0.8328     4.6045     5.0881 H
115 H115    -3.3809     3.6980     3.6974 H
116 H116     0.7835     0.5748     5.0115 H
117 H117     0.0830     2.8819     4.3930 H
118 H118     5.0530     1.3260    -4.1419 H
119 H119     6.6491     0.9143    -3.6333 H
120 H120     1.2588    -3.2001    -1.1659 H
121 H121     2.0058    -4.5875    -0.3950 H
122 H122    -1.7441     2.2989     1.3226 H
123 H123    -2.7527     0.8756     1.0956 H
124 H124     0.0271    -1.7360     5.0876 H
125 H125    -1.6310    -2.2157     4.8151 H
126 O126    -8.6308    -8.5097     1.3275 O
127 C127    -9.8619    -7.8363     1.5054 C
128 C128    -9.7296    -6.3345     1.3040 C
129 O129    -8.7618    -5.8455     2.2477 O
130 C130    -9.2373    -5.9060    -0.0975 C
131 O131   -10.0235    -4.7799    -0.4821 O
132 C132    -7.7666    -5.6087     0.1614 C
133 C133    -7.8287    -5.0214     1.5603 C
134 N134    -6.5796    -4.9993     2.2766 N
135 C135    -5.6984    -6.0363     2.5085 C
136 N136    -4.6179    -5.6678     3.1396 N
137 C137    -4.7852    -4.3074     3.3317 C
138 C138    -3.9165    -3.3319     3.9051 C
139 N139    -4.4639    -2.0482     3.8428 N
140 C140    -5.6696    -1.7293     3.2655 C
141 N141    -6.4880    -2.6301     2.7506 N
142 C142    -5.9895    -3.8771     2.7988 C
143 P143    -9.5185    -3.5396    -1.4404 P
144 O144   -10.7635    -2.8461    -1.8954 O
145 O145    -8.4479    -3.9930    -2.3890 O
146 O146    -8.7327    -2.6061    -0.3365 O
147 C147    -9.3826    -1.5650     0.3694 C
148 C148    -8.7524    -0.2212     0.0409 C
149 O149    -7.3998    -0.1601     0.5020 O
150 C150    -8.6774     0.1130    -1.4540 C
151 O151    -8.7673     1.5300    -1.5513 O
152 C152    -7.3180    -0.4653    -1.8477 C
153 C153    -6.4872    -0.2823    -0.5818 C
154 N154    -5.5084    -1.3362    -0.3054 N
155 C155    -4.3913    -0.9540     0.4545 C
156 O156    -4.3176     0.2153     0.8473 O
157 N157    -3.4389    -1.8708     0.7402 N
158 C158    -3.5702    -3.1363     0.3434 C
159 C159    -4.7381    -3.5750    -0.3569 C
160 C160    -5.6712    -2.6421    -0.6577 C
161 P161    -8.2784     2.3705    -2.8822 P
162 O162    -9.0443     3.6556    -2.8516 O
163 O163    -8.2358     1.4851    -4.0874 O
164 O164    -6.7006     2.6638    -2.4750 O
165 C165    -6.4831     3.4929    -1.3429 C
166 C166    -5.0474     3.9712    -1.2834 C
167 O167    -4.1757     2.8816    -0.9624 O
168 C168    -4.5070     4.5901    -2.5887 C
169 O169    -3.6792     5.6885    -2.2026 O
170 C170    -3.7440     3.4173    -3.1882 C
171 C171    -3.1495     2.8000    -1.9348 C
172 N172    -2.7209     1.4355    -2.0711 N
173 C173    -3.4794     0.3280    -2.3775 C
174 N174    -2.7969    -0.7841    -2.3692 N
175 C175    -1.5098    -0.3864    -2.0412 C
176 C176    -0.3160    -1.1374    -1.8416 C
177 N177     0.7719    -0.3132    -1.5524 N
178 C178     0.7307     1.0581    -1.4506 C
179 N179    -0.3856     1.7553    -1.5653 N
180 C180    -1.4474     0.9873    -1.8551 C
181 P181    -2.4394     6.2785    -3.1108 P
182 O182    -2.1423     7.6320    -2.5430 O
183 O183    -2.6707     6.0368    -4.5692 O
184 O184    -1.2229     5.2364    -2.6909 O
185 C185    -0.5153     5.4158    -1.4743 C
186 C186     0.9574     5.6912    -1.7331 C
187 O187     1.6483     4.5040    -2.1413 O
188 C188     1.2229     6.7124    -2.8500 C
189 O189     2.3797     7.4911    -2.6015 O
190 C190     1.3565     5.8171    -4.0886 C
191 C191     1.9830     4.5402    -3.5231 C
192 N192     1.5764     3.2822    -4.1464 N
193 C193     2.5598     2.2887    -4.3236 C
194 O194     3.7500     2.5850    -4.1561 O
195 N195     2.1677     1.0374    -4.6604 N
196 C196     0.8756     0.7523    -4.8451 C
197 C197    -0.1325     1.7632    -4.7666 C
198 C198     0.2596     2.9883    -4.3516 C
199 N199     0.5536    -0.5202    -5.1012 N
200 O200    -0.1762    -2.3680    -1.8987 O
201 N201     1.8917     1.6878    -1.2189 N
202 N202    -2.5759    -3.9786     0.6299 N
203 O203    -2.8021    -3.5210     4.4083 O
204 N204    -6.0319    -0.4278     3.2644 N
205 H205    -8.0583    -8.2013     2.0393 H
206 H206   -10.5622    -8.2390     0.7682 H
207 H207   -10.2764    -8.0280     2.5043 H
208 H208   -10.6975    -5.8565     1.4919 H
209 H209    -9.3702    -6.6998    -0.8385 H
210 H210    -7.3260    -4.9493    -0.5806 H
211 H211    -7.2237    -6.5582     0.1783 H
212 H212    -8.1713    -3.9835     1.5274 H
213 H213    -5.9159    -7.0447     2.1867 H
214 H214    -3.8327    -1.2777     4.1287 H
215 H215   -10.4479    -1.5349     0.1206 H
216 H216    -9.2639    -1.7528     1.4419 H
217 H217    -9.3143     0.5578     0.5657 H
218 H218    -9.4920    -0.3525    -2.0172 H
219 H219    -6.8835     0.0476    -2.7039 H
220 H220    -7.4666    -1.5107    -2.1138 H
221 H221    -5.9017     0.6359    -0.6294 H
222 H222    -4.8695    -4.6093    -0.6457 H
223 H223    -6.5828    -2.9013    -1.1812 H
224 H224    -7.1418     4.3680    -1.3886 H
225 H225    -6.7113     2.9376    -0.4237 H
226 H226    -4.9809     4.7210    -0.4865 H
227 H227    -5.3080     4.9494    -3.2408 H
228 H228    -3.0026     3.7115    -3.9284 H
229 H229    -4.4649     2.7276    -3.6353 H
230 H230    -2.2628     3.3514    -1.6160 H
231 H231    -4.5359     0.4248    -2.5854 H
232 H232     1.6784    -0.7961    -1.4025 H
233 H233    -0.9328     6.2569    -0.9117 H
234 H234    -0.6000     4.4948    -0.8860 H
235 H235     1.4154     6.0280    -0.7966 H
236 H236     0.3942     7.4168    -2.9402 H
237 H237     3.1240     6.8963    -2.4525 H
238 H238     0.3689     5.6375    -4.5152 H
239 H239     1.9930     6.2732    -4.8483 H
240 H240     3.0679     4.5510    -3.6175 H
241 H241    -1.1795     1.5322    -4.9114 H
242 H242    -0.4475     3.7781    -4.1229 H
243 H243    -0.4176    -0.7892    -5.1026 H
244 H244     1.2563    -1.2505    -4.9477 H
245 H245     1.8727     2.6971    -1.3116 H
246 H246     2.7827     1.1891    -1.2601 H
247 H247    -2.6471    -4.9525     0.3868 H
248 H248    -1.7334    -3.6358     1.1012 H
249 H249    -5.3057     0.2725     3.4358 H
250 H250    -6.6736    -0.2034     2.5086 H
@<TRIPOS>BOND
1 1 2 1
2 1 80 1
3 2 3 1
4 2 81 1
5 2 82 1
6 3 4 1
7 3 5 1
8 3 83 1
9 4 8 1
10 5 6 1
11 5 7 1
12 5 84 1
13 6 18 1
14 7 8 1
15 7 85 1
16 7 86 1
17 8 9 1
18 8 87 1
19 9 10 Ar
20 9 17 Ar
21 10 11 2
22 10 88 1
23 11 12 1
24 12 13 Ar
25 12 17 Ar
26 13 14 1
27 13 74 2
28 14 15 Ar
29 14 89 1
30 15 16 2
31 15 75 Ar
32 16 17 Ar
33 18 19 2
34 18 20 2
35 18 21 1
36 21 22 1
37 22 23 1
38 22 90 1
39 22 91 1
40 23 24 1
41 23 25 1
42 23 92 1
43 24 28 1
44 25 26 1
45 25 27 1
46 25 93 1
47 26 36 1
48 27 28 1
49 27 94 1
50 27 95 1
51 28 29 1
52 28 96 1
53 29 30 1
54 29 35 Ar
55 30 31 2
56 30 32 Ar
57 31 246 Wk
58 32 33 Ar
59 32 232 Wk
60 33 34 Ar
61 33 76 Ar
62 34 35 2
63 34 97 1
64 35 98 1
65 36 37 2
66 36 38 2
67 36 39 1
68 39 40 1
69 40 41 1
70 40 99 1
71 40 100 1
72 41 42 1
73 41 43 1
74 41 101 1
75 42 46 1
76 43 44 1
77 43 45 1
78 43 102 1
79 44 56 1
80 45 46 1
81 45 103 1
82 45 104 1
83 46 47 1
84 46 105 1
85 47 48 Ar
86 47 55 Ar
87 48 49 2
88 48 106 1
89 49 50 1
90 50 51 Ar
91 50 55 Ar
92 51 52 1
93 51 77 2
94 52 53 Ar
95 52 107 1
96 53 54 Ar
97 53 78 Ar
98 54 55 Ar
99 56 57 2
100 56 58 2
101 56 59 1
102 59 60 1
103 60 61 1
104 60 108 1
105 60 109 1
106 61 62 1
107 61 63 1
108 61 110 1
109 62 66 1
110 63 64 1
111 63 65 1
112 63 111 1
113 64 112 1
114 65 66 1
115 65 113 1
116 65 114 1
117 66 67 1
118 66 115 1
119 67 68 1
120 67 73 Ar
121 68 69 2
122 68 70 Ar
123 69 249 Wk
124 70 71 Ar
125 70 214 Wk
126 71 72 Ar
127 71 79 Ar
128 72 73 2
129 72 116 1
130 73 117 1
131 74 244 Wk
132 75 118 1
133 75 119 1
134 76 120 1
135 76 121 1
136 77 248 Wk
137 78 122 1
138 78 123 1
139 79 124 1
140 79 125 1
141 89 195 Wk
142 107 157 Wk
143 118 194 Wk
144 120 200 Wk
145 123 156 Wk
146 125 203 Wk
147 126 127 1
148 126 205 1
149 127 128 1
150 127 206 1
151 127 207 1
152 128 129 1
153 128 130 1
154 128 208 1
155 129 133 1
156 130 131 1
157 130 132 1
158 130 209 1
159 131 143 1
160 132 133 1
161 132 210 1
162 132 211 1
163 133 134 1
164 133 212 1
165 134 135 Ar
166 134 142 Ar
167 135 136 2
168 135 213 1
169 136 137 1
170 137 138 Ar
171 137 142 2
172 138 139 1
173 138 203 2
174 139 140 Ar
175 139 214 1
176 140 141 2
177 140 204 Ar
178 141 142 Ar
179 143 144 2
180 143 145 2
181 143 146 1
182 146 147 1
183 147 148 1
184 147 215 1
185 147 216 1
186 148 149 1
187 148 150 1
188 148 217 1
189 149 153 1
190 150 151 1
191 150 152 1
192 150 218 1
193 151 161 1
194 152 153 1
195 152 219 1
196 152 220 1
197 153 154 1
198 153 221 1
199 154 155 1
200 154 160 Ar
201 155 156 2
202 155 157 Ar
203 157 158 Ar
204 158 159 Ar
205 158 202 Ar
206 159 160 2
207 159 222 1
208 160 223 1
209 161 162 2
210 161 163 2
211 161 164 1
212 164 165 1
213 165 166 1
214 165 224 1
215 165 225 1
216 166 167 1
217 166 168 1
218 166 226 1
219 167 171 1
220 168 169 1
221 168 170 1
222 168 227 1
223 169 181 1
224 170 171 1
225 170 228 1
226 170 229 1
227 171 172 1
228 171 230 1
229 172 173 Ar
230 172 180 Ar
231 173 174 2
232 173 231 1
233 174 175 1
234 175 176 Ar
235 175 180 Ar
236 176 177 1
237 176 200 2
238 177 178 Ar
239 177 232 1
240 178 179 2
241 178 201 Ar
242 179 180 Ar
243 181 182 2
244 181 183 2
245 181 184 1
246 184 185 1
247 185 186 1
248 185 233 1
249 185 234 1
250 186 187 1
251 186 188 1
252 186 235 1
253 187 191 1
254 188 189 1
255 188 190 1
256 188 236 1
257 189 237 1
258 190 191 1
259 190 238 1
260 190 239 1
261 191 192 1
262 191 240 1
263 192 193 1
264 192 198 Ar
265 193 194 2
266 193 195 Ar
267 195 196 Ar
268 196 197 Ar
269 196 199 Ar
270 197 198 2
271 197 241 1
272 198 242 1
273 199 243 1
274 199 244 1
275 201 245 1
276 201 246 1
277 202 247 1
278 202 248 1
279 204 249 1
280 204 250 1
