# Supplementary material for: The past, present and future of Scientific discourse
Source: J Cheminform. 2011 Oct 14;3:46. doi: 10.1186/1758-2946-3-46 (PMC3208583; doi:10.1186/1758-2946-3-46)
Supplement: Additional file 1 — Interactive Jmol-enhanced version of Figure 3. [file 1758-2946-3-46-S1.zip › Additional file 1/B-CG-6-311.mol2]

# 
# Created by GaussView 5.0.9
#

#
#

@<TRIPOS>MOLECULE
Molecule Name
250 268
SMALL
NO_CHARGES


@<TRIPOS>ATOM
1 O1     9.7846    -7.9891    -2.5382 O
2 C2     8.8746    -6.9786    -2.9245 C
3 C3     9.4137    -5.5793    -2.6326 C
4 O4     8.5941    -4.6121    -3.2933 O
5 C5     9.3926    -5.2145    -1.1507 C
6 O6    10.4715    -4.3252    -0.8945 O
7 C7     8.0323    -4.5423    -0.9987 C
8 C8     7.8201    -3.8777    -2.3574 C
9 N9     6.4377    -3.8496    -2.7921 N
10 C10     5.5489    -4.9020    -2.8606 C
11 N11     4.3898    -4.5696    -3.3495 N
12 C12     4.5100    -3.2213    -3.6266 C
13 C13     3.5585    -2.2819    -4.1244 C
14 N14     4.1045    -1.0031    -4.2202 N
15 C15     5.3922    -0.6630    -3.8986 C
16 N16     6.2752    -1.5220    -3.4333 N
17 C17     5.7753    -2.7632    -3.2991 C
18 P18    10.8640    -3.9323     0.6596 P
19 O19    12.2607    -3.4120     0.5952 O
20 O20    10.4437    -5.0311     1.5767 O
21 O21     9.8295    -2.6876     0.9528 O
22 C22    10.0044    -1.4896     0.2145 C
23 C23     8.7702    -0.6326     0.3277 C
24 O24     7.6718    -1.2927    -0.2853 O
25 C25     8.3187    -0.2727     1.7615 C
26 O26     8.6865     1.0795     1.9997 O
27 C27     6.8062    -0.5139     1.7277 C
28 C28     6.5117    -0.6799     0.2401 C
29 N29     5.3604    -1.5050    -0.0632 N
30 C30     4.2735    -0.9518    -0.7524 C
31 O31     4.3376     0.2117    -1.1557 O
32 N32     3.1814    -1.7205    -0.9425 N
33 C33     3.1461    -2.9880    -0.5329 C
34 C34     4.2729    -3.5964     0.1078 C
35 C35     5.3373    -2.8072     0.3354 C
36 P36     8.4016     1.7762     3.4658 P
37 O37     9.2723     2.9878     3.5023 O
38 O38     8.4040     0.7392     4.5373 O
39 O39     6.8283     2.2418     3.3042 O
40 C40     6.5080     3.1631     2.2750 C
41 C41     5.0143     3.3607     2.1903 C
42 O42     4.3885     2.1661     1.7103 O
43 C43     4.3102     3.7325     3.5181 C
44 O44     3.5316     4.8993     3.2452 O
45 C45     3.4957     2.4788     3.8147 C
46 C46     3.1673     2.0145     2.4071 C
47 N47     2.6958     0.6602     2.2859 N
48 C48     3.3369    -0.5196     2.6026 C
49 N49     2.5769    -1.5682     2.4681 N
50 C50     1.3592    -1.0620     2.0514 C
51 C51     0.1168    -1.7053     1.7765 C
52 N52    -0.8767    -0.7820     1.4633 N
53 C53    -0.7219     0.5833     1.4315 C
54 N54     0.4385     1.1795     1.6370 N
55 C55     1.4150     0.3187     1.9432 C
56 P56     2.2201     5.3796     4.1048 P
57 O57     2.0374     6.8270     3.7854 O
58 O58     2.2748     4.8607     5.5035 O
59 O59     1.0311     4.5102     3.3684 O
60 C60     0.4874     4.9089     2.1186 C
61 C61    -1.0054     5.1689     2.2311 C
62 O62    -1.7384     3.9456     2.3619 O
63 C63    -1.4296     6.0202     3.4355 C
64 O64    -2.5260     6.8653     3.1297 O
65 C65    -1.7628     4.9656     4.4939 C
66 C66    -2.2737     3.7804     3.6709 C
67 N67    -1.9188     2.4585     4.1821 N
68 C68    -2.8907     1.4376     4.1577 C
69 O69    -4.0538     1.7153     3.8638 O
70 N70    -2.5069     0.1748     4.4616 N
71 C71    -1.2398    -0.1003     4.7749 C
72 C72    -0.2448     0.9221     4.8371 C
73 C73    -0.6248     2.1684     4.4963 C
74 O74     2.3889    -2.4868    -4.4527 O
75 N75     5.7533     0.6149    -4.1303 N
76 N76     2.0325    -3.6786    -0.7478 N
77 O77    -0.1401    -2.9124     1.8059 O
78 N78    -1.8065     1.3132     1.1792 N
79 N79    -0.9176    -1.3686     5.0294 N
80 H80     9.7564    -8.0775    -1.5843 H
81 H81     8.7327    -7.0714    -4.0024 H
82 H82     7.8954    -7.1191    -2.4470 H
83 H83    10.4299    -5.4998    -3.0246 H
84 H84     9.4871    -6.0880    -0.5014 H
85 H85     8.0337    -3.8067    -0.1990 H
86 H86     7.2607    -5.2882    -0.7976 H
87 H87     8.1410    -2.8349    -2.3457 H
88 H88     5.8232    -5.8946    -2.5366 H
89 H89     3.4394    -0.2545    -4.4779 H
90 H90    10.8609    -0.9258     0.5987 H
91 H91    10.1852    -1.7141    -0.8422 H
92 H92     8.9647     0.3155    -0.1921 H
93 H93     8.8006    -0.9117     2.5017 H
94 H94     6.2467     0.3120     2.1622 H
95 H95     6.5632    -1.4326     2.2663 H
96 H96     6.3291     0.2799    -0.2451 H
97 H97     4.2610    -4.6299     0.4199 H
98 H98     6.2278    -3.1609     0.8353 H
99 H99     6.9789     4.1323     2.4718 H
100 H100     6.8733     2.7922     1.3105 H
101 H101     4.8239     4.1719     1.4795 H
102 H102     5.0244     3.9581     4.3112 H
103 H103     2.6249     2.6606     4.4391 H
104 H104     4.1455     1.7429     4.2953 H
105 H105     2.3831     2.6385     1.9687 H
106 H106     4.3659    -0.5282     2.9244 H
107 H107    -1.8123    -1.1780     1.2587 H
108 H108     0.9766     5.8205     1.7635 H
109 H109     0.6504     4.0994     1.4002 H
110 H110    -1.3405     5.6490     1.3081 H
111 H111    -0.6223     6.6786     3.7544 H
112 H112    -3.2505     6.3279     2.8007 H
113 H113    -2.5167     5.3238     5.1939 H
114 H114    -0.8612     4.7094     5.0488 H
115 H115    -3.3591     3.7665     3.5994 H
116 H116     0.7860     0.6959     5.0692 H
117 H117     0.0807     2.9861     4.4129 H
118 H118     5.0243     1.3311    -4.1844 H
119 H119     6.6190     0.8877    -3.6939 H
120 H120     1.2167    -3.2179    -1.1625 H
121 H121     1.9460    -4.6152    -0.3943 H
122 H122    -1.7204     2.3130     1.3057 H
123 H123    -2.7326     0.8932     1.0677 H
124 H124     0.0498    -1.6157     5.1500 H
125 H125    -1.6007    -2.1110     4.8538 H
126 O126    -8.5437    -8.4535     1.6526 O
127 C127    -9.7911    -7.7928     1.7603 C
128 C128    -9.6913    -6.3102     1.4389 C
129 O129    -8.7354    -5.7223     2.3378 O
130 C130    -9.2097    -5.9812     0.0114 C
131 O131    -9.9956    -4.8794    -0.4445 O
132 C132    -7.7374    -5.6707     0.2352 C
133 C133    -7.7827    -4.9795     1.5865 C
134 N134    -6.5332    -4.9383     2.3001 N
135 C135    -5.6458    -5.9647     2.5504 C
136 N136    -4.5768    -5.5791     3.1837 N
137 C137    -4.7555    -4.2196     3.3603 C
138 C138    -3.9008    -3.2311     3.9274 C
139 N139    -4.4571    -1.9538     3.8426 N
140 C140    -5.6613    -1.6535     3.2576 C
141 N141    -6.4642    -2.5674     2.7491 N
142 C142    -5.9579    -3.8075     2.8158 C
143 P143    -9.5198    -3.7173    -1.5013 P
144 O144   -10.7761    -3.0808    -1.9950 O
145 O145    -8.4612    -4.2339    -2.4240 O
146 O146    -8.7362    -2.6863    -0.4929 O
147 C147    -9.3999    -1.6469     0.2071 C
148 C148    -8.7473    -0.3074    -0.0818 C
149 O149    -7.4144    -0.2562     0.4360 O
150 C150    -8.6073     0.0412    -1.5666 C
151 O151    -8.6840     1.4620    -1.6538 O
152 C152    -7.2375    -0.5384    -1.9097 C
153 C153    -6.4589    -0.3580    -0.6129 C
154 N154    -5.4794    -1.4011    -0.3124 N
155 C155    -4.3560    -1.0061     0.4282 C
156 O156    -4.2721     0.1653     0.7961 O
157 N157    -3.4048    -1.9189     0.7193 N
158 C158    -3.5421    -3.1902     0.3530 C
159 C159    -4.7199    -3.6406    -0.3208 C
160 C160    -5.6507    -2.7130    -0.6299 C
161 P161    -8.1040     2.3447    -2.9131 P
162 O162    -8.8736     3.6236    -2.8943 O
163 O163    -7.9770     1.5053    -4.1413 O
164 O164    -6.5639     2.6331    -2.4005 O
165 C165    -6.3857     3.4660    -1.2625 C
166 C166    -4.9783     4.0214    -1.2140 C
167 O167    -4.0434     2.9835    -0.9008 O
168 C168    -4.4843     4.6564    -2.5245 C
169 O169    -3.6504     5.7582    -2.1539 O
170 C170    -3.7290     3.4985    -3.1577 C
171 C171    -3.0782     2.8827    -1.9328 C
172 N172    -2.6745     1.5128    -2.0823 N
173 C173    -3.4529     0.4185    -2.3812 C
174 N174    -2.7894    -0.7015    -2.3673 N
175 C175    -1.4967    -0.3270    -2.0387 C
176 C176    -0.3176    -1.0944    -1.8304 C
177 N177     0.7825    -0.2866    -1.5444 N
178 C178     0.7622     1.0835    -1.4464 C
179 N179    -0.3412     1.7928    -1.5687 N
180 C180    -1.4124     1.0431    -1.8597 C
181 P181    -2.4438     6.3795    -3.0760 P
182 O182    -2.1653     7.7314    -2.5054 O
183 O183    -2.7044     6.1521    -4.5280 O
184 O184    -1.1959     5.3695    -2.6971 O
185 C185    -0.4785     5.5214    -1.4805 C
186 C186     0.9991     5.7566    -1.7394 C
187 O187     1.6614     4.5527    -2.1466 O
188 C188     1.2944     6.7694    -2.8537 C
189 O189     2.4760     7.5108    -2.6037 O
190 C190     1.4014     5.8747    -4.0920 C
191 C191     1.9966     4.5840    -3.5292 C
192 N192     1.5599     3.3387    -4.1547 N
193 C193     2.5162     2.3226    -4.3353 C
194 O194     3.7100     2.5826    -4.1668 O
195 N195     2.0911     1.0854    -4.6734 N
196 C196     0.7951     0.8331    -4.8569 C
197 C197    -0.1855     1.8692    -4.7790 C
198 C198     0.2383     3.0812    -4.3674 C
199 N199     0.4394    -0.4298    -5.1054 N
200 O200    -0.1972    -2.3226    -1.8770 O
201 N201     1.9281     1.7005    -1.2121 N
202 N202    -2.5492    -4.0281     0.6467 N
203 O203    -2.7925    -3.4023     4.4377 O
204 N204    -6.0358    -0.3577     3.2361 N
205 H205    -7.9849    -8.0844     2.3405 H
206 H206   -10.4716    -8.2696     1.0514 H
207 H207   -10.2110    -7.9116     2.7666 H
208 H208   -10.6677    -5.8412     1.5907 H
209 H209    -9.3525    -6.8200    -0.6732 H
210 H210    -7.2999    -5.0717    -0.5571 H
211 H211    -7.2010    -6.6189     0.3148 H
212 H212    -8.0976    -3.9389     1.4803 H
213 H213    -5.8476    -6.9776     2.2363 H
214 H214    -3.8335    -1.1785     4.1280 H
215 H215   -10.4540    -1.6046    -0.0805 H
216 H216    -9.3238    -1.8481     1.2799 H
217 H217    -9.3261     0.4694     0.4231 H
218 H218    -9.4003    -0.4061    -2.1704 H
219 H219    -6.7711    -0.0254    -2.7469 H
220 H220    -7.3746    -1.5832    -2.1781 H
221 H221    -5.8844     0.5662    -0.6299 H
222 H222    -4.8597    -4.6799    -0.5811 H
223 H223    -6.5740    -2.9775    -1.1263 H
224 H224    -7.0917     4.3017    -1.2996 H
225 H225    -6.5737     2.8916    -0.3478 H
226 H226    -4.9412     4.7727    -0.4199 H
227 H227    -5.3057     5.0164    -3.1469 H
228 H228    -3.0165     3.8062    -3.9188 H
229 H229    -4.4580     2.8066    -3.5833 H
230 H230    -2.1704     3.4226    -1.6637 H
231 H231    -4.5071     0.5326    -2.5864 H
232 H232     1.6783    -0.7857    -1.3886 H
233 H233    -0.8727     6.3698    -0.9145 H
234 H234    -0.5878     4.6018    -0.8976 H
235 H235     1.4636     6.0823    -0.8046 H
236 H236     0.4924     7.5013    -2.9432 H
237 H237     3.2036     6.8994    -2.4674 H
238 H238     0.4097     5.7180    -4.5135 H
239 H239     2.0467     6.3147    -4.8513 H
240 H240     3.0801     4.5702    -3.6215 H
241 H241    -1.2367     1.6659    -4.9244 H
242 H242    -0.4472     3.8888    -4.1395 H
243 H243    -0.5373    -0.6721    -5.1072 H
244 H244     1.1252    -1.1745    -4.9567 H
245 H245     1.9185     2.7091    -1.2958 H
246 H246     2.8118     1.1915    -1.2456 H
247 H247    -2.6232    -5.0039     0.4190 H
248 H248    -1.7070    -3.6764     1.1084 H
249 H249    -5.3180     0.3505     3.3991 H
250 H250    -6.6874    -0.1530     2.4860 H
@<TRIPOS>BOND
1 1 2 1
2 1 80 1
3 2 3 1
4 2 81 1
5 2 82 1
6 3 4 1
7 3 5 1
8 3 83 1
9 4 8 1
10 5 6 1
11 5 7 1
12 5 84 1
13 6 18 1
14 7 8 1
15 7 85 1
16 7 86 1
17 8 9 1
18 8 87 1
19 9 10 Ar
20 9 17 Ar
21 10 11 2
22 10 88 1
23 11 12 Ar
24 12 13 Ar
25 12 17 2
26 13 14 1
27 13 74 2
28 14 15 Ar
29 14 89 1
30 15 16 2
31 15 75 Ar
32 16 17 Ar
33 18 19 2
34 18 20 2
35 18 21 1
36 21 22 1
37 22 23 1
38 22 90 1
39 22 91 1
40 23 24 1
41 23 25 1
42 23 92 1
43 24 28 1
44 25 26 1
45 25 27 1
46 25 93 1
47 26 36 1
48 27 28 1
49 27 94 1
50 27 95 1
51 28 29 1
52 28 96 1
53 29 30 1
54 29 35 Ar
55 30 31 2
56 30 32 Ar
57 32 33 Ar
58 33 34 Ar
59 33 76 Ar
60 34 35 2
61 34 97 1
62 35 98 1
63 36 37 2
64 36 38 2
65 36 39 1
66 39 40 1
67 40 41 1
68 40 99 1
69 40 100 1
70 41 42 1
71 41 43 1
72 41 101 1
73 42 46 1
74 43 44 1
75 43 45 1
76 43 102 1
77 44 56 1
78 45 46 1
79 45 103 1
80 45 104 1
81 46 47 1
82 46 105 1
83 47 48 Ar
84 47 55 Ar
85 48 49 2
86 48 106 1
87 49 50 1
88 50 51 Ar
89 50 55 Ar
90 51 52 1
91 51 77 2
92 52 53 Ar
93 52 107 1
94 53 54 2
95 53 78 Ar
96 54 55 Ar
97 56 57 2
98 56 58 2
99 56 59 1
100 59 60 1
101 60 61 1
102 60 108 1
103 60 109 1
104 61 62 1
105 61 63 1
106 61 110 1
107 62 66 1
108 63 64 1
109 63 65 1
110 63 111 1
111 64 112 1
112 65 66 1
113 65 113 1
114 65 114 1
115 66 67 1
116 66 115 1
117 67 68 1
118 67 73 Ar
119 68 69 2
120 68 70 Ar
121 70 71 Ar
122 71 72 Ar
123 71 79 Ar
124 72 73 2
125 72 116 1
126 73 117 1
127 75 118 1
128 75 119 1
129 76 120 1
130 76 121 1
131 78 122 1
132 78 123 1
133 79 124 1
134 79 125 1
135 126 127 1
136 126 205 1
137 127 128 1
138 127 206 1
139 127 207 1
140 128 129 1
141 128 130 1
142 128 208 1
143 129 133 1
144 130 131 1
145 130 132 1
146 130 209 1
147 131 143 1
148 132 133 1
149 132 210 1
150 132 211 1
151 133 134 1
152 133 212 1
153 134 135 Ar
154 134 142 Ar
155 135 136 2
156 135 213 1
157 136 137 1
158 137 138 Ar
159 137 142 2
160 138 139 1
161 138 203 2
162 139 140 Ar
163 139 214 1
164 140 141 2
165 140 204 Ar
166 141 142 Ar
167 143 144 2
168 143 145 2
169 143 146 1
170 146 147 1
171 147 148 1
172 147 215 1
173 147 216 1
174 148 149 1
175 148 150 1
176 148 217 1
177 149 153 1
178 150 151 1
179 150 152 1
180 150 218 1
181 151 161 1
182 152 153 1
183 152 219 1
184 152 220 1
185 153 154 1
186 153 221 1
187 154 155 1
188 154 160 Ar
189 155 156 2
190 155 157 Ar
191 157 158 Ar
192 158 159 Ar
193 158 202 Ar
194 159 160 2
195 159 222 1
196 160 223 1
197 161 162 2
198 161 163 2
199 161 164 1
200 164 165 1
201 165 166 1
202 165 224 1
203 165 225 1
204 166 167 1
205 166 168 1
206 166 226 1
207 167 171 1
208 168 169 1
209 168 170 1
210 168 227 1
211 169 181 1
212 170 171 1
213 170 228 1
214 170 229 1
215 171 172 1
216 171 230 1
217 172 173 Ar
218 172 180 Ar
219 173 174 2
220 173 231 1
221 174 175 1
222 175 176 Ar
223 175 180 2
224 176 177 1
225 176 200 2
226 177 178 Ar
227 177 232 1
228 178 179 2
229 178 201 Ar
230 179 180 Ar
231 181 182 2
232 181 183 2
233 181 184 1
234 184 185 1
235 185 186 1
236 185 233 1
237 185 234 1
238 186 187 1
239 186 188 1
240 186 235 1
241 187 191 1
242 188 189 1
243 188 190 1
244 188 236 1
245 189 237 1
246 190 191 1
247 190 238 1
248 190 239 1
249 191 192 1
250 191 240 1
251 192 193 1
252 192 198 Ar
253 193 194 2
254 193 195 Ar
255 195 196 Ar
256 196 197 Ar
257 196 199 Ar
258 197 198 2
259 197 241 1
260 198 242 1
261 199 243 1
262 199 244 1
263 201 245 1
264 201 246 1
265 202 247 1
266 202 248 1
267 204 249 1
268 204 250 1
