# Supplementary material for: The past, present and future of Scientific discourse
Source: J Cheminform. 2011 Oct 14;3:46. doi: 10.1186/1758-2946-3-46 (PMC3208583; doi:10.1186/1758-2946-3-46)
Supplement: Additional file 1 — Interactive Jmol-enhanced version of Figure 3. [file 1758-2946-3-46-S1.zip › Additional file 1/B-CG-ECD.log]

 Entering Gaussian System, Link 0=g09
 Input=/home/rzepa/B-DNA-ECD.com
 Output=/home/rzepa/B-DNA-ECD.log
 Initial command:
 /apps/gaussian/g09_b01/g09/l1.exe /tmp/pbs.5065833.cx1/Gau-4524.inp -scrdir=/tmp/pbs.5065833.cx1/
 Entering Link 1 = /apps/gaussian/g09_b01/g09/l1.exe PID=      4525.
  
 Copyright (c) 1988,1990,1992,1993,1995,1998,2003,2009,2010,
            Gaussian, Inc.  All Rights Reserved.
  
 This is part of the Gaussian(R) 09 program.  It is based on
 the Gaussian(R) 03 system (copyright 2003, Gaussian, Inc.),
 the Gaussian(R) 98 system (copyright 1998, Gaussian, Inc.),
 the Gaussian(R) 94 system (copyright 1995, Gaussian, Inc.),
 the Gaussian 92(TM) system (copyright 1992, Gaussian, Inc.),
 the Gaussian 90(TM) system (copyright 1990, Gaussian, Inc.),
 the Gaussian 88(TM) system (copyright 1988, Gaussian, Inc.),
 the Gaussian 86(TM) system (copyright 1986, Carnegie Mellon
 University), and the Gaussian 82(TM) system (copyright 1983,
 Carnegie Mellon University). Gaussian is a federally registered
 trademark of Gaussian, Inc.
  
 This software contains proprietary and confidential information,
 including trade secrets, belonging to Gaussian, Inc.
  
 This software is provided under written license and may be
 used, copied, transmitted, or stored only in accord with that
 written license.
  
 The following legend is applicable only to US Government
 contracts under FAR:
  
                    RESTRICTED RIGHTS LEGEND
  
 Use, reproduction and disclosure by the US Government is
 subject to restrictions as set forth in subparagraphs (a)
 and (c) of the Commercial Computer Software - Restricted
 Rights clause in FAR 52.227-19.
  
 Gaussian, Inc.
 340 Quinnipiac St., Bldg. 40, Wallingford CT 06492
  
  
 ---------------------------------------------------------------
 Warning -- This program may not be used in any manner that
 competes with the business of Gaussian, Inc. or will provide
 assistance to any competitor of Gaussian, Inc.  The licensee
 of this program is prohibited from giving any competitor of
 Gaussian, Inc. access to this program.  By using this program,
 the user acknowledges that Gaussian, Inc. is engaged in the
 business of creating and licensing software in the field of
 computational chemistry and represents and warrants to the
 licensee that it is not a competitor of Gaussian, Inc. and that
 it will not use this program in any manner prohibited above.
 ---------------------------------------------------------------
  

 Cite this work as:
 Gaussian 09, Revision B.01,
 M. J. Frisch, G. W. Trucks, H. B. Schlegel, G. E. Scuseria, 
 M. A. Robb, J. R. Cheeseman, G. Scalmani, V. Barone, B. Mennucci, 
 G. A. Petersson, H. Nakatsuji, M. Caricato, X. Li, H. P. Hratchian, 
 A. F. Izmaylov, J. Bloino, G. Zheng, J. L. Sonnenberg, M. Hada, 
 M. Ehara, K. Toyota, R. Fukuda, J. Hasegawa, M. Ishida, T. Nakajima, 
 Y. Honda, O. Kitao, H. Nakai, T. Vreven, J. A. Montgomery, Jr., 
 J. E. Peralta, F. Ogliaro, M. Bearpark, J. J. Heyd, E. Brothers, 
 K. N. Kudin, V. N. Staroverov, T. Keith, R. Kobayashi, J. Normand, 
 K. Raghavachari, A. Rendell, J. C. Burant, S. S. Iyengar, J. Tomasi, 
 M. Cossi, N. Rega, J. M. Millam, M. Klene, J. E. Knox, J. B. Cross, 
 V. Bakken, C. Adamo, J. Jaramillo, R. Gomperts, R. E. Stratmann, 
 O. Yazyev, A. J. Austin, R. Cammi, C. Pomelli, J. W. Ochterski, 
 R. L. Martin, K. Morokuma, V. G. Zakrzewski, G. A. Voth, 
 P. Salvador, J. J. Dannenberg, S. Dapprich, A. D. Daniels, 
 O. Farkas, J. B. Foresman, J. V. Ortiz, J. Cioslowski, 
 and D. J. Fox, Gaussian, Inc., Wallingford CT, 2010.
 
 ******************************************
 Gaussian 09:  EM64L-G09RevB.01 12-Aug-2010
                31-Jan-2011 
 ******************************************
 %nprocshared=12
 Will use up to   12 processors via shared memory.
 %mem=15000MB
 %NoSave
 %Chk=/work/rzepa/B-DNA.chk
 ----------------------------------------------------------------------
 # cam-b3lyp/6-31G(d) td(nstates=25) guess=read # scrf(cpcm,solvent=wat
 er)
 ----------------------------------------------------------------------
 1/38=1/1;
 2/12=2,17=6,18=5,40=1/2;
 3/5=1,6=6,7=1,11=2,16=1,25=1,30=1,70=2101,72=1,74=-40,116=-2/1,2,8,3;
 4/5=1/1;
 5/5=2,38=6,53=1/2;
 8/6=1,10=2,108=25/1;
 9/41=25,42=1/14;
 6/7=2,8=2,9=2,10=2/1;
 99/5=1,9=1/99;
 -------------------
 Title Card Required
 -------------------
 Symbolic Z-matrix:
 Charge = -6 Multiplicity = 1
 8                    0     10.03549  -7.96917  -2.35137 
 6                    0     9.10176  -6.99079  -2.76161 
 6                    0     9.60408  -5.56888  -2.50281 
 8                    0     8.76342  -4.64462  -3.19774 
 6                    0     9.56336  -5.16068  -1.02886 
 8                    0     10.61559  -4.23684  -0.79455 
 6                    0     8.18626  -4.51249  -0.91115 
 6                    0     7.98572  -3.88167  -2.2887 
 7                    0     6.60705  -3.86211  -2.73687 
 6                    0     5.73314  -4.92643  -2.82183 
 7                    0     4.57101  -4.60882  -3.32134 
 6                    0     4.67705  -3.256    -3.58894 
 6                    0     3.71815  -2.32933  -4.10195 
 7                    0     4.24826  -1.04136  -4.18975 
 6                    0     5.52568  -0.6818   -3.84047 
 7                    0     6.41783  -1.52834  -3.36313 
 6                    0     5.93365  -2.7801   -3.24336 
 15                   0     10.97185  -3.79963   0.7619 
 8                    0     12.35324  -3.22902   0.70799 
 8                    0     10.57156  -4.89546   1.69775 
 8                    0     9.88214  -2.58349   1.00364 
 6                    0     10.05481  -1.40389   0.23871 
 6                    0     8.81255  -0.54864   0.31728 
 8                    0     7.72655  -1.22849  -0.29781 
 6                    0     8.33927  -0.15874   1.73961 
 8                    0     8.68588   1.20214   1.94764 
 6                    0     6.8283   -0.42119   1.6907 
 6                    0     6.55416  -0.61668   0.20102 
 7                    0     5.4115   -1.45717  -0.09836 
 6                    0     4.31456  -0.91608  -0.78534 
 8                    0     4.36937   0.25069  -1.19379 
 7                    0     3.2279   -1.69805  -0.97087 
 6                    0     3.20678  -2.96514  -0.552 
 6                    0     4.3425   -3.56167   0.0877 
 6                    0     5.40356  -2.75928   0.306 
 15                   0     8.39469   1.90285   3.41595 
 8                    0     9.22967   3.14399   3.43643 
 8                    0     8.43527   0.87184   4.49817 
 8                    0     6.80066   2.31609   3.25404 
 6                    0     6.46879   3.21777   2.21281 
 6                    0     4.96994   3.3995    2.12901 
 8                    0     4.35834   2.19637   1.65005 
 6                    0     4.2658    3.76306   3.46264 
 8                    0     3.47206   4.91784   3.19483 
 6                    0     3.47344   2.49303   3.7605 
 6                    0     3.14101   2.03088   2.35191 
 7                    0     2.67689   0.67331   2.22956 
 6                    0     3.32738  -0.5054    2.53502 
 7                    0     2.57048  -1.56095   2.40922 
 6                    0     1.34399  -1.05774   2.00968 
 6                    0     0.09873  -1.70791   1.75075 
 7                    0    -0.90356  -0.78586   1.45302 
 6                    0    -0.75471   0.58171   1.41823 
 7                    0     0.40625   1.18668   1.61244 
 6                    0     1.39146   0.32626   1.90348 
 15                   0     2.1621    5.36273   4.08686 
 8                    0     1.93771   6.81047   3.77865 
 8                    0     2.25095   4.82947   5.48186 
 8                    0     0.98336   4.46251   3.35539 
 6                    0     0.41091   4.88297   2.12807 
 6                    0    -1.08142   5.13714   2.28023 
 8                    0    -1.80658   3.90907   2.40426 
 6                    0    -1.47368   5.96559   3.51445 
 8                    0    -2.56736   6.82884   3.25618 
 6                    0    -1.79019   4.88604   4.55737 
 6                    0    -2.31535   3.71537   3.71812 
 7                    0    -1.95131   2.38206   4.19606 
 6                    0    -2.92882   1.36334   4.17278 
 8                    0    -4.09936   1.65297   3.90136 
 7                    0    -2.5462    0.09233   4.45571 
 6                    0    -1.27301  -0.19028   4.74682 
 6                    0    -0.26978   0.82638   4.79836 
 6                    0    -0.6496    2.08072   4.47287 
 8                    0     2.55409  -2.55459  -4.45315 
 7                    0     5.87014   0.60594  -4.06617 
 7                    0     2.09468  -3.6664   -0.75908 
 8                    0    -0.15482  -2.92007   1.78186 
 7                    0    -1.84851   1.30421   1.17198 
 7                    0    -0.95522  -1.46481   4.99271 
 1                    0     9.99662  -8.04085  -1.39 
 1                    0     8.96334  -7.11536  -3.83872 
 1                    0     8.1231   -7.14288  -2.28232 
 1                    0     10.62153  -5.47529  -2.8942 
 1                    0     9.67343  -6.01189  -0.35004 
 1                    0     8.16213  -3.76075  -0.12451 
 1                    0     7.42209  -5.26914  -0.70843 
 1                    0     8.31045  -2.83849  -2.30152 
 1                    0     6.02111  -5.91873  -2.50303 
 1                    0     3.57781  -0.2987   -4.45287 
 1                    0     10.90564  -0.82393   0.61579 
 1                    0     10.24835  -1.65235  -0.81197 
 1                    0     9.01037   0.38883  -0.22379 
 1                    0     8.82015  -0.77411   2.50274 
 1                    0     6.25169   0.40396   2.10858 
 1                    0     6.59039  -1.33771   2.23953 
 1                    0     6.3688    0.3342   -0.30287 
 1                    0     4.34305  -4.59679   0.40128 
 1                    0     6.30215  -3.10175   0.80215 
 1                    0     6.93256   4.1951    2.39416 
 1                    0     6.83679   2.83707   1.25144 
 1                    0     4.76896   4.20767   1.4148 
 1                    0     4.98201   3.99759   4.25443 
 1                    0     2.60549   2.6557    4.39672 
 1                    0     4.14174   1.76369   4.23013 
 1                    0     2.34874   2.65162   1.92057 
 1                    0     4.36204  -0.50902   2.84403 
 1                    0    -1.84267  -1.18095   1.26561 
 1                    0     0.88736   5.80434   1.7775 
 1                    0     0.56011   4.08769   1.38874 
 1                    0    -1.43995   5.63213   1.37089 
 1                    0    -0.65114   6.60939   3.83068 
 1                    0    -3.30303   6.30043   2.91822 
 1                    0    -2.53343   5.23013   5.27892 
 1                    0    -0.87885   4.62031   5.0959 
 1                    0    -3.40317   3.70021   3.66865 
 1                    0     0.76639   0.59103   5.00484 
 1                    0     0.05992   2.89541   4.37868 
 1                    0     5.12766   1.31101  -4.11389 
 1                    0     6.71605   0.89429  -3.59581 
 1                    0     1.27061  -3.21533  -1.17135 
 1                    0     2.01028  -4.60277  -0.39708 
 1                    0    -1.77229   2.3056    1.30463 
 1                    0    -2.77753   0.8809    1.08511 
 1                    0     0.01507  -1.72418   5.08343 
 1                    0    -1.64062  -2.20545   4.81062 
 8                    0    -8.6678   -8.52642   1.31727 
 6                    0    -9.89466  -7.84703   1.50394 
 6                    0    -9.75862  -6.34517   1.30243 
 8                    0    -8.78855  -5.85775   2.24474 
 6                    0    -9.26824  -5.91772  -0.10053 
 8                    0    -10.0588  -4.79586  -0.48788 
 6                    0    -7.79798  -5.61556   0.15706 
 6                    0    -7.85902  -5.03021   1.55722 
 7                    0    -6.60822  -5.00701   2.27127 
 6                    0    -5.72759  -6.04453   2.50189 
 7                    0    -4.64468  -5.6774    3.12934 
 6                    0    -4.80965  -4.3165    3.32093 
 6                    0    -3.93791  -3.34214   3.89243 
 7                    0    -4.4868   -2.05804   3.83391 
 6                    0    -5.6937   -1.73794   3.26001 
 7                    0    -6.51241  -2.63744   2.7445 
 6                    0    -6.0149   -3.88511   2.79115 
 15                   0    -9.56272  -3.5624   -1.46044 
 8                    0    -10.81247  -2.88292  -1.92359 
 8                    0    -8.49007  -4.01998  -2.40445 
 8                    0    -8.78406  -2.61143  -0.36599 
 6                    0    -9.44041  -1.56613   0.32721 
 6                    0    -8.7905   -0.22751   0.01573 
 8                    0    -7.44173  -0.19017   0.48995 
 6                    0    -8.69714   0.12187  -1.4753 
 8                    0    -8.76575   1.54106  -1.55613 
 6                    0    -7.34206  -0.47031  -1.86228 
 6                    0    -6.52144  -0.29963  -0.58831 
 7                    0    -5.54188  -1.35231  -0.31464 
 6                    0    -4.42657  -0.97125   0.44908 
 8                    0    -4.35626   0.19614   0.8477 
 7                    0    -3.47331  -1.8877    0.73178 
 6                    0    -3.60272  -3.15169   0.33061 
 6                    0    -4.77053  -3.59086  -0.3699 
 6                    0    -5.70415  -2.65783  -0.66896 
 15                   0    -8.27045   2.39224  -2.87851 
 8                    0    -9.03311   3.67902  -2.83854 
 8                    0    -8.22928   1.51669  -4.09095 
 8                    0    -6.69202   2.67876  -2.46779 
 6                    0    -6.46841   3.51189  -1.33991 
 6                    0    -5.03095   3.98839  -1.28464 
 8                    0    -4.15958   2.89953  -0.96017 
 6                    0    -4.4894    4.60365  -2.59181 
 8                    0    -3.65853   5.70047  -2.20822 
 6                    0    -3.72979   3.42729  -3.18922 
 6                    0    -3.13683   2.81     -1.93479 
 7                    0    -2.71507   1.443    -2.06997 
 6                    0    -3.47857   0.33835  -2.37324 
 7                    0    -2.8      -0.77606  -2.3699 
 6                    0    -1.50974  -0.38329  -2.04743 
 6                    0    -0.31784  -1.13882  -1.85265 
 7                    0     0.77193  -0.31717  -1.55894 
 6                    0     0.73459   1.05374  -1.44959 
 7                    0    -0.37914   1.75426  -1.56483 
 6                    0    -1.44265   0.98998  -1.85825 
 15                   0    -2.42528   6.29566  -3.12313 
 8                    0    -2.13424   7.65206  -2.55895 
 8                    0    -2.66205   6.05079  -4.58017 
 8                    0    -1.20044   5.26146  -2.70576 
 6                    0    -0.50355   5.4379   -1.48258 
 6                    0     0.97431   5.70205  -1.7244 
 8                    0     1.66086   4.50904  -2.12258 
 6                    0     1.26233   6.72261  -2.83691 
 8                    0     2.41367   7.50265  -2.5654 
 6                    0     1.42076   5.82773  -4.07278 
 6                    0     2.03029   4.54767  -3.49513 
 7                    0     1.63426   3.29303  -4.13146 
 6                    0     2.62026   2.30066  -4.30626 
 8                    0     3.80876   2.59518  -4.12525 
 7                    0     2.23084   1.0518   -4.65653 
 6                    0     0.94066   0.76864  -4.85503 
 6                    0    -0.06948   1.77744  -4.77474 
 6                    0     0.31914   2.99964  -4.34799 
 7                    0     0.62069  -0.50215  -5.12699 
 8                    0    -0.17901  -2.36896  -1.91541 
 7                    0     1.89692   1.67855  -1.20897 
 7                    0    -2.60513  -3.99255   0.61278 
 8                    0    -2.82196  -3.53105   4.39102 
 7                    0    -6.05793  -0.43559   3.26504 
 1                    0    -8.08856  -8.22523   2.02948 
 1                    0    -10.59979  -8.24807   0.7702 
 1                    0    -10.3025  -8.0395    2.50578 
 1                    0    -10.72465  -5.86489   1.49423 
 1                    0    -9.39921  -6.7131   -0.84034 
 1                    0    -7.35941  -4.95428  -0.58474 
 1                    0    -7.25052  -6.56296   0.1714 
 1                    0    -8.2055   -3.99347   1.5284 
 1                    0    -5.9483   -7.05358   2.18331 
 1                    0    -3.85585  -1.28848   4.11986 
 1                    0    -10.50014  -1.52687   0.05682 
 1                    0    -9.34757  -1.75648   1.40195 
 1                    0    -9.34628   0.55374   0.54404 
 1                    0    -9.51315  -0.32374  -2.05253 
 1                    0    -6.89367   0.04044  -2.71292 
 1                    0    -7.49955  -1.51349  -2.13372 
 1                    0    -5.93929   0.62056  -0.62364 
 1                    0    -4.90063  -4.62519  -0.66078 
 1                    0    -6.61571  -2.91582  -1.1932 
 1                    0    -7.12523   4.38839  -1.38697 
 1                    0    -6.69494   2.96014  -0.41808 
 1                    0    -4.96258   4.73894  -0.48845 
 1                    0    -5.28917   4.96552  -3.24432 
 1                    0    -2.98665   3.71608  -3.93023 
 1                    0    -4.45217   2.73858  -3.63657 
 1                    0    -2.24755   3.35724  -1.61693 
 1                    0    -4.53573   0.43884  -2.57713 
 1                    0     1.67545  -0.80234  -1.40892 
 1                    0    -0.92116   6.28214  -0.92449 
 1                    0    -0.60162   4.519    -0.89306 
 1                    0     1.42332   6.0345   -0.78188 
 1                    0     0.43771   7.42923  -2.94424 
 1                    0     3.15701   6.90645  -2.40282 
 1                    0     0.44258   5.65105  -4.52266 
 1                    0     2.07521   6.28252  -4.8187 
 1                    0     3.11703   4.55586  -3.56233 
 1                    0    -1.11572   1.54657  -4.92836 
 1                    0    -0.3901    3.78752  -4.1181 
 1                    0    -0.35096  -0.77334  -5.13664 
 1                    0     1.31983  -1.23528  -4.96941 
 1                    0     1.88288   2.68974  -1.28812 
 1                    0     2.78797   1.17992  -1.25207 
 1                    0    -2.67187  -4.96779   0.3691 
 1                    0    -1.7636   -3.64974   1.08616 
 1                    0    -5.32965   0.2645    3.43083 
 1                    0    -6.69922  -0.20832   2.50882 
 
 Stoichiometry    C76H92N32O44P6(6-)
 Framework group  C1[X(C76H92N32O44P6)]
 Deg. of freedom   744
 Full point group                 C1      NOp   1
 Largest Abelian subgroup         C1      NOp   1
 Largest concise Abelian subgroup C1      NOp   1
                         Standard orientation:                         
 ---------------------------------------------------------------------
 Center     Atomic      Atomic             Coordinates (Angstroms)
 Number     Number       Type             X           Y           Z
 ---------------------------------------------------------------------
      1          8           0       10.035490   -7.969175   -2.351367
      2          6           0        9.101763   -6.990792   -2.761611
      3          6           0        9.604079   -5.568881   -2.502809
      4          8           0        8.763423   -4.644618   -3.197743
      5          6           0        9.563361   -5.160680   -1.028862
      6          8           0       10.615593   -4.236842   -0.794547
      7          6           0        8.186262   -4.512493   -0.911152
      8          6           0        7.985717   -3.881665   -2.288701
      9          7           0        6.607055   -3.862110   -2.736871
     10          6           0        5.733140   -4.926431   -2.821834
     11          7           0        4.571012   -4.608817   -3.321345
     12          6           0        4.677046   -3.255998   -3.588944
     13          6           0        3.718154   -2.329326   -4.101953
     14          7           0        4.248265   -1.041360   -4.189750
     15          6           0        5.525677   -0.681796   -3.840474
     16          7           0        6.417834   -1.528341   -3.363130
     17          6           0        5.933653   -2.780102   -3.243364
     18         15           0       10.971855   -3.799634    0.761898
     19          8           0       12.353236   -3.229022    0.707985
     20          8           0       10.571556   -4.895461    1.697753
     21          8           0        9.882137   -2.583493    1.003638
     22          6           0       10.054814   -1.403887    0.238713
     23          6           0        8.812552   -0.548641    0.317284
     24          8           0        7.726547   -1.228493   -0.297814
     25          6           0        8.339272   -0.158738    1.739608
     26          8           0        8.685884    1.202141    1.947644
     27          6           0        6.828295   -0.421185    1.690697
     28          6           0        6.554159   -0.616684    0.201018
     29          7           0        5.411502   -1.457174   -0.098360
     30          6           0        4.314563   -0.916082   -0.785337
     31          8           0        4.369365    0.250690   -1.193786
     32          7           0        3.227902   -1.698053   -0.970871
     33          6           0        3.206779   -2.965135   -0.551998
     34          6           0        4.342500   -3.561665    0.087697
     35          6           0        5.403557   -2.759277    0.306004
     36         15           0        8.394694    1.902852    3.415951
     37          8           0        9.229673    3.143991    3.436428
     38          8           0        8.435268    0.871835    4.498165
     39          8           0        6.800658    2.316091    3.254038
     40          6           0        6.468786    3.217766    2.212806
     41          6           0        4.969943    3.399503    2.129006
     42          8           0        4.358335    2.196374    1.650049
     43          6           0        4.265803    3.763062    3.462636
     44          8           0        3.472063    4.917843    3.194834
     45          6           0        3.473437    2.493034    3.760503
     46          6           0        3.141013    2.030877    2.351909
     47          7           0        2.676885    0.673309    2.229558
     48          6           0        3.327379   -0.505396    2.535017
     49          7           0        2.570476   -1.560953    2.409224
     50          6           0        1.343986   -1.057741    2.009676
     51          6           0        0.098733   -1.707909    1.750754
     52          7           0       -0.903556   -0.785861    1.453022
     53          6           0       -0.754708    0.581705    1.418226
     54          7           0        0.406248    1.186675    1.612442
     55          6           0        1.391460    0.326255    1.903483
     56         15           0        2.162104    5.362735    4.086859
     57          8           0        1.937706    6.810469    3.778654
     58          8           0        2.250947    4.829465    5.481855
     59          8           0        0.983362    4.462511    3.355388
     60          6           0        0.410913    4.882966    2.128072
     61          6           0       -1.081416    5.137141    2.280234
     62          8           0       -1.806582    3.909068    2.404261
     63          6           0       -1.473677    5.965593    3.514450
     64          8           0       -2.567361    6.828842    3.256176
     65          6           0       -1.790191    4.886037    4.557367
     66          6           0       -2.315345    3.715374    3.718117
     67          7           0       -1.951310    2.382061    4.196055
     68          6           0       -2.928820    1.363340    4.172782
     69          8           0       -4.099358    1.652970    3.901360
     70          7           0       -2.546201    0.092325    4.455707
     71          6           0       -1.273014   -0.190282    4.746820
     72          6           0       -0.269782    0.826376    4.798356
     73          6           0       -0.649596    2.080718    4.472867
     74          8           0        2.554089   -2.554593   -4.453150
     75          7           0        5.870140    0.605941   -4.066172
     76          7           0        2.094677   -3.666396   -0.759079
     77          8           0       -0.154815   -2.920073    1.781863
     78          7           0       -1.848513    1.304214    1.171978
     79          7           0       -0.955221   -1.464813    4.992706
     80          1           0        9.996619   -8.040850   -1.389995
     81          1           0        8.963336   -7.115359   -3.838717
     82          1           0        8.123104   -7.142875   -2.282321
     83          1           0       10.621526   -5.475294   -2.894204
     84          1           0        9.673426   -6.011895   -0.350041
     85          1           0        8.162134   -3.760751   -0.124508
     86          1           0        7.422086   -5.269140   -0.708428
     87          1           0        8.310446   -2.838492   -2.301519
     88          1           0        6.021114   -5.918731   -2.503034
     89          1           0        3.577805   -0.298697   -4.452865
     90          1           0       10.905644   -0.823927    0.615794
     91          1           0       10.248350   -1.652352   -0.811974
     92          1           0        9.010374    0.388825   -0.223790
     93          1           0        8.820152   -0.774105    2.502739
     94          1           0        6.251692    0.403955    2.108584
     95          1           0        6.590388   -1.337709    2.239528
     96          1           0        6.368795    0.334195   -0.302867
     97          1           0        4.343052   -4.596790    0.401280
     98          1           0        6.302149   -3.101746    0.802146
     99          1           0        6.932558    4.195103    2.394160
    100          1           0        6.836787    2.837074    1.251440
    101          1           0        4.768958    4.207667    1.414799
    102          1           0        4.982014    3.997588    4.254434
    103          1           0        2.605492    2.655699    4.396725
    104          1           0        4.141741    1.763686    4.230133
    105          1           0        2.348739    2.651619    1.920569
    106          1           0        4.362038   -0.509022    2.844026
    107          1           0       -1.842669   -1.180954    1.265610
    108          1           0        0.887364    5.804337    1.777498
    109          1           0        0.560106    4.087689    1.388742
    110          1           0       -1.439950    5.632133    1.370886
    111          1           0       -0.651135    6.609386    3.830677
    112          1           0       -3.303032    6.300430    2.918217
    113          1           0       -2.533431    5.230134    5.278916
    114          1           0       -0.878849    4.620312    5.095896
    115          1           0       -3.403168    3.700211    3.668654
    116          1           0        0.766392    0.591033    5.004839
    117          1           0        0.059923    2.895406    4.378680
    118          1           0        5.127664    1.311012   -4.113887
    119          1           0        6.716049    0.894290   -3.595812
    120          1           0        1.270605   -3.215334   -1.171347
    121          1           0        2.010277   -4.602772   -0.397082
    122          1           0       -1.772291    2.305598    1.304634
    123          1           0       -2.777534    0.880898    1.085107
    124          1           0        0.015066   -1.724181    5.083427
    125          1           0       -1.640624   -2.205454    4.810617
    126          8           0       -8.667802   -8.526419    1.317270
    127          6           0       -9.894663   -7.847035    1.503938
    128          6           0       -9.758619   -6.345171    1.302425
    129          8           0       -8.788552   -5.857748    2.244743
    130          6           0       -9.268244   -5.917716   -0.100529
    131          8           0      -10.058800   -4.795863   -0.487879
    132          6           0       -7.797982   -5.615563    0.157061
    133          6           0       -7.859017   -5.030212    1.557224
    134          7           0       -6.608217   -5.007009    2.271270
    135          6           0       -5.727594   -6.044530    2.501887
    136          7           0       -4.644684   -5.677400    3.129342
    137          6           0       -4.809654   -4.316498    3.320926
    138          6           0       -3.937905   -3.342136    3.892426
    139          7           0       -4.486798   -2.058039    3.833910
    140          6           0       -5.693697   -1.737938    3.260006
    141          7           0       -6.512408   -2.637439    2.744495
    142          6           0       -6.014900   -3.885114    2.791152
    143         15           0       -9.562719   -3.562399   -1.460435
    144          8           0      -10.812467   -2.882921   -1.923588
    145          8           0       -8.490069   -4.019982   -2.404452
    146          8           0       -8.784064   -2.611431   -0.365994
    147          6           0       -9.440410   -1.566133    0.327206
    148          6           0       -8.790501   -0.227505    0.015728
    149          8           0       -7.441732   -0.190172    0.489951
    150          6           0       -8.697140    0.121874   -1.475299
    151          8           0       -8.765748    1.541057   -1.556134
    152          6           0       -7.342056   -0.470313   -1.862276
    153          6           0       -6.521440   -0.299634   -0.588306
    154          7           0       -5.541884   -1.352307   -0.314638
    155          6           0       -4.426575   -0.971246    0.449075
    156          8           0       -4.356262    0.196136    0.847697
    157          7           0       -3.473308   -1.887704    0.731780
    158          6           0       -3.602722   -3.151686    0.330605
    159          6           0       -4.770527   -3.590860   -0.369904
    160          6           0       -5.704154   -2.657827   -0.668963
    161         15           0       -8.270447    2.392238   -2.878507
    162          8           0       -9.033113    3.679019   -2.838540
    163          8           0       -8.229283    1.516693   -4.090951
    164          8           0       -6.692020    2.678760   -2.467785
    165          6           0       -6.468412    3.511892   -1.339913
    166          6           0       -5.030949    3.988386   -1.284636
    167          8           0       -4.159576    2.899527   -0.960172
    168          6           0       -4.489403    4.603654   -2.591806
    169          8           0       -3.658526    5.700475   -2.208223
    170          6           0       -3.729786    3.427285   -3.189221
    171          6           0       -3.136828    2.810004   -1.934787
    172          7           0       -2.715065    1.443000   -2.069972
    173          6           0       -3.478574    0.338347   -2.373236
    174          7           0       -2.799996   -0.776058   -2.369898
    175          6           0       -1.509744   -0.383285   -2.047428
    176          6           0       -0.317837   -1.138825   -1.852652
    177          7           0        0.771932   -0.317172   -1.558938
    178          6           0        0.734593    1.053741   -1.449587
    179          7           0       -0.379136    1.754259   -1.564832
    180          6           0       -1.442647    0.989975   -1.858252
    181         15           0       -2.425277    6.295658   -3.123133
    182          8           0       -2.134244    7.652059   -2.558951
    183          8           0       -2.662049    6.050793   -4.580172
    184          8           0       -1.200443    5.261464   -2.705758
    185          6           0       -0.503554    5.437903   -1.482578
    186          6           0        0.974307    5.702047   -1.724400
    187          8           0        1.660864    4.509040   -2.122583
    188          6           0        1.262332    6.722611   -2.836911
    189          8           0        2.413672    7.502646   -2.565400
    190          6           0        1.420763    5.827725   -4.072785
    191          6           0        2.030287    4.547667   -3.495131
    192          7           0        1.634264    3.293027   -4.131459
    193          6           0        2.620263    2.300663   -4.306263
    194          8           0        3.808758    2.595175   -4.125246
    195          7           0        2.230841    1.051797   -4.656525
    196          6           0        0.940655    0.768641   -4.855029
    197          6           0       -0.069476    1.777443   -4.774742
    198          6           0        0.319142    2.999640   -4.347992
    199          7           0        0.620691   -0.502154   -5.126987
    200          8           0       -0.179012   -2.368963   -1.915414
    201          7           0        1.896916    1.678552   -1.208967
    202          7           0       -2.605131   -3.992551    0.612779
    203          8           0       -2.821958   -3.531054    4.391019
    204          7           0       -6.057932   -0.435587    3.265040
    205          1           0       -8.088562   -8.225233    2.029484
    206          1           0      -10.599786   -8.248070    0.770199
    207          1           0      -10.302497   -8.039502    2.505778
    208          1           0      -10.724652   -5.864886    1.494225
    209          1           0       -9.399210   -6.713097   -0.840342
    210          1           0       -7.359411   -4.954280   -0.584743
    211          1           0       -7.250523   -6.562956    0.171403
    212          1           0       -8.205503   -3.993465    1.528401
    213          1           0       -5.948301   -7.053580    2.183307
    214          1           0       -3.855846   -1.288484    4.119861
    215          1           0      -10.500144   -1.526871    0.056822
    216          1           0       -9.347571   -1.756483    1.401951
    217          1           0       -9.346276    0.553742    0.544038
    218          1           0       -9.513151   -0.323735   -2.052531
    219          1           0       -6.893670    0.040442   -2.712918
    220          1           0       -7.499549   -1.513486   -2.133723
    221          1           0       -5.939291    0.620558   -0.623637
    222          1           0       -4.900628   -4.625190   -0.660780
    223          1           0       -6.615711   -2.915817   -1.193203
    224          1           0       -7.125225    4.388385   -1.386973
    225          1           0       -6.694944    2.960144   -0.418076
    226          1           0       -4.962580    4.738938   -0.488454
    227          1           0       -5.289167    4.965523   -3.244316
    228          1           0       -2.986649    3.716078   -3.930226
    229          1           0       -4.452166    2.738582   -3.636567
    230          1           0       -2.247545    3.357238   -1.616932
    231          1           0       -4.535726    0.438835   -2.577133
    232          1           0        1.675446   -0.802341   -1.408920
    233          1           0       -0.921157    6.282139   -0.924487
    234          1           0       -0.601624    4.519000   -0.893063
    235          1           0        1.423323    6.034496   -0.781882
    236          1           0        0.437714    7.429234   -2.944244
    237          1           0        3.157006    6.906449   -2.402817
    238          1           0        0.442580    5.651052   -4.522664
    239          1           0        2.075207    6.282520   -4.818704
    240          1           0        3.117027    4.555855   -3.562334
    241          1           0       -1.115719    1.546569   -4.928358
    242          1           0       -0.390098    3.787522   -4.118101
    243          1           0       -0.350955   -0.773342   -5.136635
    244          1           0        1.319834   -1.235277   -4.969414
    245          1           0        1.882876    2.689737   -1.288124
    246          1           0        2.787970    1.179918   -1.252069
    247          1           0       -2.671870   -4.967789    0.369099
    248          1           0       -1.763604   -3.649741    1.086158
    249          1           0       -5.329645    0.264498    3.430830
    250          1           0       -6.699222   -0.208322    2.508815
 ---------------------------------------------------------------------
 Rotational constants (GHZ):      0.0101471      0.0051809      0.0045138
 Standard basis: 6-31G(d) (6D, 7F)
 There are  2578 symmetry adapted basis functions of A   symmetry.
 Integral buffers will be    131072 words long.
 Raffenetti 2 integral format.
 Two-electron integral symmetry is turned on.
  2578 basis functions,  4936 primitive gaussians,  2578 cartesian basis functions
   610 alpha electrons      610 beta electrons
       nuclear repulsion energy     52897.8645824787 Hartrees.
 NAtoms=  250 NActive=  250 NUniq=  250 SFac= 1.00D+00 NAtFMM=   50 NAOKFM=T Big=T
 ------------------------------------------------------------------------------
 Polarizable Continuum Model (PCM)
 =================================
 Model                : C-PCM.
 Atomic radii         : UFF (Universal Force Field).
 Polarization charges : Total charges.
 Charge compensation  : None.
 Solution method      : Matrix inversion.
 Cavity type          : Scaled VdW (van der Waals Surface) (Alpha=1.100).
 Cavity algorithm     : GePol (No added spheres)
                        Default sphere list used, NSphG=  250.
                        Lebedev-Laikov grids with approx.  5.0 points / Ang**2.
                        Smoothing algorithm: Karplus/York (Gamma=1.0000).
                        Polarization charges: spherical gaussians, with
                                              point-specific exponents (IZeta= 3).
                        Self-potential: point-specific (ISelfS= 7).
                        Self-field    : sphere-specific E.n sum rule (ISelfD= 2).
 Solvent              : Water, Eps=  78.355300 Eps(inf)=   1.777849
 ------------------------------------------------------------------------------
 One-electron integrals computed using PRISM.
 NBasis=  2578 RedAO= T  NBF=  2578
 NBsUse=  2578 1.00D-06 NBFU=  2578
 Initial guess read from the checkpoint file:  /work/rzepa/B-DNA.chk
 B after Tr=     0.000000    0.000000    0.000000
         Rot=    0.995317    0.094557    0.020042   -0.001151 Ang=  11.09 deg.
 Initial guess orbital symmetries:
       Occupied  (A) (A) (A) (A) (A) (A) (A) (A) (A) (A) (A) (A)
                 (A) (A) (A) (A) (A) (A) (A) (A) (A) (A) (A) (A)
                 (A) (A) (A) (A) (A) (A) (A) (A) (A) (A) (A) (A)
                 (A) (A) (A) (A) (A) (A) (A) (A) (A) (A) (A) (A)
                 (A) (A) (A) (A) (A) (A) (A) (A) (A) (A) (A) (A)
                 (A) (A) (A) (A) (A) (A) (A) (A) (A) (A) (A) (A)
                 (A) (A) (A) (A) (A) (A) (A) (A) (A) (A) (A) (A)
                 (A) (A) (A) (A) (A) (A) (A) (A) (A) (A) (A) (A)
                 (A) (A) (A) (A) (A) (A) (A) (A) (A) (A) (A) (A)
                 (A) (A) (A) (A) (A) (A) (A) (A) (A) (A) (A) (A)
                 (A) (A) (A) (A) (A) (A) (A) (A) (A) (A) (A) (A)
                 (A) (A) (A) (A) (A) (A) (A) (A) (A) (A) (A) (A)
                 (A) (A) (A) (A) (A) (A) (A) (A) (A) (A) (A) (A)
                 (A) (A) (A) (A) (A) (A) (A) (A) (A) (A) (A) (A)
                 (A) (A) (A) (A) (A) (A) (A) (A) (A) (A) (A) (A)
                 (A) (A) (A) (A) (A) (A) (A) (A) (A) (A) (A) (A)
                 (A) (A) (A) (A) (A) (A) (A) (A) (A) (A) (A) (A)
                 (A) (A) (A) (A) (A) (A) (A) (A) (A) (A) (A) (A)
                 (A) (A) (A) (A) (A) (A) (A) (A) (A) (A) (A) (A)
                 (A) (A) (A) (A) (A) (A) (A) (A) (A) (A) (A) (A)
                 (A) (A) (A) (A) (A) (A) (A) (A) (A) (A) (A) (A)
                 (A) (A) (A) (A) (A) (A) (A) (A) (A) (A) (A) (A)
                 (A) (A) (A) (A) (A) (A) (A) (A) (A) (A) (A) (A)
                 (A) (A) (A) (A) (A) (A) (A) (A) (A) (A) (A) (A)
                 (A) (A) (A) (A) (A) (A) (A) (A) (A) (A) (A) (A)
                 (A) (A) (A) (A) (A) (A) (A) (A) (A) (A) (A) (A)
                 (A) (A) (A) (A) (A) (A) (A) (A) (A) (A) (A) (A)
                 (A) (A) (A) (A) (A) (A) (A) (A) (A) (A) (A) (A)
                 (A) (A) (A) (A) (A) (A) (A) (A) (A) (A) (A) (A)
                 (A) (A) (A) (A) (A) (A) (A) (A) (A) (A) (A) (A)
                 (A) (A) (A) (A) (A) (A) (A) (A) (A) (A) (A) (A)
                 (A) (A) (A) (A) (A) (A) (A) (A) (A) (A) (A) (A)
                 (A) (A) (A) (A) (A) (A) (A) (A) (A) (A) (A) (A)
                 (A) (A) (A) (A) (A) (A) (A) (A) (A) (A) (A) (A)
                 (A) (A) (A) (A) (A) (A) (A) (A) (A) (A) (A) (A)
                 (A) (A) (A) (A) (A) (A) (A) (A) (A) (A) (A) (A)
                 (A) (A) (A) (A) (A) (A) (A) (A) (A) (A) (A) (A)
                 (A) (A) (A) (A) (A) (A) (A) (A) (A) (A) (A) (A)
                 (A) (A) (A) (A) (A) (A) (A) (A) (A) (A) (A) (A)
                 (A) (A) (A) (A) (A) (A) (A) (A) (A) (A) (A) (A)
                 (A) (A) (A) (A) (A) (A) (A) (A) (A) (A) (A) (A)
                 (A) (A) (A) (A) (A) (A) (A) (A) (A) (A) (A) (A)
                 (A) (A) (A) (A) (A) (A) (A) (A) (A) (A) (A) (A)
                 (A) (A) (A) (A) (A) (A) (A) (A) (A) (A) (A) (A)
                 (A) (A) (A) (A) (A) (A) (A) (A) (A) (A) (A) (A)
                 (A) (A) (A) (A) (A) (A) (A) (A) (A) (A) (A) (A)
                 (A) (A) (A) (A) (A) (A) (A) (A) (A) (A) (A) (A)
                 (A) (A) (A) (A) (A) (A) (A) (A) (A) (A) (A) (A)
                 (A) (A) (A) (A) (A) (A) (A) (A) (A) (A) (A) (A)
                 (A) (A) (A) (A) (A) (A) (A) (A) (A) (A) (A) (A)
                 (A) (A) (A) (A) (A) (A) (A) (A) (A) (A)
       Virtual   (A) (A) (A) (A) (A) (A) (A) (A) (A) (A) (A) (A)
                 (A) (A) (A) (A) (A) (A) (A) (A) (A) (A) (A) (A)
                 (A) (A) (A) (A) (A) (A) (A) (A) (A) (A) (A) (A)
                 (A) (A) (A) (A) (A) (A) (A) (A) (A) (A) (A) (A)
                 (A) (A) (A) (A) (A) (A) (A) (A) (A) (A) (A) (A)
                 (A) (A) (A) (A) (A) (A) (A) (A) (A) (A) (A) (A)
                 (A) (A) (A) (A) (A) (A) (A) (A) (A) (A) (A) (A)
                 (A) (A) (A) (A) (A) (A) (A) (A) (A) (A) (A) (A)
                 (A) (A) (A) (A) (A) (A) (A) (A) (A) (A) (A) (A)
                 (A) (A) (A) (A) (A) (A) (A) (A) (A) (A) (A) (A)
                 (A) (A) (A) (A) (A) (A) (A) (A) (A) (A) (A) (A)
                 (A) (A) (A) (A) (A) (A) (A) (A) (A) (A) (A) (A)
                 (A) (A) (A) (A) (A) (A) (A) (A) (A) (A) (A) (A)
                 (A) (A) (A) (A) (A) (A) (A) (A) (A) (A) (A) (A)
                 (A) (A) (A) (A) (A) (A) (A) (A) (A) (A) (A) (A)
                 (A) (A) (A) (A) (A) (A) (A) (A) (A) (A) (A) (A)
                 (A) (A) (A) (A) (A) (A) (A) (A) (A) (A) (A) (A)
                 (A) (A) (A) (A) (A) (A) (A) (A) (A) (A) (A) (A)
                 (A) (A) (A) (A) (A) (A) (A) (A) (A) (A) (A) (A)
                 (A) (A) (A) (A) (A) (A) (A) (A) (A) (A) (A) (A)
                 (A) (A) (A) (A) (A) (A) (A) (A) (A) (A) (A) (A)
                 (A) (A) (A) (A) (A) (A) (A) (A) (A) (A) (A) (A)
                 (A) (A) (A) (A) (A) (A) (A) (A) (A) (A) (A) (A)
                 (A) (A) (A) (A) (A) (A) (A) (A) (A) (A) (A) (A)
                 (A) (A) (A) (A) (A) (A) (A) (A) (A) (A) (A) (A)
                 (A) (A) (A) (A) (A) (A) (A) (A) (A) (A) (A) (A)
                 (A) (A) (A) (A) (A) (A) (A) (A) (A) (A) (A) (A)
                 (A) (A) (A) (A) (A) (A) (A) (A) (A) (A) (A) (A)
                 (A) (A) (A) (A) (A) (A) (A) (A) (A) (A) (A) (A)
                 (A) (A) (A) (A) (A) (A) (A) (A) (A) (A) (A) (A)
                 (A) (A) (A) (A) (A) (A) (A) (A) (A) (A) (A) (A)
                 (A) (A) (A) (A) (A) (A) (A) (A) (A) (A) (A) (A)
                 (A) (A) (A) (A) (A) (A) (A) (A) (A) (A) (A) (A)
                 (A) (A) (A) (A) (A) (A) (A) (A) (A) (A) (A) (A)
                 (A) (A) (A) (A) (A) (A) (A) (A) (A) (A) (A) (A)
                 (A) (A) (A) (A) (A) (A) (A) (A) (A) (A) (A) (A)
                 (A) (A) (A) (A) (A) (A) (A) (A) (A) (A) (A) (A)
                 (A) (A) (A) (A) (A) (A) (A) (A) (A) (A) (A) (A)
                 (A) (A) (A) (A) (A) (A) (A) (A) (A) (A) (A) (A)
                 (A) (A) (A) (A) (A) (A) (A) (A) (A) (A) (A) (A)
                 (A) (A) (A) (A) (A) (A) (A) (A) (A) (A) (A) (A)
                 (A) (A) (A) (A) (A) (A) (A) (A) (A) (A) (A) (A)
                 (A) (A) (A) (A) (A) (A) (A) (A) (A) (A) (A) (A)
                 (A) (A) (A) (A) (A) (A) (A) (A) (A) (A) (A) (A)
                 (A) (A) (A) (A) (A) (A) (A) (A) (A) (A) (A) (A)
                 (A) (A) (A) (A) (A) (A) (A) (A) (A) (A) (A) (A)
                 (A) (A) (A) (A) (A) (A) (A) (A) (A) (A) (A) (A)
                 (A) (A) (A) (A) (A) (A) (A) (A) (A) (A) (A) (A)
                 (A) (A) (A) (A) (A) (A) (A) (A) (A) (A) (A) (A)
                 (A) (A) (A) (A) (A) (A) (A) (A) (A) (A) (A) (A)
                 (A) (A) (A) (A) (A) (A) (A) (A) (A) (A) (A) (A)
                 (A) (A) (A) (A) (A) (A) (A) (A) (A) (A) (A) (A)
                 (A) (A) (A) (A) (A) (A) (A) (A) (A) (A) (A) (A)
                 (A) (A) (A) (A) (A) (A) (A) (A) (A) (A) (A) (A)
                 (A) (A) (A) (A) (A) (A) (A) (A) (A) (A) (A) (A)
                 (A) (A) (A) (A) (A) (A) (A) (A) (A) (A) (A) (A)
                 (A) (A) (A) (A) (A) (A) (A) (A) (A) (A) (A) (A)
                 (A) (A) (A) (A) (A) (A) (A) (A) (A) (A) (A) (A)
                 (A) (A) (A) (A) (A) (A) (A) (A) (A) (A) (A) (A)
                 (A) (A) (A) (A) (A) (A) (A) (A) (A) (A) (A) (A)
                 (A) (A) (A) (A) (A) (A) (A) (A) (A) (A) (A) (A)
                 (A) (A) (A) (A) (A) (A) (A) (A) (A) (A) (A) (A)
                 (A) (A) (A) (A) (A) (A) (A) (A) (A) (A) (A) (A)
                 (A) (A) (A) (A) (A) (A) (A) (A) (A) (A) (A) (A)
                 (A) (A) (A) (A) (A) (A) (A) (A) (A) (A) (A) (A)
                 (A) (A) (A) (A) (A) (A) (A) (A) (A) (A) (A) (A)
                 (A) (A) (A) (A) (A) (A) (A) (A) (A) (A) (A) (A)
                 (A) (A) (A) (A) (A) (A) (A) (A) (A) (A) (A) (A)
                 (A) (A) (A) (A) (A) (A) (A) (A) (A) (A) (A) (A)
                 (A) (A) (A) (A) (A) (A) (A) (A) (A) (A) (A) (A)
                 (A) (A) (A) (A) (A) (A) (A) (A) (A) (A) (A) (A)
                 (A) (A) (A) (A) (A) (A) (A) (A) (A) (A) (A) (A)
                 (A) (A) (A) (A) (A) (A) (A) (A) (A) (A) (A) (A)
                 (A) (A) (A) (A) (A) (A) (A) (A) (A) (A) (A) (A)
                 (A) (A) (A) (A) (A) (A) (A) (A) (A) (A) (A) (A)
                 (A) (A) (A) (A) (A) (A) (A) (A) (A) (A) (A) (A)
                 (A) (A) (A) (A) (A) (A) (A) (A) (A) (A) (A) (A)
                 (A) (A) (A) (A) (A) (A) (A) (A) (A) (A) (A) (A)
                 (A) (A) (A) (A) (A) (A) (A) (A) (A) (A) (A) (A)
                 (A) (A) (A) (A) (A) (A) (A) (A) (A) (A) (A) (A)
                 (A) (A) (A) (A) (A) (A) (A) (A) (A) (A) (A) (A)
                 (A) (A) (A) (A) (A) (A) (A) (A) (A) (A) (A) (A)
                 (A) (A) (A) (A) (A) (A) (A) (A) (A) (A) (A) (A)
                 (A) (A) (A) (A) (A) (A) (A) (A) (A) (A) (A) (A)
                 (A) (A) (A) (A) (A) (A) (A) (A) (A) (A) (A) (A)
                 (A) (A) (A) (A) (A) (A) (A) (A) (A) (A) (A) (A)
                 (A) (A) (A) (A) (A) (A) (A) (A) (A) (A) (A) (A)
                 (A) (A) (A) (A) (A) (A) (A) (A) (A) (A) (A) (A)
                 (A) (A) (A) (A) (A) (A) (A) (A) (A) (A) (A) (A)
                 (A) (A) (A) (A) (A) (A) (A) (A) (A) (A) (A) (A)
                 (A) (A) (A) (A) (A) (A) (A) (A) (A) (A) (A) (A)
                 (A) (A) (A) (A) (A) (A) (A) (A) (A) (A) (A) (A)
                 (A) (A) (A) (A) (A) (A) (A) (A) (A) (A) (A) (A)
                 (A) (A) (A) (A) (A) (A) (A) (A) (A) (A) (A) (A)
                 (A) (A) (A) (A) (A) (A) (A) (A) (A) (A) (A) (A)
                 (A) (A) (A) (A) (A) (A) (A) (A) (A) (A) (A) (A)
                 (A) (A) (A) (A) (A) (A) (A) (A) (A) (A) (A) (A)
                 (A) (A) (A) (A) (A) (A) (A) (A) (A) (A) (A) (A)
                 (A) (A) (A) (A) (A) (A) (A) (A) (A) (A) (A) (A)
                 (A) (A) (A) (A) (A) (A) (A) (A) (A) (A) (A) (A)
                 (A) (A) (A) (A) (A) (A) (A) (A) (A) (A) (A) (A)
                 (A) (A) (A) (A) (A) (A) (A) (A) (A) (A) (A) (A)
                 (A) (A) (A) (A) (A) (A) (A) (A) (A) (A) (A) (A)
                 (A) (A) (A) (A) (A) (A) (A) (A) (A) (A) (A) (A)
                 (A) (A) (A) (A) (A) (A) (A) (A) (A) (A) (A) (A)
                 (A) (A) (A) (A) (A) (A) (A) (A) (A) (A) (A) (A)
                 (A) (A) (A) (A) (A) (A) (A) (A) (A) (A) (A) (A)
                 (A) (A) (A) (A) (A) (A) (A) (A) (A) (A) (A) (A)
                 (A) (A) (A) (A) (A) (A) (A) (A) (A) (A) (A) (A)
                 (A) (A) (A) (A) (A) (A) (A) (A) (A) (A) (A) (A)
                 (A) (A) (A) (A) (A) (A) (A) (A) (A) (A) (A) (A)
                 (A) (A) (A) (A) (A) (A) (A) (A) (A) (A) (A) (A)
                 (A) (A) (A) (A) (A) (A) (A) (A) (A) (A) (A) (A)
                 (A) (A) (A) (A) (A) (A) (A) (A) (A) (A) (A) (A)
                 (A) (A) (A) (A) (A) (A) (A) (A) (A) (A) (A) (A)
                 (A) (A) (A) (A) (A) (A) (A) (A) (A) (A) (A) (A)
                 (A) (A) (A) (A) (A) (A) (A) (A) (A) (A) (A) (A)
                 (A) (A) (A) (A) (A) (A) (A) (A) (A) (A) (A) (A)
                 (A) (A) (A) (A) (A) (A) (A) (A) (A) (A) (A) (A)
                 (A) (A) (A) (A) (A) (A) (A) (A) (A) (A) (A) (A)
                 (A) (A) (A) (A) (A) (A) (A) (A) (A) (A) (A) (A)
                 (A) (A) (A) (A) (A) (A) (A) (A) (A) (A) (A) (A)
                 (A) (A) (A) (A) (A) (A) (A) (A) (A) (A) (A) (A)
                 (A) (A) (A) (A) (A) (A) (A) (A) (A) (A) (A) (A)
                 (A) (A) (A) (A) (A) (A) (A) (A) (A) (A) (A) (A)
                 (A) (A) (A) (A) (A) (A) (A) (A) (A) (A) (A) (A)
                 (A) (A) (A) (A) (A) (A) (A) (A) (A) (A) (A) (A)
                 (A) (A) (A) (A) (A) (A) (A) (A) (A) (A) (A) (A)
                 (A) (A) (A) (A) (A) (A) (A) (A) (A) (A) (A) (A)
                 (A) (A) (A) (A) (A) (A) (A) (A) (A) (A) (A) (A)
                 (A) (A) (A) (A) (A) (A) (A) (A) (A) (A) (A) (A)
                 (A) (A) (A) (A) (A) (A) (A) (A) (A) (A) (A) (A)
                 (A) (A) (A) (A) (A) (A) (A) (A) (A) (A) (A) (A)
                 (A) (A) (A) (A) (A) (A) (A) (A) (A) (A) (A) (A)
                 (A) (A) (A) (A) (A) (A) (A) (A) (A) (A) (A) (A)
                 (A) (A) (A) (A) (A) (A) (A) (A) (A) (A) (A) (A)
                 (A) (A) (A) (A) (A) (A) (A) (A) (A) (A) (A) (A)
                 (A) (A) (A) (A) (A) (A) (A) (A) (A) (A) (A) (A)
                 (A) (A) (A) (A) (A) (A) (A) (A) (A) (A) (A) (A)
                 (A) (A) (A) (A) (A) (A) (A) (A) (A) (A) (A) (A)
                 (A) (A) (A) (A) (A) (A) (A) (A) (A) (A) (A) (A)
                 (A) (A) (A) (A) (A) (A) (A) (A) (A) (A) (A) (A)
                 (A) (A) (A) (A) (A) (A) (A) (A) (A) (A) (A) (A)
                 (A) (A) (A) (A) (A) (A) (A) (A) (A) (A) (A) (A)
                 (A) (A) (A) (A) (A) (A) (A) (A) (A) (A) (A) (A)
                 (A) (A) (A) (A) (A) (A) (A) (A) (A) (A) (A) (A)
                 (A) (A) (A) (A) (A) (A) (A) (A) (A) (A) (A) (A)
                 (A) (A) (A) (A) (A) (A) (A) (A) (A) (A) (A) (A)
                 (A) (A) (A) (A) (A) (A) (A) (A) (A) (A) (A) (A)
                 (A) (A) (A) (A) (A) (A) (A) (A) (A) (A) (A) (A)
                 (A) (A) (A) (A) (A) (A) (A) (A) (A) (A) (A) (A)
                 (A) (A) (A) (A) (A) (A) (A) (A) (A) (A) (A) (A)
                 (A) (A) (A) (A) (A) (A) (A) (A) (A) (A) (A) (A)
                 (A) (A) (A) (A) (A) (A) (A) (A) (A) (A) (A) (A)
                 (A) (A) (A) (A) (A) (A) (A) (A) (A) (A) (A) (A)
                 (A) (A) (A) (A) (A) (A) (A) (A) (A) (A) (A) (A)
                 (A) (A) (A) (A) (A) (A) (A) (A) (A) (A) (A) (A)
                 (A) (A) (A) (A) (A) (A) (A) (A) (A) (A) (A) (A)
                 (A) (A) (A) (A) (A) (A) (A) (A) (A) (A) (A) (A)
                 (A) (A) (A) (A) (A) (A) (A) (A) (A) (A) (A) (A)
                 (A) (A) (A) (A) (A) (A) (A) (A) (A) (A) (A) (A)
                 (A) (A) (A) (A) (A) (A) (A) (A) (A) (A) (A) (A)
                 (A) (A) (A) (A) (A) (A) (A) (A) (A) (A) (A) (A)
                 (A) (A) (A) (A) (A) (A) (A) (A) (A) (A) (A) (A)
 Requested convergence on RMS density matrix=1.00D-08 within 128 cycles.
 Requested convergence on MAX density matrix=1.00D-06.
 Requested convergence on             energy=1.00D-06.
 No special actions if energy rises.
 FoFJK:  IHMeth= 1 ICntrl=     0 DoSepK=T KAlg= 1 I1Cent= 0 FoldK=F
 FoFJK:  IHMeth= 1 ICntrl=     0 DoSepK=T KAlg= 1 I1Cent= 0 FoldK=F
 FoFJK:  IHMeth= 1 ICntrl=     0 DoSepK=T KAlg= 1 I1Cent= 0 FoldK=F
 FoFJK:  IHMeth= 1 ICntrl=     0 DoSepK=T KAlg= 1 I1Cent= 0 FoldK=F
 FoFJK:  IHMeth= 1 ICntrl=     0 DoSepK=T KAlg= 1 I1Cent= 0 FoldK=F
 FoFJK:  IHMeth= 1 ICntrl=     0 DoSepK=T KAlg= 1 I1Cent= 0 FoldK=F
 FoFJK:  IHMeth= 1 ICntrl=     0 DoSepK=T KAlg= 1 I1Cent= 0 FoldK=F
 FoFJK:  IHMeth= 1 ICntrl=     0 DoSepK=T KAlg= 1 I1Cent= 0 FoldK=F
 FoFJK:  IHMeth= 1 ICntrl=     0 DoSepK=T KAlg= 1 I1Cent= 0 FoldK=F
 FoFJK:  IHMeth= 1 ICntrl=     0 DoSepK=T KAlg= 1 I1Cent= 0 FoldK=F
 FoFJK:  IHMeth= 1 ICntrl=     0 DoSepK=T KAlg= 1 I1Cent= 0 FoldK=F
 FoFJK:  IHMeth= 1 ICntrl=     0 DoSepK=T KAlg= 1 I1Cent= 0 FoldK=F
 FoFJK:  IHMeth= 1 ICntrl=     0 DoSepK=T KAlg= 1 I1Cent= 0 FoldK=F
 Error on total polarization charges =  0.01689
 SCF Done:  E(RCAM-B3LYP) =  -10060.0240365     A.U. after   13 cycles
             Convg  =    0.3208D-08             -V/T =  2.0076
 ExpMin= 9.98D-02 ExpMax= 1.94D+04 ExpMxC= 2.91D+03 IAcc=3 IRadAn=         5 AccDes= 0.00D+00
 HarFok:  IExCor=  205 AccDes= 0.00D+00 IRadAn=         5 IDoV=-2
 ScaDFX=  1.000000  1.000000  1.000000  1.000000
 Range of M.O.s used for correlation:   183  2578
 NBasis=  2578 NAE=   610 NBE=   610 NFC=   182 NFV=     0
 NROrb=   2396 NOA=   428 NOB=   428 NVA=  1968 NVB=  1968
 Would need an additional************ words for in-memory AO integral storage.
 NEqPCM:  Using non-equilibrium solvation (IEInf=1, Eps=  78.3553, EpsInf=   1.7778)
 Orbital symmetries:
       Occupied  (A) (A) (A) (A) (A) (A) (A) (A) (A) (A) (A) (A)
                 (A) (A) (A) (A) (A) (A) (A) (A) (A) (A) (A) (A)
                 (A) (A) (A) (A) (A) (A) (A) (A) (A) (A) (A) (A)
                 (A) (A) (A) (A) (A) (A) (A) (A) (A) (A) (A) (A)
                 (A) (A) (A) (A) (A) (A) (A) (A) (A) (A) (A) (A)
                 (A) (A) (A) (A) (A) (A) (A) (A) (A) (A) (A) (A)
                 (A) (A) (A) (A) (A) (A) (A) (A) (A) (A) (A) (A)
                 (A) (A) (A) (A) (A) (A) (A) (A) (A) (A) (A) (A)
                 (A) (A) (A) (A) (A) (A) (A) (A) (A) (A) (A) (A)
                 (A) (A) (A) (A) (A) (A) (A) (A) (A) (A) (A) (A)
                 (A) (A) (A) (A) (A) (A) (A) (A) (A) (A) (A) (A)
                 (A) (A) (A) (A) (A) (A) (A) (A) (A) (A) (A) (A)
                 (A) (A) (A) (A) (A) (A) (A) (A) (A) (A) (A) (A)
                 (A) (A) (A) (A) (A) (A) (A) (A) (A) (A) (A) (A)
                 (A) (A) (A) (A) (A) (A) (A) (A) (A) (A) (A) (A)
                 (A) (A) (A) (A) (A) (A) (A) (A) (A) (A) (A) (A)
                 (A) (A) (A) (A) (A) (A) (A) (A) (A) (A) (A) (A)
                 (A) (A) (A) (A) (A) (A) (A) (A) (A) (A) (A) (A)
                 (A) (A) (A) (A) (A) (A) (A) (A) (A) (A) (A) (A)
                 (A) (A) (A) (A) (A) (A) (A) (A) (A) (A) (A) (A)
                 (A) (A) (A) (A) (A) (A) (A) (A) (A) (A) (A) (A)
                 (A) (A) (A) (A) (A) (A) (A) (A) (A) (A) (A) (A)
                 (A) (A) (A) (A) (A) (A) (A) (A) (A) (A) (A) (A)
                 (A) (A) (A) (A) (A) (A) (A) (A) (A) (A) (A) (A)
                 (A) (A) (A) (A) (A) (A) (A) (A) (A) (A) (A) (A)
                 (A) (A) (A) (A) (A) (A) (A) (A) (A) (A) (A) (A)
                 (A) (A) (A) (A) (A) (A) (A) (A) (A) (A) (A) (A)
                 (A) (A) (A) (A) (A) (A) (A) (A) (A) (A) (A) (A)
                 (A) (A) (A) (A) (A) (A) (A) (A) (A) (A) (A) (A)
                 (A) (A) (A) (A) (A) (A) (A) (A) (A) (A) (A) (A)
                 (A) (A) (A) (A) (A) (A) (A) (A) (A) (A) (A) (A)
                 (A) (A) (A) (A) (A) (A) (A) (A) (A) (A) (A) (A)
                 (A) (A) (A) (A) (A) (A) (A) (A) (A) (A) (A) (A)
                 (A) (A) (A) (A) (A) (A) (A) (A) (A) (A) (A) (A)
                 (A) (A) (A) (A) (A) (A) (A) (A) (A) (A) (A) (A)
                 (A) (A) (A) (A) (A) (A) (A) (A) (A) (A) (A) (A)
                 (A) (A) (A) (A) (A) (A) (A) (A) (A) (A) (A) (A)
                 (A) (A) (A) (A) (A) (A) (A) (A) (A) (A) (A) (A)
                 (A) (A) (A) (A) (A) (A) (A) (A) (A) (A) (A) (A)
                 (A) (A) (A) (A) (A) (A) (A) (A) (A) (A) (A) (A)
                 (A) (A) (A) (A) (A) (A) (A) (A) (A) (A) (A) (A)
                 (A) (A) (A) (A) (A) (A) (A) (A) (A) (A) (A) (A)
                 (A) (A) (A) (A) (A) (A) (A) (A) (A) (A) (A) (A)
                 (A) (A) (A) (A) (A) (A) (A) (A) (A) (A) (A) (A)
                 (A) (A) (A) (A) (A) (A) (A) (A) (A) (A) (A) (A)
                 (A) (A) (A) (A) (A) (A) (A) (A) (A) (A) (A) (A)
                 (A) (A) (A) (A) (A) (A) (A) (A) (A) (A) (A) (A)
                 (A) (A) (A) (A) (A) (A) (A) (A) (A) (A) (A) (A)
                 (A) (A) (A) (A) (A) (A) (A) (A) (A) (A) (A) (A)
                 (A) (A) (A) (A) (A) (A) (A) (A) (A) (A) (A) (A)
                 (A) (A) (A) (A) (A) (A) (A) (A) (A) (A)
       Virtual   (A) (A) (A) (A) (A) (A) (A) (A) (A) (A) (A) (A)
                 (A) (A) (A) (A) (A) (A) (A) (A) (A) (A) (A) (A)
                 (A) (A) (A) (A) (A) (A) (A) (A) (A) (A) (A) (A)
                 (A) (A) (A) (A) (A) (A) (A) (A) (A) (A) (A) (A)
                 (A) (A) (A) (A) (A) (A) (A) (A) (A) (A) (A) (A)
                 (A) (A) (A) (A) (A) (A) (A) (A) (A) (A) (A) (A)
                 (A) (A) (A) (A) (A) (A) (A) (A) (A) (A) (A) (A)
                 (A) (A) (A) (A) (A) (A) (A) (A) (A) (A) (A) (A)
                 (A) (A) (A) (A) (A) (A) (A) (A) (A) (A) (A) (A)
                 (A) (A) (A) (A) (A) (A) (A) (A) (A) (A) (A) (A)
                 (A) (A) (A) (A) (A) (A) (A) (A) (A) (A) (A) (A)
                 (A) (A) (A) (A) (A) (A) (A) (A) (A) (A) (A) (A)
                 (A) (A) (A) (A) (A) (A) (A) (A) (A) (A) (A) (A)
                 (A) (A) (A) (A) (A) (A) (A) (A) (A) (A) (A) (A)
                 (A) (A) (A) (A) (A) (A) (A) (A) (A) (A) (A) (A)
                 (A) (A) (A) (A) (A) (A) (A) (A) (A) (A) (A) (A)
                 (A) (A) (A) (A) (A) (A) (A) (A) (A) (A) (A) (A)
                 (A) (A) (A) (A) (A) (A) (A) (A) (A) (A) (A) (A)
                 (A) (A) (A) (A) (A) (A) (A) (A) (A) (A) (A) (A)
                 (A) (A) (A) (A) (A) (A) (A) (A) (A) (A) (A) (A)
                 (A) (A) (A) (A) (A) (A) (A) (A) (A) (A) (A) (A)
                 (A) (A) (A) (A) (A) (A) (A) (A) (A) (A) (A) (A)
                 (A) (A) (A) (A) (A) (A) (A) (A) (A) (A) (A) (A)
                 (A) (A) (A) (A) (A) (A) (A) (A) (A) (A) (A) (A)
                 (A) (A) (A) (A) (A) (A) (A) (A) (A) (A) (A) (A)
                 (A) (A) (A) (A) (A) (A) (A) (A) (A) (A) (A) (A)
                 (A) (A) (A) (A) (A) (A) (A) (A) (A) (A) (A) (A)
                 (A) (A) (A) (A) (A) (A) (A) (A) (A) (A) (A) (A)
                 (A) (A) (A) (A) (A) (A) (A) (A) (A) (A) (A) (A)
                 (A) (A) (A) (A) (A) (A) (A) (A) (A) (A) (A) (A)
                 (A) (A) (A) (A) (A) (A) (A) (A) (A) (A) (A) (A)
                 (A) (A) (A) (A) (A) (A) (A) (A) (A) (A) (A) (A)
                 (A) (A) (A) (A) (A) (A) (A) (A) (A) (A) (A) (A)
                 (A) (A) (A) (A) (A) (A) (A) (A) (A) (A) (A) (A)
                 (A) (A) (A) (A) (A) (A) (A) (A) (A) (A) (A) (A)
                 (A) (A) (A) (A) (A) (A) (A) (A) (A) (A) (A) (A)
                 (A) (A) (A) (A) (A) (A) (A) (A) (A) (A) (A) (A)
                 (A) (A) (A) (A) (A) (A) (A) (A) (A) (A) (A) (A)
                 (A) (A) (A) (A) (A) (A) (A) (A) (A) (A) (A) (A)
                 (A) (A) (A) (A) (A) (A) (A) (A) (A) (A) (A) (A)
                 (A) (A) (A) (A) (A) (A) (A) (A) (A) (A) (A) (A)
                 (A) (A) (A) (A) (A) (A) (A) (A) (A) (A) (A) (A)
                 (A) (A) (A) (A) (A) (A) (A) (A) (A) (A) (A) (A)
                 (A) (A) (A) (A) (A) (A) (A) (A) (A) (A) (A) (A)
                 (A) (A) (A) (A) (A) (A) (A) (A) (A) (A) (A) (A)
                 (A) (A) (A) (A) (A) (A) (A) (A) (A) (A) (A) (A)
                 (A) (A) (A) (A) (A) (A) (A) (A) (A) (A) (A) (A)
                 (A) (A) (A) (A) (A) (A) (A) (A) (A) (A) (A) (A)
                 (A) (A) (A) (A) (A) (A) (A) (A) (A) (A) (A) (A)
                 (A) (A) (A) (A) (A) (A) (A) (A) (A) (A) (A) (A)
                 (A) (A) (A) (A) (A) (A) (A) (A) (A) (A) (A) (A)
                 (A) (A) (A) (A) (A) (A) (A) (A) (A) (A) (A) (A)
                 (A) (A) (A) (A) (A) (A) (A) (A) (A) (A) (A) (A)
                 (A) (A) (A) (A) (A) (A) (A) (A) (A) (A) (A) (A)
                 (A) (A) (A) (A) (A) (A) (A) (A) (A) (A) (A) (A)
                 (A) (A) (A) (A) (A) (A) (A) (A) (A) (A) (A) (A)
                 (A) (A) (A) (A) (A) (A) (A) (A) (A) (A) (A) (A)
                 (A) (A) (A) (A) (A) (A) (A) (A) (A) (A) (A) (A)
                 (A) (A) (A) (A) (A) (A) (A) (A) (A) (A) (A) (A)
                 (A) (A) (A) (A) (A) (A) (A) (A) (A) (A) (A) (A)
                 (A) (A) (A) (A) (A) (A) (A) (A) (A) (A) (A) (A)
                 (A) (A) (A) (A) (A) (A) (A) (A) (A) (A) (A) (A)
                 (A) (A) (A) (A) (A) (A) (A) (A) (A) (A) (A) (A)
                 (A) (A) (A) (A) (A) (A) (A) (A) (A) (A) (A) (A)
                 (A) (A) (A) (A) (A) (A) (A) (A) (A) (A) (A) (A)
                 (A) (A) (A) (A) (A) (A) (A) (A) (A) (A) (A) (A)
                 (A) (A) (A) (A) (A) (A) (A) (A) (A) (A) (A) (A)
                 (A) (A) (A) (A) (A) (A) (A) (A) (A) (A) (A) (A)
                 (A) (A) (A) (A) (A) (A) (A) (A) (A) (A) (A) (A)
                 (A) (A) (A) (A) (A) (A) (A) (A) (A) (A) (A) (A)
                 (A) (A) (A) (A) (A) (A) (A) (A) (A) (A) (A) (A)
                 (A) (A) (A) (A) (A) (A) (A) (A) (A) (A) (A) (A)
                 (A) (A) (A) (A) (A) (A) (A) (A) (A) (A) (A) (A)
                 (A) (A) (A) (A) (A) (A) (A) (A) (A) (A) (A) (A)
                 (A) (A) (A) (A) (A) (A) (A) (A) (A) (A) (A) (A)
                 (A) (A) (A) (A) (A) (A) (A) (A) (A) (A) (A) (A)
                 (A) (A) (A) (A) (A) (A) (A) (A) (A) (A) (A) (A)
                 (A) (A) (A) (A) (A) (A) (A) (A) (A) (A) (A) (A)
                 (A) (A) (A) (A) (A) (A) (A) (A) (A) (A) (A) (A)
                 (A) (A) (A) (A) (A) (A) (A) (A) (A) (A) (A) (A)
                 (A) (A) (A) (A) (A) (A) (A) (A) (A) (A) (A) (A)
                 (A) (A) (A) (A) (A) (A) (A) (A) (A) (A) (A) (A)
                 (A) (A) (A) (A) (A) (A) (A) (A) (A) (A) (A) (A)
                 (A) (A) (A) (A) (A) (A) (A) (A) (A) (A) (A) (A)
                 (A) (A) (A) (A) (A) (A) (A) (A) (A) (A) (A) (A)
                 (A) (A) (A) (A) (A) (A) (A) (A) (A) (A) (A) (A)
                 (A) (A) (A) (A) (A) (A) (A) (A) (A) (A) (A) (A)
                 (A) (A) (A) (A) (A) (A) (A) (A) (A) (A) (A) (A)
                 (A) (A) (A) (A) (A) (A) (A) (A) (A) (A) (A) (A)
                 (A) (A) (A) (A) (A) (A) (A) (A) (A) (A) (A) (A)
                 (A) (A) (A) (A) (A) (A) (A) (A) (A) (A) (A) (A)
                 (A) (A) (A) (A) (A) (A) (A) (A) (A) (A) (A) (A)
                 (A) (A) (A) (A) (A) (A) (A) (A) (A) (A) (A) (A)
                 (A) (A) (A) (A) (A) (A) (A) (A) (A) (A) (A) (A)
                 (A) (A) (A) (A) (A) (A) (A) (A) (A) (A) (A) (A)
                 (A) (A) (A) (A) (A) (A) (A) (A) (A) (A) (A) (A)
                 (A) (A) (A) (A) (A) (A) (A) (A) (A) (A) (A) (A)
                 (A) (A) (A) (A) (A) (A) (A) (A) (A) (A) (A) (A)
                 (A) (A) (A) (A) (A) (A) (A) (A) (A) (A) (A) (A)
                 (A) (A) (A) (A) (A) (A) (A) (A) (A) (A) (A) (A)
                 (A) (A) (A) (A) (A) (A) (A) (A) (A) (A) (A) (A)
                 (A) (A) (A) (A) (A) (A) (A) (A) (A) (A) (A) (A)
                 (A) (A) (A) (A) (A) (A) (A) (A) (A) (A) (A) (A)
                 (A) (A) (A) (A) (A) (A) (A) (A) (A) (A) (A) (A)
                 (A) (A) (A) (A) (A) (A) (A) (A) (A) (A) (A) (A)
                 (A) (A) (A) (A) (A) (A) (A) (A) (A) (A) (A) (A)
                 (A) (A) (A) (A) (A) (A) (A) (A) (A) (A) (A) (A)
                 (A) (A) (A) (A) (A) (A) (A) (A) (A) (A) (A) (A)
                 (A) (A) (A) (A) (A) (A) (A) (A) (A) (A) (A) (A)
                 (A) (A) (A) (A) (A) (A) (A) (A) (A) (A) (A) (A)
                 (A) (A) (A) (A) (A) (A) (A) (A) (A) (A) (A) (A)
                 (A) (A) (A) (A) (A) (A) (A) (A) (A) (A) (A) (A)
                 (A) (A) (A) (A) (A) (A) (A) (A) (A) (A) (A) (A)
                 (A) (A) (A) (A) (A) (A) (A) (A) (A) (A) (A) (A)
                 (A) (A) (A) (A) (A) (A) (A) (A) (A) (A) (A) (A)
                 (A) (A) (A) (A) (A) (A) (A) (A) (A) (A) (A) (A)
                 (A) (A) (A) (A) (A) (A) (A) (A) (A) (A) (A) (A)
                 (A) (A) (A) (A) (A) (A) (A) (A) (A) (A) (A) (A)
                 (A) (A) (A) (A) (A) (A) (A) (A) (A) (A) (A) (A)
                 (A) (A) (A) (A) (A) (A) (A) (A) (A) (A) (A) (A)
                 (A) (A) (A) (A) (A) (A) (A) (A) (A) (A) (A) (A)
                 (A) (A) (A) (A) (A) (A) (A) (A) (A) (A) (A) (A)
                 (A) (A) (A) (A) (A) (A) (A) (A) (A) (A) (A) (A)
                 (A) (A) (A) (A) (A) (A) (A) (A) (A) (A) (A) (A)
                 (A) (A) (A) (A) (A) (A) (A) (A) (A) (A) (A) (A)
                 (A) (A) (A) (A) (A) (A) (A) (A) (A) (A) (A) (A)
                 (A) (A) (A) (A) (A) (A) (A) (A) (A) (A) (A) (A)
                 (A) (A) (A) (A) (A) (A) (A) (A) (A) (A) (A) (A)
                 (A) (A) (A) (A) (A) (A) (A) (A) (A) (A) (A) (A)
                 (A) (A) (A) (A) (A) (A) (A) (A) (A) (A) (A) (A)
                 (A) (A) (A) (A) (A) (A) (A) (A) (A) (A) (A) (A)
                 (A) (A) (A) (A) (A) (A) (A) (A) (A) (A) (A) (A)
                 (A) (A) (A) (A) (A) (A) (A) (A) (A) (A) (A) (A)
                 (A) (A) (A) (A) (A) (A) (A) (A) (A) (A) (A) (A)
                 (A) (A) (A) (A) (A) (A) (A) (A) (A) (A) (A) (A)
                 (A) (A) (A) (A) (A) (A) (A) (A) (A) (A) (A) (A)
                 (A) (A) (A) (A) (A) (A) (A) (A) (A) (A) (A) (A)
                 (A) (A) (A) (A) (A) (A) (A) (A) (A) (A) (A) (A)
                 (A) (A) (A) (A) (A) (A) (A) (A) (A) (A) (A) (A)
                 (A) (A) (A) (A) (A) (A) (A) (A) (A) (A) (A) (A)
                 (A) (A) (A) (A) (A) (A) (A) (A) (A) (A) (A) (A)
                 (A) (A) (A) (A) (A) (A) (A) (A) (A) (A) (A) (A)
                 (A) (A) (A) (A) (A) (A) (A) (A) (A) (A) (A) (A)
                 (A) (A) (A) (A) (A) (A) (A) (A) (A) (A) (A) (A)
                 (A) (A) (A) (A) (A) (A) (A) (A) (A) (A) (A) (A)
                 (A) (A) (A) (A) (A) (A) (A) (A) (A) (A) (A) (A)
                 (A) (A) (A) (A) (A) (A) (A) (A) (A) (A) (A) (A)
                 (A) (A) (A) (A) (A) (A) (A) (A) (A) (A) (A) (A)
                 (A) (A) (A) (A) (A) (A) (A) (A) (A) (A) (A) (A)
                 (A) (A) (A) (A) (A) (A) (A) (A) (A) (A) (A) (A)
                 (A) (A) (A) (A) (A) (A) (A) (A) (A) (A) (A) (A)
                 (A) (A) (A) (A) (A) (A) (A) (A) (A) (A) (A) (A)
                 (A) (A) (A) (A) (A) (A) (A) (A) (A) (A) (A) (A)
                 (A) (A) (A) (A) (A) (A) (A) (A) (A) (A) (A) (A)
                 (A) (A) (A) (A) (A) (A) (A) (A) (A) (A) (A) (A)
                 (A) (A) (A) (A) (A) (A) (A) (A) (A) (A) (A) (A)
                 (A) (A) (A) (A) (A) (A) (A) (A) (A) (A) (A) (A)
                 (A) (A) (A) (A) (A) (A) (A) (A) (A) (A) (A) (A)
                 (A) (A) (A) (A) (A) (A) (A) (A) (A) (A) (A) (A)
                 (A) (A) (A) (A) (A) (A) (A) (A) (A) (A) (A) (A)
                 (A) (A) (A) (A) (A) (A) (A) (A) (A) (A) (A) (A)
                 (A) (A) (A) (A) (A) (A) (A) (A) (A) (A) (A) (A)
                 (A) (A) (A) (A) (A) (A) (A) (A) (A) (A) (A) (A)
                 (A) (A) (A) (A) (A) (A) (A) (A) (A) (A) (A) (A)
   100 initial guesses have been made.
 Convergence on wavefunction:    0.001000000000000
 Iteration     1 Dimension   100 NMult   100
 CISAX will form    13 AO SS matrices at one time.
 FoFJK:  IHMeth= 1 ICntrl=     0 DoSepK=T KAlg= 1 I1Cent= 0 FoldK=F
 FoFJK:  IHMeth= 1 ICntrl=     0 DoSepK=T KAlg= 1 I1Cent= 0 FoldK=F
 FoFJK:  IHMeth= 1 ICntrl=     0 DoSepK=T KAlg= 1 I1Cent= 0 FoldK=F
 FoFJK:  IHMeth= 1 ICntrl=     0 DoSepK=T KAlg= 1 I1Cent= 0 FoldK=F
 FoFJK:  IHMeth= 1 ICntrl=     0 DoSepK=T KAlg= 1 I1Cent= 0 FoldK=F
 FoFJK:  IHMeth= 1 ICntrl=     0 DoSepK=T KAlg= 1 I1Cent= 0 FoldK=F
 FoFJK:  IHMeth= 1 ICntrl=     0 DoSepK=T KAlg= 1 I1Cent= 0 FoldK=F
 FoFJK:  IHMeth= 1 ICntrl=     0 DoSepK=T KAlg= 1 I1Cent= 0 FoldK=F
 FoFJK:  IHMeth= 1 ICntrl=     0 DoSepK=T KAlg= 1 I1Cent= 0 FoldK=F
 FoFJK:  IHMeth= 1 ICntrl=     0 DoSepK=T KAlg= 1 I1Cent= 0 FoldK=F
 FoFJK:  IHMeth= 1 ICntrl=     0 DoSepK=T KAlg= 1 I1Cent= 0 FoldK=F
 FoFJK:  IHMeth= 1 ICntrl=     0 DoSepK=T KAlg= 1 I1Cent= 0 FoldK=F
 FoFJK:  IHMeth= 1 ICntrl=     0 DoSepK=T KAlg= 1 I1Cent= 0 FoldK=F
 FoFJK:  IHMeth= 1 ICntrl=     0 DoSepK=T KAlg= 1 I1Cent= 0 FoldK=F
 FoFJK:  IHMeth= 1 ICntrl=     0 DoSepK=T KAlg= 1 I1Cent= 0 FoldK=F
 FoFJK:  IHMeth= 1 ICntrl=     0 DoSepK=T KAlg= 1 I1Cent= 0 FoldK=F
 New state      1 was old state      5
 New state      2 was old state      3
 New state      3 was old state     11
 New state      4 was old state      2
 New state      5 was old state     16
 New state      6 was old state      4
 New state      7 was old state      6
 New state      8 was old state      1
 New state     10 was old state      7
 New state     11 was old state      8
 New state     12 was old state     21
 New state     13 was old state     14
 New state     14 was old state     19
 New state     15 was old state     22
 No map to state     16
 No map to state     17
 New state     18 was old state     24
 No map to state     19
 No map to state     20
 No map to state     21
 No map to state     22
 No map to state     23
 No map to state     24
 No map to state     25
 Iteration     2 Dimension   150 NMult   150
 FoFJK:  IHMeth= 1 ICntrl=     0 DoSepK=T KAlg= 1 I1Cent= 0 FoldK=F
 FoFJK:  IHMeth= 1 ICntrl=     0 DoSepK=T KAlg= 1 I1Cent= 0 FoldK=F
 FoFJK:  IHMeth= 1 ICntrl=     0 DoSepK=T KAlg= 1 I1Cent= 0 FoldK=F
 FoFJK:  IHMeth= 1 ICntrl=     0 DoSepK=T KAlg= 1 I1Cent= 0 FoldK=F
 FoFJK:  IHMeth= 1 ICntrl=     0 DoSepK=T KAlg= 1 I1Cent= 0 FoldK=F
 FoFJK:  IHMeth= 1 ICntrl=     0 DoSepK=T KAlg= 1 I1Cent= 0 FoldK=F
 FoFJK:  IHMeth= 1 ICntrl=     0 DoSepK=T KAlg= 1 I1Cent= 0 FoldK=F
 FoFJK:  IHMeth= 1 ICntrl=     0 DoSepK=T KAlg= 1 I1Cent= 0 FoldK=F
 New state      4 was old state      5
 New state      5 was old state      4
 New state      6 was old state     12
 New state      7 was old state     14
 New state      8 was old state     19
 New state      9 was old state     13
 New state     10 was old state     15
 New state     11 was old state     16
 New state     12 was old state      6
 New state     13 was old state     21
 New state     14 was old state     18
 New state     15 was old state     23
 New state     16 was old state     25
 New state     17 was old state      8
 New state     18 was old state      7
 New state     19 was old state     24
 New state     20 was old state      9
 New state     21 was old state     11
 New state     22 was old state     10
 No map to state     23
 New state     24 was old state     17
 New state     25 was old state     20
 Iteration     3 Dimension   200 NMult   200
 FoFJK:  IHMeth= 1 ICntrl=     0 DoSepK=T KAlg= 1 I1Cent= 0 FoldK=F
 FoFJK:  IHMeth= 1 ICntrl=     0 DoSepK=T KAlg= 1 I1Cent= 0 FoldK=F
 FoFJK:  IHMeth= 1 ICntrl=     0 DoSepK=T KAlg= 1 I1Cent= 0 FoldK=F
 FoFJK:  IHMeth= 1 ICntrl=     0 DoSepK=T KAlg= 1 I1Cent= 0 FoldK=F
 FoFJK:  IHMeth= 1 ICntrl=     0 DoSepK=T KAlg= 1 I1Cent= 0 FoldK=F
 FoFJK:  IHMeth= 1 ICntrl=     0 DoSepK=T KAlg= 1 I1Cent= 0 FoldK=F
 FoFJK:  IHMeth= 1 ICntrl=     0 DoSepK=T KAlg= 1 I1Cent= 0 FoldK=F
 FoFJK:  IHMeth= 1 ICntrl=     0 DoSepK=T KAlg= 1 I1Cent= 0 FoldK=F
 New state     12 was old state     13
 New state     13 was old state     12
 New state     17 was old state     20
 New state     18 was old state     17
 New state     19 was old state     18
 New state     20 was old state     19
 Iteration     4 Dimension   250 NMult   250
 FoFJK:  IHMeth= 1 ICntrl=     0 DoSepK=T KAlg= 1 I1Cent= 0 FoldK=F
 FoFJK:  IHMeth= 1 ICntrl=     0 DoSepK=T KAlg= 1 I1Cent= 0 FoldK=F
 FoFJK:  IHMeth= 1 ICntrl=     0 DoSepK=T KAlg= 1 I1Cent= 0 FoldK=F
 FoFJK:  IHMeth= 1 ICntrl=     0 DoSepK=T KAlg= 1 I1Cent= 0 FoldK=F
 FoFJK:  IHMeth= 1 ICntrl=     0 DoSepK=T KAlg= 1 I1Cent= 0 FoldK=F
 FoFJK:  IHMeth= 1 ICntrl=     0 DoSepK=T KAlg= 1 I1Cent= 0 FoldK=F
 FoFJK:  IHMeth= 1 ICntrl=     0 DoSepK=T KAlg= 1 I1Cent= 0 FoldK=F
 FoFJK:  IHMeth= 1 ICntrl=     0 DoSepK=T KAlg= 1 I1Cent= 0 FoldK=F
 Iteration     5 Dimension   300 NMult   300
 FoFJK:  IHMeth= 1 ICntrl=     0 DoSepK=T KAlg= 1 I1Cent= 0 FoldK=F
 FoFJK:  IHMeth= 1 ICntrl=     0 DoSepK=T KAlg= 1 I1Cent= 0 FoldK=F
 FoFJK:  IHMeth= 1 ICntrl=     0 DoSepK=T KAlg= 1 I1Cent= 0 FoldK=F
 FoFJK:  IHMeth= 1 ICntrl=     0 DoSepK=T KAlg= 1 I1Cent= 0 FoldK=F
 FoFJK:  IHMeth= 1 ICntrl=     0 DoSepK=T KAlg= 1 I1Cent= 0 FoldK=F
 FoFJK:  IHMeth= 1 ICntrl=     0 DoSepK=T KAlg= 1 I1Cent= 0 FoldK=F
 FoFJK:  IHMeth= 1 ICntrl=     0 DoSepK=T KAlg= 1 I1Cent= 0 FoldK=F
 FoFJK:  IHMeth= 1 ICntrl=     0 DoSepK=T KAlg= 1 I1Cent= 0 FoldK=F
 Iteration     6 Dimension   346 NMult   346
 FoFJK:  IHMeth= 1 ICntrl=     0 DoSepK=T KAlg= 1 I1Cent= 0 FoldK=F
 FoFJK:  IHMeth= 1 ICntrl=     0 DoSepK=T KAlg= 1 I1Cent= 0 FoldK=F
 FoFJK:  IHMeth= 1 ICntrl=     0 DoSepK=T KAlg= 1 I1Cent= 0 FoldK=F
 FoFJK:  IHMeth= 1 ICntrl=     0 DoSepK=T KAlg= 1 I1Cent= 0 FoldK=F
 FoFJK:  IHMeth= 1 ICntrl=     0 DoSepK=T KAlg= 1 I1Cent= 0 FoldK=F
 FoFJK:  IHMeth= 1 ICntrl=     0 DoSepK=T KAlg= 1 I1Cent= 0 FoldK=F
 Iteration     7 Dimension   368 NMult   368
 FoFJK:  IHMeth= 1 ICntrl=     0 DoSepK=T KAlg= 1 I1Cent= 0 FoldK=F
 CalDSu:  requested number of processors reduced to:   8 ShMem   1 Linda.
 FoFJK:  IHMeth= 1 ICntrl=     0 DoSepK=T KAlg= 1 I1Cent= 0 FoldK=F
 Iteration     8 Dimension   374 NMult   374
 FoFJK:  IHMeth= 1 ICntrl=     0 DoSepK=T KAlg= 1 I1Cent= 0 FoldK=F
 FoFJK:  IHMeth= 1 ICntrl=     0 DoSepK=T KAlg= 1 I1Cent= 0 FoldK=F
 Iteration     9 Dimension   380 NMult   380
 FoFJK:  IHMeth= 1 ICntrl=     0 DoSepK=T KAlg= 1 I1Cent= 0 FoldK=F
 FoFJK:  IHMeth= 1 ICntrl=     0 DoSepK=T KAlg= 1 I1Cent= 0 FoldK=F
 Iteration    10 Dimension   386 NMult   386
 FoFJK:  IHMeth= 1 ICntrl=     0 DoSepK=T KAlg= 1 I1Cent= 0 FoldK=F
 FoFJK:  IHMeth= 1 ICntrl=     0 DoSepK=T KAlg= 1 I1Cent= 0 FoldK=F
 Iteration    11 Dimension   392 NMult   392
 FoFJK:  IHMeth= 1 ICntrl=     0 DoSepK=T KAlg= 1 I1Cent= 0 FoldK=F
 FoFJK:  IHMeth= 1 ICntrl=     0 DoSepK=T KAlg= 1 I1Cent= 0 FoldK=F
 Iteration    12 Dimension   398 NMult   398
 FoFJK:  IHMeth= 1 ICntrl=     0 DoSepK=T KAlg= 1 I1Cent= 0 FoldK=F
 FoFJK:  IHMeth= 1 ICntrl=     0 DoSepK=T KAlg= 1 I1Cent= 0 FoldK=F
 Davidson failed to converge within maximum sub-space dimensions.
  Restart with updated initial guess:
 Iteration     1 Dimension    54 NMult   452
 FoFJK:  IHMeth= 1 ICntrl=     0 DoSepK=T KAlg= 1 I1Cent= 0 FoldK=F
 FoFJK:  IHMeth= 1 ICntrl=     0 DoSepK=T KAlg= 1 I1Cent= 0 FoldK=F
 FoFJK:  IHMeth= 1 ICntrl=     0 DoSepK=T KAlg= 1 I1Cent= 0 FoldK=F
 FoFJK:  IHMeth= 1 ICntrl=     0 DoSepK=T KAlg= 1 I1Cent= 0 FoldK=F
 FoFJK:  IHMeth= 1 ICntrl=     0 DoSepK=T KAlg= 1 I1Cent= 0 FoldK=F
 FoFJK:  IHMeth= 1 ICntrl=     0 DoSepK=T KAlg= 1 I1Cent= 0 FoldK=F
 FoFJK:  IHMeth= 1 ICntrl=     0 DoSepK=T KAlg= 1 I1Cent= 0 FoldK=F
 FoFJK:  IHMeth= 1 ICntrl=     0 DoSepK=T KAlg= 1 I1Cent= 0 FoldK=F
 Iteration     2 Dimension   104 NMult   502
 FoFJK:  IHMeth= 1 ICntrl=     0 DoSepK=T KAlg= 1 I1Cent= 0 FoldK=F
 FoFJK:  IHMeth= 1 ICntrl=     0 DoSepK=T KAlg= 1 I1Cent= 0 FoldK=F
 FoFJK:  IHMeth= 1 ICntrl=     0 DoSepK=T KAlg= 1 I1Cent= 0 FoldK=F
 FoFJK:  IHMeth= 1 ICntrl=     0 DoSepK=T KAlg= 1 I1Cent= 0 FoldK=F
 FoFJK:  IHMeth= 1 ICntrl=     0 DoSepK=T KAlg= 1 I1Cent= 0 FoldK=F
 FoFJK:  IHMeth= 1 ICntrl=     0 DoSepK=T KAlg= 1 I1Cent= 0 FoldK=F
 FoFJK:  IHMeth= 1 ICntrl=     0 DoSepK=T KAlg= 1 I1Cent= 0 FoldK=F
 FoFJK:  IHMeth= 1 ICntrl=     0 DoSepK=T KAlg= 1 I1Cent= 0 FoldK=F
 Iteration     3 Dimension   106 NMult   504
 FoFJK:  IHMeth= 1 ICntrl=     0 DoSepK=T KAlg= 1 I1Cent= 0 FoldK=F
 FoFJK:  IHMeth= 1 ICntrl=     0 DoSepK=T KAlg= 1 I1Cent= 0 FoldK=F
 Iteration     4 Dimension   108 NMult   506
 FoFJK:  IHMeth= 1 ICntrl=     0 DoSepK=T KAlg= 1 I1Cent= 0 FoldK=F
 FoFJK:  IHMeth= 1 ICntrl=     0 DoSepK=T KAlg= 1 I1Cent= 0 FoldK=F
 Iteration     5 Dimension   110 NMult   508
 FoFJK:  IHMeth= 1 ICntrl=     0 DoSepK=T KAlg= 1 I1Cent= 0 FoldK=F
 FoFJK:  IHMeth= 1 ICntrl=     0 DoSepK=T KAlg= 1 I1Cent= 0 FoldK=F
 Iteration     6 Dimension   112 NMult   510
 FoFJK:  IHMeth= 1 ICntrl=     0 DoSepK=T KAlg= 1 I1Cent= 0 FoldK=F
 FoFJK:  IHMeth= 1 ICntrl=     0 DoSepK=T KAlg= 1 I1Cent= 0 FoldK=F
 Iteration     7 Dimension   114 NMult   512
 FoFJK:  IHMeth= 1 ICntrl=     0 DoSepK=T KAlg= 1 I1Cent= 0 FoldK=F
 FoFJK:  IHMeth= 1 ICntrl=     0 DoSepK=T KAlg= 1 I1Cent= 0 FoldK=F
 Iteration     8 Dimension   116 NMult   514
 FoFJK:  IHMeth= 1 ICntrl=     0 DoSepK=T KAlg= 1 I1Cent= 0 FoldK=F
 FoFJK:  IHMeth= 1 ICntrl=     0 DoSepK=T KAlg= 1 I1Cent= 0 FoldK=F
 Iteration     9 Dimension   118 NMult   516
 FoFJK:  IHMeth= 1 ICntrl=     0 DoSepK=T KAlg= 1 I1Cent= 0 FoldK=F
 FoFJK:  IHMeth= 1 ICntrl=     0 DoSepK=T KAlg= 1 I1Cent= 0 FoldK=F
 Iteration    10 Dimension   120 NMult   518
 FoFJK:  IHMeth= 1 ICntrl=     0 DoSepK=T KAlg= 1 I1Cent= 0 FoldK=F
 FoFJK:  IHMeth= 1 ICntrl=     0 DoSepK=T KAlg= 1 I1Cent= 0 FoldK=F
 Iteration    11 Dimension   122 NMult   520
 FoFJK:  IHMeth= 1 ICntrl=     0 DoSepK=T KAlg= 1 I1Cent= 0 FoldK=F
 FoFJK:  IHMeth= 1 ICntrl=     0 DoSepK=T KAlg= 1 I1Cent= 0 FoldK=F
 Iteration    12 Dimension   124 NMult   522
 FoFJK:  IHMeth= 1 ICntrl=     0 DoSepK=T KAlg= 1 I1Cent= 0 FoldK=F
 FoFJK:  IHMeth= 1 ICntrl=     0 DoSepK=T KAlg= 1 I1Cent= 0 FoldK=F
 ***********************************************************************
 Excited states from <AA,BB:AA,BB> singles matrix:
 ***********************************************************************
 
 Ground to excited state transition densities written to RWF  633
 Ground to excited state transition electric dipole moments (Au):
       state          X           Y           Z        Dip. S.      Osc.
         1         0.0135     -0.1783     -0.2792      0.1099      0.0126
         2        -0.1573     -0.2555      0.2363      0.1459      0.0168
         3         0.0471     -0.0309      0.1522      0.0263      0.0032
         4         0.4483     -0.1925      0.3210      0.3410      0.0419
         5        -0.1577      0.0718      0.1831      0.0636      0.0079
         6         0.0841      0.2767     -0.0239      0.0842      0.0105
         7        -0.4023      0.4418     -0.1160      0.3706      0.0465
         8         0.6742     -0.7672     -0.0789      1.0494      0.1319
         9        -0.3019     -0.6980     -0.2238      0.6284      0.0791
        10        -0.2976      0.2853     -0.0585      0.1734      0.0220
        11         0.0987     -0.9492      0.2271      0.9623      0.1221
        12        -1.0373     -1.1276     -0.2802      2.4259      0.3094
        13        -0.4870      0.3280     -0.2350      0.4000      0.0515
        14         1.0548     -0.1840      0.2123      1.1915      0.1553
        15        -1.1303     -0.4714     -0.2138      1.5454      0.2053
        16        -0.6661     -1.2684     -0.4547      2.2592      0.3031
        17         1.0461     -1.2181      0.5614      2.8934      0.3901
        18        -1.8565      0.1475     -0.3434      3.5861      0.4857
        19        -0.2837     -0.0061     -0.0235      0.0811      0.0111
        20         0.2034     -0.1403      0.0076      0.0611      0.0084
        21        -0.1127      0.1279     -0.0466      0.0312      0.0043
        22        -0.1758      0.0126     -0.0496      0.0335      0.0047
        23         0.1598     -0.0074      0.0658      0.0299      0.0042
        24        -0.1114      0.0828     -0.0770      0.0252      0.0036
        25         0.0026      0.2035      0.2389      0.0985      0.0143
 Ground to excited state transition velocity dipole moments (Au):
       state          X           Y           Z        Dip. S.      Osc.
         1         0.0029      0.0383      0.0509      0.0041      0.0158
         2         0.0211      0.0536     -0.0412      0.0050      0.0193
         3        -0.0102      0.0071     -0.0256      0.0008      0.0029
         4        -0.0827      0.0405     -0.0553      0.0115      0.0417
         5         0.0200     -0.0124     -0.0342      0.0017      0.0062
         6        -0.0115     -0.0516      0.0070      0.0028      0.0102
         7         0.0757     -0.0823      0.0197      0.0129      0.0457
         8        -0.1185      0.1444      0.0216      0.0354      0.1250
         9         0.0540      0.1276      0.0395      0.0208      0.0733
        10         0.0576     -0.0517      0.0107      0.0061      0.0214
        11        -0.0230      0.1825     -0.0480      0.0361      0.1266
        12         0.2005      0.2269      0.0539      0.0946      0.3296
        13         0.0971     -0.0689      0.0441      0.0161      0.0556
        14        -0.2034      0.0453     -0.0430      0.0453      0.1543
        15         0.2193      0.1018      0.0439      0.0604      0.2019
        16         0.1345      0.2475      0.0896      0.0874      0.2894
        17        -0.2108      0.2370     -0.1103      0.1128      0.3718
        18         0.3706     -0.0321      0.0685      0.1431      0.4695
        19         0.0554     -0.0005      0.0041      0.0031      0.0100
        20        -0.0432      0.0282     -0.0039      0.0027      0.0087
        21         0.0203     -0.0250      0.0076      0.0011      0.0035
        22         0.0350     -0.0028      0.0101      0.0013      0.0042
        23        -0.0335      0.0043     -0.0131      0.0013      0.0041
        24         0.0250     -0.0133      0.0156      0.0010      0.0032
        25        -0.0076     -0.0418     -0.0495      0.0043      0.0130
 Ground to excited state transition magnetic dipole moments (Au):
       state          X           Y           Z
         1         1.0740      0.1412      0.2107
         2        -0.9415      0.2711     -0.2408
         3         0.2043     -0.0314      0.0251
         4         0.5621     -0.4204     -1.8475
         5        -1.5122     -0.1006      2.1000
         6         0.7595     -0.2129     -1.0847
         7        -0.3176     -0.2314      1.4675
         8         2.9500      0.6951     -1.4909
         9        -1.0319      1.8090      1.3957
        10        -0.5964      0.7603      0.4304
        11        -2.2911      0.0093     -1.6323
        12         0.0815     -0.5770      3.5017
        13        -0.6283      1.0760      2.1566
        14         0.5653      0.2025     -0.8926
        15        -0.0090      1.9428      0.6132
        16        -3.1047      1.8388     -1.9093
        17         2.8379      2.3616      1.2800
        18        -0.6754     -0.8168      0.1671
        19        -0.1244     -0.0340      0.0076
        20         0.2829      0.0832     -0.1322
        21         0.0118     -0.0992     -0.1172
        22         0.0119      0.0720      0.0163
        23         0.0868      0.3844     -0.1162
        24         0.1798      0.3434      0.1231
        25        -0.4284      1.0298      1.0099
 Ground to excited state transition velocity quadrupole moments (Au):
       state          XX          YY          ZZ          XY          XZ          YZ
         1        -0.0511      0.5481     -0.6012      0.2243      0.0843     -0.3508
         2        -0.0278      0.4539     -0.5998     -0.2871      0.1748      0.4658
         3        -0.3034      0.0419      0.0126      0.0309     -0.4968     -0.0353
         4         1.8423     -0.9558     -0.0271     -0.5150      0.5203      0.1660
         5         0.0692     -0.1973      0.0361     -0.2514     -0.1064      0.6566
         6         0.1046      0.2548     -0.1407      0.0794     -0.2422     -0.4019
         7         1.4654     -0.1794     -0.0713      0.1296      0.0915      0.0977
         8        -0.9817      1.3636     -0.5612      0.5720      0.4530     -1.2149
         9        -2.5506      1.4765      0.2735     -0.3118      0.4854     -0.0237
        10         0.2976     -0.8126      0.7617     -0.2358      0.6159      0.2811
        11        -0.3610      0.3934     -0.4886     -0.9154      0.2048      2.0981
        12         2.7180     -0.2403     -0.3250      0.0998     -0.2317     -0.7512
        13        -2.4410     -0.1932      0.2969     -0.4918      0.1812     -0.2931
        14         2.5702     -0.0600     -0.0447      0.4672      0.4750     -0.0263
        15         1.5811     -1.0612      0.5827      0.0253      1.3298      0.1337
        16        -2.2802     -3.5103      1.2235     -4.0904     -0.1501      0.9178
        17        -3.6939     -2.4454      1.4963      3.5189     -0.2722     -1.2421
        18        -0.9399     -0.0944     -0.0188     -0.1524     -0.5793      0.6000
        19        -0.2627     -0.1755      0.1166      0.0315     -0.1016      0.1263
        20        -0.0852      0.0274      0.0197      0.1163      0.0014     -0.1541
        21         0.1578     -0.0090     -0.0150      0.1022     -0.0426      0.0854
        22        -0.0625     -0.0357      0.0226     -0.0208      0.0458      0.0163
        23        -0.4562     -0.1448      0.1859      0.1832      0.1399      0.0624
        24        -0.2880     -0.1545      0.2294     -0.0651      0.1577     -0.2657
        25        -0.0011     -0.7932      0.7806      0.0017      0.2760      0.5477
 <0|del|b> * <b|rxdel|0> + <0|del|b> * <b|delr+rdel|0>
 Rotatory Strengths (R) in cgs (10**-40 erg-esu-cm/Gauss)
       state          XX          YY          ZZ    R(velocity)
         1        50.0642      2.9070     26.2943     26.4218
         2        55.0221    -24.3587    -11.7006      6.3209
         3         3.5821     -3.0530    -11.9343     -3.8017
         4       177.4067     25.7901    -55.0561     49.3802
         5      -120.5516   -185.6782    -77.5314   -127.9204
         6       -16.2049    -23.2790     19.1681     -6.7719
         7       109.1391     18.2457    -37.4767     29.9694
         8        28.3916   -468.9459   -614.5696   -351.7079
         9       396.2454     19.4506    445.9609    287.2190
        10       -10.0298    -20.5440   -226.5907    -85.7215
        11       160.9764     72.1897    260.0891    164.4184
        12       214.1458     90.9581    -30.6022     91.5005
        13        21.6052     50.1374   -218.0492    -48.7689
        14        10.7646    -92.4881   -162.1268    -81.2834
        15       160.3794     94.2873    535.2619    263.3095
        16       -79.1339   -173.4954   -216.0387   -156.2227
        17       165.6214   -156.3211   -638.1248   -209.6082
        18        15.0341    -10.5184   -744.5908   -246.6917
        19         0.2132      0.0188    -23.7394     -7.8358
        20         4.0573     -7.8977    -28.3305    -10.7236
        21         2.2093      0.5371      3.4721      2.0728
        22        -0.1991      2.2902     -0.8130      0.4260
        23         0.3047     -1.7785      2.4418      0.3227
        24        -2.5775      1.2830      7.3535      2.0196
        25      -132.6616    -82.6847    -76.5625    -97.3029
 1/2[<0|r|b>*<b|rxdel|0> + (<0|rxdel|b>*<b|r|0>)*]
 Rotatory Strengths (R) in cgs (10**-40 erg-esu-cm/Gauss)
       state          XX          YY          ZZ     R(length)
         1       -10.2197     17.8045     41.6053     16.3967
         2      -104.7165     48.9831     40.2450     -5.1628
         3        -6.8129     -0.6859     -2.7062     -3.4017
         4      -178.1707    -57.2249    419.4161     61.3402
         5      -168.6829      5.1077   -271.9591   -145.1781
         6       -45.1908     41.6656    -18.3005     -7.2753
         7       -90.3676     72.3135    120.4240     34.1233
         8     -1406.4711    377.1479    -83.2066   -370.8433
         9      -220.3211    892.8707    220.8500    297.7999
        10      -125.5281   -153.4132     17.8076    -87.0446
        11       159.9196      6.2488    262.1674    142.7786
        12        59.7697   -460.0955    693.8047     97.8263
        13      -216.3900   -249.6055    358.4056    -35.8633
        14      -421.6525     26.3500    134.0379    -87.0882
        15        -7.1864    647.6116     92.7200    244.3817
        16     -1462.4258   1649.3296   -613.9269   -142.3410
        17     -2099.4208   2034.2834   -508.1855   -191.1076
        18      -886.6286     85.1872     40.5835   -253.6193
        19       -24.9482     -0.1463      0.1270     -8.3225
        20       -40.6838      8.2525      0.7111    -10.5734
        21         0.9399      8.9757     -3.8585      2.0190
        22         1.4805     -0.6411      0.5724      0.4706
        23        -9.8067      2.0027      5.4046     -0.7998
        24        14.1594    -20.1175      6.7025      0.2482
        25         0.7971   -148.1650   -170.6049   -105.9909
  1/2[<0|del|b>*<b|r|0> + (<0|r|b>*<b|del|0>)*] (Au)
       state          X           Y           Z        Dip. S.   Osc.(frdel)
         1         0.0000     -0.0068     -0.0142      0.0210      0.0140
         2        -0.0033     -0.0137     -0.0097      0.0268      0.0178
         3        -0.0005     -0.0002     -0.0039      0.0046      0.0031
         4        -0.0371     -0.0078     -0.0178      0.0626      0.0418
         5        -0.0031     -0.0009     -0.0063      0.0103      0.0069
         6        -0.0010     -0.0143     -0.0002      0.0154      0.0103
         7        -0.0305     -0.0364     -0.0023      0.0691      0.0461
         8        -0.0799     -0.1108     -0.0017      0.1924      0.1282
         9        -0.0163     -0.0890     -0.0088      0.1142      0.0761
        10        -0.0171     -0.0148     -0.0006      0.0325      0.0217
        11        -0.0023     -0.1732     -0.0109      0.1864      0.1243
        12        -0.2080     -0.2559     -0.0151      0.4789      0.3193
        13        -0.0473     -0.0226     -0.0104      0.0802      0.0535
        14        -0.2145     -0.0083     -0.0091      0.2320      0.1547
        15        -0.2479     -0.0480     -0.0094      0.3052      0.2035
        16        -0.0896     -0.3139     -0.0407      0.4442      0.2961
        17        -0.2205     -0.2887     -0.0619      0.5711      0.3808
        18        -0.6881     -0.0047     -0.0235      0.7163      0.4776
        19        -0.0157      0.0000     -0.0001      0.0158      0.0105
        20        -0.0088     -0.0040      0.0000      0.0128      0.0085
        21        -0.0023     -0.0032     -0.0004      0.0058      0.0039
        22        -0.0062      0.0000     -0.0005      0.0067      0.0045
        23        -0.0054      0.0000     -0.0009      0.0062      0.0042
        24        -0.0028     -0.0011     -0.0012      0.0051      0.0034
        25         0.0000     -0.0085     -0.0118      0.0204      0.0136

 Excitation energies and oscillator strengths:
 
 Excited State   1:      Singlet-A      4.6797 eV  264.94 nm  f=0.0126  <S**2>=0.000
     603 -> 611        0.18062
     609 -> 611        0.50642
     610 -> 611        0.43408
 This state for optimization and/or second-order correction.
 Total Energy, E(TD-HF/TD-KS) =  -10059.8520609    
 Copying the excited state density for this state as the 1-particle RhoCI density.
 
 Excited State   2:      Singlet-A      4.7096 eV  263.26 nm  f=0.0168  <S**2>=0.000
     605 -> 613       -0.11241
     606 -> 613        0.16109
     609 -> 613       -0.34992
     610 -> 613        0.55418
 
 Excited State   3:      Singlet-A      4.9912 eV  248.41 nm  f=0.0032  <S**2>=0.000
     604 -> 612       -0.19922
     608 -> 612        0.63999
 
 Excited State   4:      Singlet-A      5.0206 eV  246.95 nm  f=0.0419  <S**2>=0.000
     605 -> 614        0.30767
     606 -> 614        0.23503
     607 -> 614        0.55377
 
 Excited State   5:      Singlet-A      5.0542 eV  245.31 nm  f=0.0079  <S**2>=0.000
     609 -> 617       -0.26854
     609 -> 620       -0.10499
     609 -> 622        0.11730
     609 -> 626       -0.11601
     610 -> 612        0.36863
     610 -> 613        0.10081
     610 -> 618        0.33115
     610 -> 621       -0.15652
     610 -> 622       -0.15081
 
 Excited State   6:      Singlet-A      5.0654 eV  244.76 nm  f=0.0105  <S**2>=0.000
     609 -> 612       -0.27371
     609 -> 617        0.17137
     610 -> 612        0.46725
     610 -> 617       -0.12351
     610 -> 618       -0.24679
     610 -> 622        0.12375
 
 Excited State   7:      Singlet-A      5.1178 eV  242.26 nm  f=0.0465  <S**2>=0.000
     604 -> 612        0.32149
     608 -> 612        0.12097
     609 -> 612        0.18956
     609 -> 618        0.28518
     609 -> 621       -0.11796
     610 -> 612       -0.10073
     610 -> 617       -0.30589
     610 -> 620       -0.11704
     610 -> 622        0.12891
     610 -> 626       -0.11663
 
 Excited State   8:      Singlet-A      5.1315 eV  241.62 nm  f=0.1319  <S**2>=0.000
     603 -> 611        0.54501
     605 -> 611        0.11621
     606 -> 613       -0.11355
     608 -> 611       -0.10174
     608 -> 616        0.19600
     608 -> 620        0.10498
     610 -> 611       -0.14460
 
 Excited State   9:      Singlet-A      5.1395 eV  241.24 nm  f=0.0791  <S**2>=0.000
     603 -> 611        0.14217
     605 -> 613       -0.18103
     606 -> 613        0.29292
     607 -> 613       -0.13128
     607 -> 615        0.36575
     607 -> 619        0.30615
     607 -> 620        0.14651
     610 -> 613       -0.11132
 
 Excited State  10:      Singlet-A      5.1699 eV  239.82 nm  f=0.0220  <S**2>=0.000
     603 -> 611       -0.17800
     604 -> 612        0.34799
     606 -> 613       -0.10673
     608 -> 612        0.19259
     608 -> 616        0.30887
     608 -> 619       -0.10312
     608 -> 620        0.19930
     609 -> 618       -0.11460
     610 -> 617        0.11050
 
 Excited State  11:      Singlet-A      5.1785 eV  239.42 nm  f=0.1221  <S**2>=0.000
     605 -> 613       -0.25311
     605 -> 614       -0.10390
     606 -> 613        0.38952
     607 -> 614        0.13840
     607 -> 615       -0.20752
     607 -> 619       -0.23668
     607 -> 620       -0.11185
     608 -> 616        0.14951
     608 -> 620        0.10859
     610 -> 613       -0.12051
 
 Excited State  12:      Singlet-A      5.2066 eV  238.13 nm  f=0.3094  <S**2>=0.000
     603 -> 611        0.15716
     604 -> 612        0.38970
     608 -> 616       -0.29535
     608 -> 619        0.12568
     608 -> 620       -0.24700
     609 -> 618       -0.10397
 
 Excited State  13:      Singlet-A      5.2565 eV  235.87 nm  f=0.0515  <S**2>=0.000
     605 -> 614       -0.32119
     606 -> 614       -0.21357
     607 -> 614        0.33093
     607 -> 615        0.16143
     609 -> 614        0.26050
     609 -> 621       -0.10747
     610 -> 614        0.26251
 
 Excited State  14:      Singlet-A      5.3201 eV  233.05 nm  f=0.1553  <S**2>=0.000
     605 -> 614        0.26335
     606 -> 614        0.20193
     607 -> 614       -0.15763
     609 -> 614        0.27695
     610 -> 614        0.46487
 
 Excited State  15:      Singlet-A      5.4235 eV  228.61 nm  f=0.2053  <S**2>=0.000
     609 -> 617       -0.10043
     609 -> 618       -0.14364
     609 -> 621       -0.18082
     609 -> 622       -0.20574
     610 -> 617        0.30640
     610 -> 618        0.15756
     610 -> 619        0.10653
     610 -> 622        0.35158
     610 -> 625       -0.10549
     610 -> 626       -0.18120
 
 Excited State  16:      Singlet-A      5.4770 eV  226.37 nm  f=0.3031  <S**2>=0.000
     607 -> 615        0.47786
     607 -> 618        0.13266
     607 -> 619       -0.39122
     607 -> 620       -0.19170
     607 -> 625       -0.11993
 
 Excited State  17:      Singlet-A      5.5033 eV  225.29 nm  f=0.3901  <S**2>=0.000
     608 -> 616        0.43418
     608 -> 617        0.15088
     608 -> 619        0.19894
     608 -> 620       -0.41731
     608 -> 622       -0.11675
 
 Excited State  18:      Singlet-A      5.5288 eV  224.25 nm  f=0.4857  <S**2>=0.000
     609 -> 617       -0.21332
     609 -> 621        0.26388
     609 -> 623        0.17508
     609 -> 626        0.15450
     610 -> 614        0.19574
     610 -> 617       -0.10639
     610 -> 618        0.24000
     610 -> 621        0.30639
     610 -> 623        0.19982
     610 -> 624        0.10394
 
 Excited State  19:      Singlet-A      5.5959 eV  221.56 nm  f=0.0111  <S**2>=0.000
     609 -> 611        0.40994
     609 -> 612        0.24794
     610 -> 611       -0.40902
     610 -> 612        0.21906
 
 Excited State  20:      Singlet-A      5.6071 eV  221.12 nm  f=0.0084  <S**2>=0.000
     609 -> 611       -0.15608
     609 -> 612        0.54501
     610 -> 611        0.27504
     610 -> 612        0.23732
 
 Excited State  21:      Singlet-A      5.6743 eV  218.50 nm  f=0.0043  <S**2>=0.000
     609 -> 614        0.55505
     610 -> 611       -0.10604
     610 -> 614       -0.36686
 
 Excited State  22:      Singlet-A      5.7197 eV  216.77 nm  f=0.0047  <S**2>=0.000
     609 -> 613        0.58541
     610 -> 613        0.36552
 
 Excited State  23:      Singlet-A      5.7545 eV  215.45 nm  f=0.0042  <S**2>=0.000
     608 -> 611        0.67158
     608 -> 616        0.13163
 
 Excited State  24:      Singlet-A      5.8577 eV  211.66 nm  f=0.0036  <S**2>=0.000
     607 -> 613        0.66845
     607 -> 615        0.11627
 
 Excited State  25:      Singlet-A      5.9177 eV  209.51 nm  f=0.0143  <S**2>=0.000
     535 -> 611       -0.14118
     536 -> 611       -0.21773
     550 -> 611        0.13027
     560 -> 616        0.11912
     571 -> 611       -0.19349
     571 -> 616        0.12560
     572 -> 611        0.14087
     572 -> 616       -0.11634
     575 -> 611       -0.15353
     575 -> 616        0.14246
     586 -> 611       -0.15759
     589 -> 611        0.15717
     595 -> 612        0.15516
 SavETr:  write IOETrn=   770 NScale= 10 NData=  16 NLR=1 LETran=     460.

 **********************************************************************

            Population analysis using the SCF density.

 **********************************************************************

 Orbital symmetries:
       Occupied  (A) (A) (A) (A) (A) (A) (A) (A) (A) (A) (A) (A)
                 (A) (A) (A) (A) (A) (A) (A) (A) (A) (A) (A) (A)
                 (A) (A) (A) (A) (A) (A) (A) (A) (A) (A) (A) (A)
                 (A) (A) (A) (A) (A) (A) (A) (A) (A) (A) (A) (A)
                 (A) (A) (A) (A) (A) (A) (A) (A) (A) (A) (A) (A)
                 (A) (A) (A) (A) (A) (A) (A) (A) (A) (A) (A) (A)
                 (A) (A) (A) (A) (A) (A) (A) (A) (A) (A) (A) (A)
                 (A) (A) (A) (A) (A) (A) (A) (A) (A) (A) (A) (A)
                 (A) (A) (A) (A) (A) (A) (A) (A) (A) (A) (A) (A)
                 (A) (A) (A) (A) (A) (A) (A) (A) (A) (A) (A) (A)
                 (A) (A) (A) (A) (A) (A) (A) (A) (A) (A) (A) (A)
                 (A) (A) (A) (A) (A) (A) (A) (A) (A) (A) (A) (A)
                 (A) (A) (A) (A) (A) (A) (A) (A) (A) (A) (A) (A)
                 (A) (A) (A) (A) (A) (A) (A) (A) (A) (A) (A) (A)
                 (A) (A) (A) (A) (A) (A) (A) (A) (A) (A) (A) (A)
                 (A) (A) (A) (A) (A) (A) (A) (A) (A) (A) (A) (A)
                 (A) (A) (A) (A) (A) (A) (A) (A) (A) (A) (A) (A)
                 (A) (A) (A) (A) (A) (A) (A) (A) (A) (A) (A) (A)
                 (A) (A) (A) (A) (A) (A) (A) (A) (A) (A) (A) (A)
                 (A) (A) (A) (A) (A) (A) (A) (A) (A) (A) (A) (A)
                 (A) (A) (A) (A) (A) (A) (A) (A) (A) (A) (A) (A)
                 (A) (A) (A) (A) (A) (A) (A) (A) (A) (A) (A) (A)
                 (A) (A) (A) (A) (A) (A) (A) (A) (A) (A) (A) (A)
                 (A) (A) (A) (A) (A) (A) (A) (A) (A) (A) (A) (A)
                 (A) (A) (A) (A) (A) (A) (A) (A) (A) (A) (A) (A)
                 (A) (A) (A) (A) (A) (A) (A) (A) (A) (A) (A) (A)
                 (A) (A) (A) (A) (A) (A) (A) (A) (A) (A) (A) (A)
                 (A) (A) (A) (A) (A) (A) (A) (A) (A) (A) (A) (A)
                 (A) (A) (A) (A) (A) (A) (A) (A) (A) (A) (A) (A)
                 (A) (A) (A) (A) (A) (A) (A) (A) (A) (A) (A) (A)
                 (A) (A) (A) (A) (A) (A) (A) (A) (A) (A) (A) (A)
                 (A) (A) (A) (A) (A) (A) (A) (A) (A) (A) (A) (A)
                 (A) (A) (A) (A) (A) (A) (A) (A) (A) (A) (A) (A)
                 (A) (A) (A) (A) (A) (A) (A) (A) (A) (A) (A) (A)
                 (A) (A) (A) (A) (A) (A) (A) (A) (A) (A) (A) (A)
                 (A) (A) (A) (A) (A) (A) (A) (A) (A) (A) (A) (A)
                 (A) (A) (A) (A) (A) (A) (A) (A) (A) (A) (A) (A)
                 (A) (A) (A) (A) (A) (A) (A) (A) (A) (A) (A) (A)
                 (A) (A) (A) (A) (A) (A) (A) (A) (A) (A) (A) (A)
                 (A) (A) (A) (A) (A) (A) (A) (A) (A) (A) (A) (A)
                 (A) (A) (A) (A) (A) (A) (A) (A) (A) (A) (A) (A)
                 (A) (A) (A) (A) (A) (A) (A) (A) (A) (A) (A) (A)
                 (A) (A) (A) (A) (A) (A) (A) (A) (A) (A) (A) (A)
                 (A) (A) (A) (A) (A) (A) (A) (A) (A) (A) (A) (A)
                 (A) (A) (A) (A) (A) (A) (A) (A) (A) (A) (A) (A)
                 (A) (A) (A) (A) (A) (A) (A) (A) (A) (A) (A) (A)
                 (A) (A) (A) (A) (A) (A) (A) (A) (A) (A) (A) (A)
                 (A) (A) (A) (A) (A) (A) (A) (A) (A) (A) (A) (A)
                 (A) (A) (A) (A) (A) (A) (A) (A) (A) (A) (A) (A)
                 (A) (A) (A) (A) (A) (A) (A) (A) (A) (A) (A) (A)
                 (A) (A) (A) (A) (A) (A) (A) (A) (A) (A)
       Virtual   (A) (A) (A) (A) (A) (A) (A) (A) (A) (A) (A) (A)
                 (A) (A) (A) (A) (A) (A) (A) (A) (A) (A) (A) (A)
                 (A) (A) (A) (A) (A) (A) (A) (A) (A) (A) (A) (A)
                 (A) (A) (A) (A) (A) (A) (A) (A) (A) (A) (A) (A)
                 (A) (A) (A) (A) (A) (A) (A) (A) (A) (A) (A) (A)
                 (A) (A) (A) (A) (A) (A) (A) (A) (A) (A) (A) (A)
                 (A) (A) (A) (A) (A) (A) (A) (A) (A) (A) (A) (A)
                 (A) (A) (A) (A) (A) (A) (A) (A) (A) (A) (A) (A)
                 (A) (A) (A) (A) (A) (A) (A) (A) (A) (A) (A) (A)
                 (A) (A) (A) (A) (A) (A) (A) (A) (A) (A) (A) (A)
                 (A) (A) (A) (A) (A) (A) (A) (A) (A) (A) (A) (A)
                 (A) (A) (A) (A) (A) (A) (A) (A) (A) (A) (A) (A)
                 (A) (A) (A) (A) (A) (A) (A) (A) (A) (A) (A) (A)
                 (A) (A) (A) (A) (A) (A) (A) (A) (A) (A) (A) (A)
                 (A) (A) (A) (A) (A) (A) (A) (A) (A) (A) (A) (A)
                 (A) (A) (A) (A) (A) (A) (A) (A) (A) (A) (A) (A)
                 (A) (A) (A) (A) (A) (A) (A) (A) (A) (A) (A) (A)
                 (A) (A) (A) (A) (A) (A) (A) (A) (A) (A) (A) (A)
                 (A) (A) (A) (A) (A) (A) (A) (A) (A) (A) (A) (A)
                 (A) (A) (A) (A) (A) (A) (A) (A) (A) (A) (A) (A)
                 (A) (A) (A) (A) (A) (A) (A) (A) (A) (A) (A) (A)
                 (A) (A) (A) (A) (A) (A) (A) (A) (A) (A) (A) (A)
                 (A) (A) (A) (A) (A) (A) (A) (A) (A) (A) (A) (A)
                 (A) (A) (A) (A) (A) (A) (A) (A) (A) (A) (A) (A)
                 (A) (A) (A) (A) (A) (A) (A) (A) (A) (A) (A) (A)
                 (A) (A) (A) (A) (A) (A) (A) (A) (A) (A) (A) (A)
                 (A) (A) (A) (A) (A) (A) (A) (A) (A) (A) (A) (A)
                 (A) (A) (A) (A) (A) (A) (A) (A) (A) (A) (A) (A)
                 (A) (A) (A) (A) (A) (A) (A) (A) (A) (A) (A) (A)
                 (A) (A) (A) (A) (A) (A) (A) (A) (A) (A) (A) (A)
                 (A) (A) (A) (A) (A) (A) (A) (A) (A) (A) (A) (A)
                 (A) (A) (A) (A) (A) (A) (A) (A) (A) (A) (A) (A)
                 (A) (A) (A) (A) (A) (A) (A) (A) (A) (A) (A) (A)
                 (A) (A) (A) (A) (A) (A) (A) (A) (A) (A) (A) (A)
                 (A) (A) (A) (A) (A) (A) (A) (A) (A) (A) (A) (A)
                 (A) (A) (A) (A) (A) (A) (A) (A) (A) (A) (A) (A)
                 (A) (A) (A) (A) (A) (A) (A) (A) (A) (A) (A) (A)
                 (A) (A) (A) (A) (A) (A) (A) (A) (A) (A) (A) (A)
                 (A) (A) (A) (A) (A) (A) (A) (A) (A) (A) (A) (A)
                 (A) (A) (A) (A) (A) (A) (A) (A) (A) (A) (A) (A)
                 (A) (A) (A) (A) (A) (A) (A) (A) (A) (A) (A) (A)
                 (A) (A) (A) (A) (A) (A) (A) (A) (A) (A) (A) (A)
                 (A) (A) (A) (A) (A) (A) (A) (A) (A) (A) (A) (A)
                 (A) (A) (A) (A) (A) (A) (A) (A) (A) (A) (A) (A)
                 (A) (A) (A) (A) (A) (A) (A) (A) (A) (A) (A) (A)
                 (A) (A) (A) (A) (A) (A) (A) (A) (A) (A) (A) (A)
                 (A) (A) (A) (A) (A) (A) (A) (A) (A) (A) (A) (A)
                 (A) (A) (A) (A) (A) (A) (A) (A) (A) (A) (A) (A)
                 (A) (A) (A) (A) (A) (A) (A) (A) (A) (A) (A) (A)
                 (A) (A) (A) (A) (A) (A) (A) (A) (A) (A) (A) (A)
                 (A) (A) (A) (A) (A) (A) (A) (A) (A) (A) (A) (A)
                 (A) (A) (A) (A) (A) (A) (A) (A) (A) (A) (A) (A)
                 (A) (A) (A) (A) (A) (A) (A) (A) (A) (A) (A) (A)
                 (A) (A) (A) (A) (A) (A) (A) (A) (A) (A) (A) (A)
                 (A) (A) (A) (A) (A) (A) (A) (A) (A) (A) (A) (A)
                 (A) (A) (A) (A) (A) (A) (A) (A) (A) (A) (A) (A)
                 (A) (A) (A) (A) (A) (A) (A) (A) (A) (A) (A) (A)
                 (A) (A) (A) (A) (A) (A) (A) (A) (A) (A) (A) (A)
                 (A) (A) (A) (A) (A) (A) (A) (A) (A) (A) (A) (A)
                 (A) (A) (A) (A) (A) (A) (A) (A) (A) (A) (A) (A)
                 (A) (A) (A) (A) (A) (A) (A) (A) (A) (A) (A) (A)
                 (A) (A) (A) (A) (A) (A) (A) (A) (A) (A) (A) (A)
                 (A) (A) (A) (A) (A) (A) (A) (A) (A) (A) (A) (A)
                 (A) (A) (A) (A) (A) (A) (A) (A) (A) (A) (A) (A)
                 (A) (A) (A) (A) (A) (A) (A) (A) (A) (A) (A) (A)
                 (A) (A) (A) (A) (A) (A) (A) (A) (A) (A) (A) (A)
                 (A) (A) (A) (A) (A) (A) (A) (A) (A) (A) (A) (A)
                 (A) (A) (A) (A) (A) (A) (A) (A) (A) (A) (A) (A)
                 (A) (A) (A) (A) (A) (A) (A) (A) (A) (A) (A) (A)
                 (A) (A) (A) (A) (A) (A) (A) (A) (A) (A) (A) (A)
                 (A) (A) (A) (A) (A) (A) (A) (A) (A) (A) (A) (A)
                 (A) (A) (A) (A) (A) (A) (A) (A) (A) (A) (A) (A)
                 (A) (A) (A) (A) (A) (A) (A) (A) (A) (A) (A) (A)
                 (A) (A) (A) (A) (A) (A) (A) (A) (A) (A) (A) (A)
                 (A) (A) (A) (A) (A) (A) (A) (A) (A) (A) (A) (A)
                 (A) (A) (A) (A) (A) (A) (A) (A) (A) (A) (A) (A)
                 (A) (A) (A) (A) (A) (A) (A) (A) (A) (A) (A) (A)
                 (A) (A) (A) (A) (A) (A) (A) (A) (A) (A) (A) (A)
                 (A) (A) (A) (A) (A) (A) (A) (A) (A) (A) (A) (A)
                 (A) (A) (A) (A) (A) (A) (A) (A) (A) (A) (A) (A)
                 (A) (A) (A) (A) (A) (A) (A) (A) (A) (A) (A) (A)
                 (A) (A) (A) (A) (A) (A) (A) (A) (A) (A) (A) (A)
                 (A) (A) (A) (A) (A) (A) (A) (A) (A) (A) (A) (A)
                 (A) (A) (A) (A) (A) (A) (A) (A) (A) (A) (A) (A)
                 (A) (A) (A) (A) (A) (A) (A) (A) (A) (A) (A) (A)
                 (A) (A) (A) (A) (A) (A) (A) (A) (A) (A) (A) (A)
                 (A) (A) (A) (A) (A) (A) (A) (A) (A) (A) (A) (A)
                 (A) (A) (A) (A) (A) (A) (A) (A) (A) (A) (A) (A)
                 (A) (A) (A) (A) (A) (A) (A) (A) (A) (A) (A) (A)
                 (A) (A) (A) (A) (A) (A) (A) (A) (A) (A) (A) (A)
                 (A) (A) (A) (A) (A) (A) (A) (A) (A) (A) (A) (A)
                 (A) (A) (A) (A) (A) (A) (A) (A) (A) (A) (A) (A)
                 (A) (A) (A) (A) (A) (A) (A) (A) (A) (A) (A) (A)
                 (A) (A) (A) (A) (A) (A) (A) (A) (A) (A) (A) (A)
                 (A) (A) (A) (A) (A) (A) (A) (A) (A) (A) (A) (A)
                 (A) (A) (A) (A) (A) (A) (A) (A) (A) (A) (A) (A)
                 (A) (A) (A) (A) (A) (A) (A) (A) (A) (A) (A) (A)
                 (A) (A) (A) (A) (A) (A) (A) (A) (A) (A) (A) (A)
                 (A) (A) (A) (A) (A) (A) (A) (A) (A) (A) (A) (A)
                 (A) (A) (A) (A) (A) (A) (A) (A) (A) (A) (A) (A)
                 (A) (A) (A) (A) (A) (A) (A) (A) (A) (A) (A) (A)
                 (A) (A) (A) (A) (A) (A) (A) (A) (A) (A) (A) (A)
                 (A) (A) (A) (A) (A) (A) (A) (A) (A) (A) (A) (A)
                 (A) (A) (A) (A) (A) (A) (A) (A) (A) (A) (A) (A)
                 (A) (A) (A) (A) (A) (A) (A) (A) (A) (A) (A) (A)
                 (A) (A) (A) (A) (A) (A) (A) (A) (A) (A) (A) (A)
                 (A) (A) (A) (A) (A) (A) (A) (A) (A) (A) (A) (A)
                 (A) (A) (A) (A) (A) (A) (A) (A) (A) (A) (A) (A)
                 (A) (A) (A) (A) (A) (A) (A) (A) (A) (A) (A) (A)
                 (A) (A) (A) (A) (A) (A) (A) (A) (A) (A) (A) (A)
                 (A) (A) (A) (A) (A) (A) (A) (A) (A) (A) (A) (A)
                 (A) (A) (A) (A) (A) (A) (A) (A) (A) (A) (A) (A)
                 (A) (A) (A) (A) (A) (A) (A) (A) (A) (A) (A) (A)
                 (A) (A) (A) (A) (A) (A) (A) (A) (A) (A) (A) (A)
                 (A) (A) (A) (A) (A) (A) (A) (A) (A) (A) (A) (A)
                 (A) (A) (A) (A) (A) (A) (A) (A) (A) (A) (A) (A)
                 (A) (A) (A) (A) (A) (A) (A) (A) (A) (A) (A) (A)
                 (A) (A) (A) (A) (A) (A) (A) (A) (A) (A) (A) (A)
                 (A) (A) (A) (A) (A) (A) (A) (A) (A) (A) (A) (A)
                 (A) (A) (A) (A) (A) (A) (A) (A) (A) (A) (A) (A)
                 (A) (A) (A) (A) (A) (A) (A) (A) (A) (A) (A) (A)
                 (A) (A) (A) (A) (A) (A) (A) (A) (A) (A) (A) (A)
                 (A) (A) (A) (A) (A) (A) (A) (A) (A) (A) (A) (A)
                 (A) (A) (A) (A) (A) (A) (A) (A) (A) (A) (A) (A)
                 (A) (A) (A) (A) (A) (A) (A) (A) (A) (A) (A) (A)
                 (A) (A) (A) (A) (A) (A) (A) (A) (A) (A) (A) (A)
                 (A) (A) (A) (A) (A) (A) (A) (A) (A) (A) (A) (A)
                 (A) (A) (A) (A) (A) (A) (A) (A) (A) (A) (A) (A)
                 (A) (A) (A) (A) (A) (A) (A) (A) (A) (A) (A) (A)
                 (A) (A) (A) (A) (A) (A) (A) (A) (A) (A) (A) (A)
                 (A) (A) (A) (A) (A) (A) (A) (A) (A) (A) (A) (A)
                 (A) (A) (A) (A) (A) (A) (A) (A) (A) (A) (A) (A)
                 (A) (A) (A) (A) (A) (A) (A) (A) (A) (A) (A) (A)
                 (A) (A) (A) (A) (A) (A) (A) (A) (A) (A) (A) (A)
                 (A) (A) (A) (A) (A) (A) (A) (A) (A) (A) (A) (A)
                 (A) (A) (A) (A) (A) (A) (A) (A) (A) (A) (A) (A)
                 (A) (A) (A) (A) (A) (A) (A) (A) (A) (A) (A) (A)
                 (A) (A) (A) (A) (A) (A) (A) (A) (A) (A) (A) (A)
                 (A) (A) (A) (A) (A) (A) (A) (A) (A) (A) (A) (A)
                 (A) (A) (A) (A) (A) (A) (A) (A) (A) (A) (A) (A)
                 (A) (A) (A) (A) (A) (A) (A) (A) (A) (A) (A) (A)
                 (A) (A) (A) (A) (A) (A) (A) (A) (A) (A) (A) (A)
                 (A) (A) (A) (A) (A) (A) (A) (A) (A) (A) (A) (A)
                 (A) (A) (A) (A) (A) (A) (A) (A) (A) (A) (A) (A)
                 (A) (A) (A) (A) (A) (A) (A) (A) (A) (A) (A) (A)
                 (A) (A) (A) (A) (A) (A) (A) (A) (A) (A) (A) (A)
                 (A) (A) (A) (A) (A) (A) (A) (A) (A) (A) (A) (A)
                 (A) (A) (A) (A) (A) (A) (A) (A) (A) (A) (A) (A)
                 (A) (A) (A) (A) (A) (A) (A) (A) (A) (A) (A) (A)
                 (A) (A) (A) (A) (A) (A) (A) (A) (A) (A) (A) (A)
                 (A) (A) (A) (A) (A) (A) (A) (A) (A) (A) (A) (A)
                 (A) (A) (A) (A) (A) (A) (A) (A) (A) (A) (A) (A)
                 (A) (A) (A) (A) (A) (A) (A) (A) (A) (A) (A) (A)
                 (A) (A) (A) (A) (A) (A) (A) (A) (A) (A) (A) (A)
                 (A) (A) (A) (A) (A) (A) (A) (A) (A) (A) (A) (A)
                 (A) (A) (A) (A) (A) (A) (A) (A) (A) (A) (A) (A)
                 (A) (A) (A) (A) (A) (A) (A) (A) (A) (A) (A) (A)
                 (A) (A) (A) (A) (A) (A) (A) (A) (A) (A) (A) (A)
                 (A) (A) (A) (A) (A) (A) (A) (A) (A) (A) (A) (A)
                 (A) (A) (A) (A) (A) (A) (A) (A) (A) (A) (A) (A)
                 (A) (A) (A) (A) (A) (A) (A) (A) (A) (A) (A) (A)
                 (A) (A) (A) (A) (A) (A) (A) (A) (A) (A) (A) (A)
                 (A) (A) (A) (A) (A) (A) (A) (A) (A) (A) (A) (A)
                 (A) (A) (A) (A) (A) (A) (A) (A) (A) (A) (A) (A)
 The electronic state is 1-A.
 Alpha  occ. eigenvalues --  -77.25841 -77.25646 -77.25600 -77.25215 -77.25100
 Alpha  occ. eigenvalues --  -77.25096 -19.23515 -19.23508 -19.23080 -19.23050
 Alpha  occ. eigenvalues --  -19.22739 -19.22673 -19.22537 -19.22117 -19.22081
 Alpha  occ. eigenvalues --  -19.22064 -19.21970 -19.21919 -19.21882 -19.21832
 Alpha  occ. eigenvalues --  -19.21590 -19.21587 -19.21558 -19.21547 -19.21488
 Alpha  occ. eigenvalues --  -19.21475 -19.21451 -19.21391 -19.21384 -19.21143
 Alpha  occ. eigenvalues --  -19.19013 -19.19006 -19.18895 -19.18579 -19.18566
 Alpha  occ. eigenvalues --  -19.18451 -19.18309 -19.18150 -19.14380 -19.14317
 Alpha  occ. eigenvalues --  -19.14141 -19.14138 -19.14131 -19.14097 -19.13960
 Alpha  occ. eigenvalues --  -19.13816 -19.13776 -19.13776 -19.13651 -19.13589
 Alpha  occ. eigenvalues --  -14.46629 -14.46545 -14.46356 -14.46307 -14.46118
 Alpha  occ. eigenvalues --  -14.45987 -14.45757 -14.45352 -14.44264 -14.44136
 Alpha  occ. eigenvalues --  -14.43422 -14.43269 -14.42264 -14.42047 -14.42029
 Alpha  occ. eigenvalues --  -14.41960 -14.40868 -14.40200 -14.39897 -14.39847
 Alpha  occ. eigenvalues --  -14.39648 -14.39559 -14.39263 -14.39250 -14.39194
 Alpha  occ. eigenvalues --  -14.39146 -14.39144 -14.39020 -14.38996 -14.38945
 Alpha  occ. eigenvalues --  -14.37988 -14.37895 -10.39291 -10.38953 -10.38942
 Alpha  occ. eigenvalues --  -10.38363 -10.37943 -10.37821 -10.37189 -10.37043
 Alpha  occ. eigenvalues --  -10.36937 -10.36927 -10.36439 -10.36341 -10.36102
 Alpha  occ. eigenvalues --  -10.35876 -10.35804 -10.35671 -10.35043 -10.35000
 Alpha  occ. eigenvalues --  -10.34902 -10.34741 -10.34427 -10.34387 -10.34024
 Alpha  occ. eigenvalues --  -10.33908 -10.32802 -10.32733 -10.32410 -10.32177
 Alpha  occ. eigenvalues --  -10.32095 -10.32046 -10.31969 -10.31854 -10.31698
 Alpha  occ. eigenvalues --  -10.31641 -10.31603 -10.31415 -10.31288 -10.31273
 Alpha  occ. eigenvalues --  -10.31227 -10.31202 -10.31016 -10.30993 -10.30945
 Alpha  occ. eigenvalues --  -10.30892 -10.30850 -10.30736 -10.30703 -10.30635
 Alpha  occ. eigenvalues --  -10.30584 -10.30489 -10.30363 -10.30355 -10.30243
 Alpha  occ. eigenvalues --  -10.30212 -10.30131 -10.30054 -10.30052 -10.29936
 Alpha  occ. eigenvalues --  -10.29796 -10.29595 -10.26846 -10.26749 -10.26584
 Alpha  occ. eigenvalues --  -10.26301 -10.26179 -10.26099 -10.26093 -10.26038
 Alpha  occ. eigenvalues --  -10.25907 -10.25902 -10.25559 -10.25378 -10.25099
 Alpha  occ. eigenvalues --  -10.25024 -10.24900 -10.24818  -6.70405  -6.70220
 Alpha  occ. eigenvalues --   -6.70181  -6.69836  -6.69715  -6.69704  -4.86970
 Alpha  occ. eigenvalues --   -4.86852  -4.86791  -4.86751  -4.86664  -4.86624
 Alpha  occ. eigenvalues --   -4.86595  -4.86408  -4.86405  -4.86366  -4.86290
 Alpha  occ. eigenvalues --   -4.86274  -4.86272  -4.86150  -4.86141  -4.86019
 Alpha  occ. eigenvalues --   -4.85896  -4.85891  -1.15334  -1.15279  -1.15117
 Alpha  occ. eigenvalues --   -1.14839  -1.14608  -1.14530  -1.14501  -1.14189
 Alpha  occ. eigenvalues --   -1.13298  -1.13193  -1.13152  -1.13018  -1.12779
 Alpha  occ. eigenvalues --   -1.12736  -1.12557  -1.12506  -1.12445  -1.12389
 Alpha  occ. eigenvalues --   -1.12288  -1.11898  -1.11783  -1.11552  -1.10656
 Alpha  occ. eigenvalues --   -1.10415  -1.09989  -1.09944  -1.09882  -1.09718
 Alpha  occ. eigenvalues --   -1.09713  -1.09635  -1.08237  -1.08206  -1.08177
 Alpha  occ. eigenvalues --   -1.08133  -1.08002  -1.07683  -1.07353  -1.07300
 Alpha  occ. eigenvalues --   -1.06820  -1.06480  -1.05719  -1.05607  -1.05402
 Alpha  occ. eigenvalues --   -1.05293  -1.03243  -1.03189  -1.02923  -1.02761
 Alpha  occ. eigenvalues --   -1.01776  -1.01640  -1.01631  -1.01442  -1.01333
 Alpha  occ. eigenvalues --   -1.01248  -0.98280  -0.98120  -0.98106  -0.97907
 Alpha  occ. eigenvalues --   -0.97901  -0.97668  -0.97640  -0.97593  -0.97481
 Alpha  occ. eigenvalues --   -0.97443  -0.97185  -0.96877  -0.96473  -0.96226
 Alpha  occ. eigenvalues --   -0.96176  -0.96093  -0.95698  -0.95647  -0.95515
 Alpha  occ. eigenvalues --   -0.95412  -0.95290  -0.95189  -0.87366  -0.87283
 Alpha  occ. eigenvalues --   -0.87064  -0.86845  -0.86200  -0.86101  -0.85946
 Alpha  occ. eigenvalues --   -0.85869  -0.85717  -0.85615  -0.85587  -0.85317
 Alpha  occ. eigenvalues --   -0.84597  -0.84406  -0.84366  -0.84216  -0.83937
 Alpha  occ. eigenvalues --   -0.83753  -0.83719  -0.83424  -0.82822  -0.82756
 Alpha  occ. eigenvalues --   -0.82270  -0.82188  -0.76468  -0.76370  -0.76241
 Alpha  occ. eigenvalues --   -0.76108  -0.75968  -0.75905  -0.75746  -0.75624
 Alpha  occ. eigenvalues --   -0.74578  -0.74465  -0.74400  -0.74179  -0.73762
 Alpha  occ. eigenvalues --   -0.73755  -0.73414  -0.73362  -0.72031  -0.71841
 Alpha  occ. eigenvalues --   -0.71812  -0.71695  -0.71671  -0.71510  -0.71191
 Alpha  occ. eigenvalues --   -0.71052  -0.70995  -0.70942  -0.70758  -0.70600
 Alpha  occ. eigenvalues --   -0.68778  -0.68473  -0.68419  -0.68282  -0.67177
 Alpha  occ. eigenvalues --   -0.67053  -0.66929  -0.66820  -0.66266  -0.66156
 Alpha  occ. eigenvalues --   -0.66057  -0.65996  -0.65742  -0.65716  -0.65153
 Alpha  occ. eigenvalues --   -0.65077  -0.64177  -0.64041  -0.64030  -0.63721
 Alpha  occ. eigenvalues --   -0.62881  -0.62830  -0.62558  -0.62273  -0.62121
 Alpha  occ. eigenvalues --   -0.61853  -0.61728  -0.61695  -0.61645  -0.61569
 Alpha  occ. eigenvalues --   -0.61352  -0.61234  -0.61146  -0.61074  -0.60968
 Alpha  occ. eigenvalues --   -0.60857  -0.60602  -0.60546  -0.59933  -0.59805
 Alpha  occ. eigenvalues --   -0.59653  -0.59456  -0.59288  -0.59120  -0.58889
 Alpha  occ. eigenvalues --   -0.58841  -0.58716  -0.58640  -0.58602  -0.58460
 Alpha  occ. eigenvalues --   -0.58233  -0.58132  -0.58035  -0.57913  -0.57730
 Alpha  occ. eigenvalues --   -0.57528  -0.56908  -0.56868  -0.56800  -0.56393
 Alpha  occ. eigenvalues --   -0.56328  -0.56132  -0.55873  -0.55791  -0.55716
 Alpha  occ. eigenvalues --   -0.55700  -0.55603  -0.55407  -0.55343  -0.55287
 Alpha  occ. eigenvalues --   -0.55239  -0.55080  -0.55069  -0.54941  -0.54583
 Alpha  occ. eigenvalues --   -0.54482  -0.54324  -0.54206  -0.54086  -0.53931
 Alpha  occ. eigenvalues --   -0.53865  -0.53685  -0.53653  -0.53391  -0.53220
 Alpha  occ. eigenvalues --   -0.53100  -0.53014  -0.52929  -0.52844  -0.52511
 Alpha  occ. eigenvalues --   -0.52377  -0.52222  -0.52209  -0.51902  -0.51860
 Alpha  occ. eigenvalues --   -0.51640  -0.51420  -0.51294  -0.51233  -0.51161
 Alpha  occ. eigenvalues --   -0.51079  -0.51003  -0.50859  -0.50710  -0.50654
 Alpha  occ. eigenvalues --   -0.50451  -0.50425  -0.50242  -0.50184  -0.50131
 Alpha  occ. eigenvalues --   -0.50080  -0.49991  -0.49860  -0.49696  -0.49623
 Alpha  occ. eigenvalues --   -0.49546  -0.49543  -0.49445  -0.49352  -0.49026
 Alpha  occ. eigenvalues --   -0.49008  -0.48909  -0.48883  -0.48761  -0.48727
 Alpha  occ. eigenvalues --   -0.48650  -0.48577  -0.48482  -0.48393  -0.48276
 Alpha  occ. eigenvalues --   -0.48226  -0.48053  -0.47966  -0.47806  -0.47647
 Alpha  occ. eigenvalues --   -0.47595  -0.47576  -0.47486  -0.47448  -0.47384
 Alpha  occ. eigenvalues --   -0.47256  -0.47186  -0.47179  -0.47045  -0.46942
 Alpha  occ. eigenvalues --   -0.46910  -0.46863  -0.46643  -0.46632  -0.46435
 Alpha  occ. eigenvalues --   -0.46143  -0.45772  -0.45559  -0.45385  -0.45265
 Alpha  occ. eigenvalues --   -0.45101  -0.44965  -0.44850  -0.44708  -0.44626
 Alpha  occ. eigenvalues --   -0.44466  -0.44260  -0.44195  -0.44049  -0.44035
 Alpha  occ. eigenvalues --   -0.43922  -0.43857  -0.43819  -0.43724  -0.43659
 Alpha  occ. eigenvalues --   -0.43568  -0.43455  -0.43321  -0.43156  -0.42391
 Alpha  occ. eigenvalues --   -0.42361  -0.41992  -0.41967  -0.41863  -0.41820
 Alpha  occ. eigenvalues --   -0.41788  -0.41665  -0.41396  -0.41338  -0.41222
 Alpha  occ. eigenvalues --   -0.40966  -0.40812  -0.40703  -0.40511  -0.40395
 Alpha  occ. eigenvalues --   -0.40359  -0.40259  -0.40187  -0.40002  -0.39938
 Alpha  occ. eigenvalues --   -0.39896  -0.39491  -0.39442  -0.39209  -0.39052
 Alpha  occ. eigenvalues --   -0.38921  -0.38693  -0.38482  -0.38213  -0.37913
 Alpha  occ. eigenvalues --   -0.37802  -0.37742  -0.37647  -0.37490  -0.37421
 Alpha  occ. eigenvalues --   -0.37213  -0.37121  -0.36792  -0.36550  -0.36464
 Alpha  occ. eigenvalues --   -0.36400  -0.36255  -0.36216  -0.36082  -0.35887
 Alpha  occ. eigenvalues --   -0.35694  -0.35639  -0.35556  -0.35467  -0.35275
 Alpha  occ. eigenvalues --   -0.35240  -0.35200  -0.35110  -0.35093  -0.35008
 Alpha  occ. eigenvalues --   -0.34985  -0.34932  -0.34849  -0.34736  -0.34730
 Alpha  occ. eigenvalues --   -0.34606  -0.34534  -0.34501  -0.34406  -0.34276
 Alpha  occ. eigenvalues --   -0.34198  -0.34026  -0.33978  -0.33753  -0.33716
 Alpha  occ. eigenvalues --   -0.33481  -0.33442  -0.33344  -0.33213  -0.33034
 Alpha  occ. eigenvalues --   -0.33012  -0.32895  -0.32802  -0.32772  -0.32726
 Alpha  occ. eigenvalues --   -0.32603  -0.32493  -0.32466  -0.32381  -0.32316
 Alpha  occ. eigenvalues --   -0.32302  -0.32191  -0.32178  -0.32050  -0.32013
 Alpha  occ. eigenvalues --   -0.31911  -0.31767  -0.31729  -0.31590  -0.31538
 Alpha  occ. eigenvalues --   -0.31490  -0.31428  -0.31380  -0.31233  -0.31110
 Alpha  occ. eigenvalues --   -0.31080  -0.30998  -0.30964  -0.30921  -0.30840
 Alpha  occ. eigenvalues --   -0.30792  -0.30776  -0.30656  -0.30551  -0.30416
 Alpha  occ. eigenvalues --   -0.30195  -0.30070  -0.29975  -0.29958  -0.29889
 Alpha  occ. eigenvalues --   -0.29751  -0.29640  -0.28563  -0.28467  -0.28406
 Alpha  occ. eigenvalues --   -0.28257  -0.25027  -0.24992  -0.24406  -0.23766
 Alpha virt. eigenvalues --    0.01629   0.01864   0.01955   0.02221   0.04698
 Alpha virt. eigenvalues --    0.04954   0.05302   0.05482   0.05560   0.05620
 Alpha virt. eigenvalues --    0.06223   0.06435   0.06935   0.07066   0.07198
 Alpha virt. eigenvalues --    0.07635   0.10093   0.10134   0.10292   0.11207
 Alpha virt. eigenvalues --    0.11551   0.11729   0.12138   0.12583   0.12852
 Alpha virt. eigenvalues --    0.13061   0.13322   0.13647   0.13763   0.13987
 Alpha virt. eigenvalues --    0.14048   0.14108   0.14337   0.14609   0.14788
 Alpha virt. eigenvalues --    0.14838   0.14921   0.15063   0.15084   0.15231
 Alpha virt. eigenvalues --    0.15576   0.15671   0.15892   0.16043   0.16124
 Alpha virt. eigenvalues --    0.16308   0.16436   0.16745   0.16935   0.17020
 Alpha virt. eigenvalues --    0.17145   0.17300   0.17509   0.17627   0.17668
 Alpha virt. eigenvalues --    0.17899   0.17980   0.18170   0.18338   0.18403
 Alpha virt. eigenvalues --    0.18630   0.18948   0.18989   0.19141   0.19247
 Alpha virt. eigenvalues --    0.19272   0.19413   0.19495   0.19584   0.19774
 Alpha virt. eigenvalues --    0.19882   0.20005   0.20087   0.20207   0.20352
 Alpha virt. eigenvalues --    0.20535   0.20606   0.20627   0.20797   0.20896
 Alpha virt. eigenvalues --    0.21018   0.21113   0.21226   0.21236   0.21529
 Alpha virt. eigenvalues --    0.21597   0.21712   0.21786   0.21810   0.21931
 Alpha virt. eigenvalues --    0.21983   0.22021   0.22138   0.22203   0.22295
 Alpha virt. eigenvalues --    0.22409   0.22518   0.22693   0.22809   0.22888
 Alpha virt. eigenvalues --    0.23019   0.23125   0.23254   0.23285   0.23390
 Alpha virt. eigenvalues --    0.23450   0.23584   0.23708   0.23868   0.23947
 Alpha virt. eigenvalues --    0.24019   0.24075   0.24225   0.24281   0.24335
 Alpha virt. eigenvalues --    0.24437   0.24483   0.24581   0.24686   0.24765
 Alpha virt. eigenvalues --    0.24781   0.24865   0.24946   0.25081   0.25140
 Alpha virt. eigenvalues --    0.25190   0.25253   0.25383   0.25569   0.25613
 Alpha virt. eigenvalues --    0.25737   0.25896   0.25973   0.26144   0.26253
 Alpha virt. eigenvalues --    0.26335   0.26466   0.26555   0.26634   0.26716
 Alpha virt. eigenvalues --    0.26810   0.26874   0.26907   0.27015   0.27130
 Alpha virt. eigenvalues --    0.27298   0.27416   0.27511   0.27657   0.27690
 Alpha virt. eigenvalues --    0.27806   0.28018   0.28127   0.28175   0.28373
 Alpha virt. eigenvalues --    0.28465   0.28681   0.28801   0.28892   0.28932
 Alpha virt. eigenvalues --    0.29079   0.29105   0.29249   0.29262   0.29326
 Alpha virt. eigenvalues --    0.29411   0.29451   0.29553   0.29638   0.29746
 Alpha virt. eigenvalues --    0.29890   0.30013   0.30041   0.30269   0.30314
 Alpha virt. eigenvalues --    0.30457   0.30471   0.30645   0.30783   0.30981
 Alpha virt. eigenvalues --    0.31050   0.31099   0.31247   0.31348   0.31420
 Alpha virt. eigenvalues --    0.31632   0.31720   0.31818   0.31910   0.32052
 Alpha virt. eigenvalues --    0.32101   0.32349   0.32617   0.32689   0.32808
 Alpha virt. eigenvalues --    0.33057   0.33098   0.33223   0.33361   0.33466
 Alpha virt. eigenvalues --    0.33642   0.33796   0.33904   0.34026   0.34186
 Alpha virt. eigenvalues --    0.34279   0.34391   0.34703   0.34802   0.34943
 Alpha virt. eigenvalues --    0.35005   0.35184   0.35326   0.35487   0.35614
 Alpha virt. eigenvalues --    0.35942   0.36027   0.36227   0.36371   0.36498
 Alpha virt. eigenvalues --    0.36533   0.36627   0.36838   0.36940   0.37063
 Alpha virt. eigenvalues --    0.37206   0.37378   0.37578   0.37585   0.37735
 Alpha virt. eigenvalues --    0.38008   0.38101   0.38231   0.38305   0.38460
 Alpha virt. eigenvalues --    0.38679   0.38893   0.39048   0.39161   0.39234
 Alpha virt. eigenvalues --    0.39465   0.39662   0.39695   0.39843   0.39926
 Alpha virt. eigenvalues --    0.40089   0.40301   0.40464   0.40561   0.40704
 Alpha virt. eigenvalues --    0.40860   0.41059   0.41092   0.41440   0.41539
 Alpha virt. eigenvalues --    0.41747   0.41869   0.41929   0.42203   0.42445
 Alpha virt. eigenvalues --    0.42877   0.42972   0.43063   0.43240   0.43306
 Alpha virt. eigenvalues --    0.43437   0.43686   0.43693   0.43833   0.44122
 Alpha virt. eigenvalues --    0.44234   0.44338   0.44674   0.44688   0.44879
 Alpha virt. eigenvalues --    0.44995   0.45026   0.45193   0.45310   0.45494
 Alpha virt. eigenvalues --    0.45792   0.46194   0.46248   0.46382   0.46764
 Alpha virt. eigenvalues --    0.47019   0.47089   0.47304   0.47474   0.47611
 Alpha virt. eigenvalues --    0.47956   0.48161   0.48556   0.48656   0.48983
 Alpha virt. eigenvalues --    0.49306   0.49485   0.49602   0.49807   0.50498
 Alpha virt. eigenvalues --    0.50602   0.50871   0.51034   0.51131   0.51323
 Alpha virt. eigenvalues --    0.51516   0.51721   0.51824   0.52045   0.52146
 Alpha virt. eigenvalues --    0.52525   0.52663   0.52823   0.53194   0.53346
 Alpha virt. eigenvalues --    0.53449   0.53708   0.53817   0.54120   0.54564
 Alpha virt. eigenvalues --    0.54746   0.54802   0.55110   0.55554   0.55772
 Alpha virt. eigenvalues --    0.55862   0.56015   0.56403   0.56690   0.56777
 Alpha virt. eigenvalues --    0.56791   0.57055   0.57254   0.57602   0.57742
 Alpha virt. eigenvalues --    0.57873   0.58120   0.58472   0.58486   0.58604
 Alpha virt. eigenvalues --    0.58708   0.59017   0.59098   0.59174   0.59246
 Alpha virt. eigenvalues --    0.59396   0.59541   0.59646   0.59793   0.59993
 Alpha virt. eigenvalues --    0.60142   0.60238   0.60265   0.60462   0.60609
 Alpha virt. eigenvalues --    0.60828   0.60904   0.61057   0.61308   0.61364
 Alpha virt. eigenvalues --    0.61551   0.61676   0.61764   0.61908   0.62148
 Alpha virt. eigenvalues --    0.62262   0.62392   0.62493   0.62675   0.62751
 Alpha virt. eigenvalues --    0.63083   0.63155   0.63369   0.63466   0.63529
 Alpha virt. eigenvalues --    0.63703   0.63886   0.64000   0.64094   0.64169
 Alpha virt. eigenvalues --    0.64272   0.64456   0.64469   0.64588   0.64648
 Alpha virt. eigenvalues --    0.64819   0.64973   0.65031   0.65163   0.65336
 Alpha virt. eigenvalues --    0.65456   0.65618   0.65657   0.65772   0.65999
 Alpha virt. eigenvalues --    0.66126   0.66214   0.66249   0.66286   0.66477
 Alpha virt. eigenvalues --    0.66820   0.66919   0.66948   0.67253   0.67312
 Alpha virt. eigenvalues --    0.67349   0.67594   0.67619   0.67754   0.67909
 Alpha virt. eigenvalues --    0.68063   0.68227   0.68289   0.68477   0.68533
 Alpha virt. eigenvalues --    0.68781   0.68801   0.68925   0.69020   0.69061
 Alpha virt. eigenvalues --    0.69360   0.69373   0.69455   0.69563   0.69814
 Alpha virt. eigenvalues --    0.69880   0.70197   0.70350   0.70571   0.70585
 Alpha virt. eigenvalues --    0.70764   0.70896   0.70987   0.71179   0.71235
 Alpha virt. eigenvalues --    0.71325   0.71541   0.71793   0.71869   0.72011
 Alpha virt. eigenvalues --    0.72037   0.72232   0.72470   0.72561   0.72664
 Alpha virt. eigenvalues --    0.72838   0.72956   0.73050   0.73126   0.73558
 Alpha virt. eigenvalues --    0.73681   0.73853   0.73929   0.74081   0.74117
 Alpha virt. eigenvalues --    0.74251   0.74413   0.74487   0.74599   0.74645
 Alpha virt. eigenvalues --    0.74888   0.75085   0.75185   0.75463   0.75625
 Alpha virt. eigenvalues --    0.75661   0.75763   0.75945   0.76031   0.76162
 Alpha virt. eigenvalues --    0.76399   0.76447   0.76581   0.76784   0.76803
 Alpha virt. eigenvalues --    0.77064   0.77103   0.77229   0.77315   0.77342
 Alpha virt. eigenvalues --    0.77625   0.77669   0.77828   0.77861   0.78050
 Alpha virt. eigenvalues --    0.78150   0.78264   0.78425   0.78623   0.78909
 Alpha virt. eigenvalues --    0.78943   0.79148   0.79513   0.79723   0.79864
 Alpha virt. eigenvalues --    0.79915   0.80009   0.80237   0.80394   0.80731
 Alpha virt. eigenvalues --    0.81044   0.81124   0.81254   0.81505   0.81560
 Alpha virt. eigenvalues --    0.81815   0.81970   0.82082   0.82254   0.82458
 Alpha virt. eigenvalues --    0.82565   0.82727   0.82910   0.83213   0.83333
 Alpha virt. eigenvalues --    0.83553   0.83608   0.83747   0.83891   0.84058
 Alpha virt. eigenvalues --    0.84112   0.84372   0.84438   0.84469   0.84671
 Alpha virt. eigenvalues --    0.84813   0.84902   0.84942   0.85099   0.85326
 Alpha virt. eigenvalues --    0.85535   0.85795   0.85961   0.86008   0.86157
 Alpha virt. eigenvalues --    0.86311   0.86596   0.86744   0.86801   0.87081
 Alpha virt. eigenvalues --    0.87185   0.87402   0.87570   0.87612   0.87853
 Alpha virt. eigenvalues --    0.87893   0.88025   0.88192   0.88529   0.88622
 Alpha virt. eigenvalues --    0.88719   0.88833   0.89004   0.89174   0.89339
 Alpha virt. eigenvalues --    0.89365   0.89472   0.89626   0.89714   0.89768
 Alpha virt. eigenvalues --    0.89844   0.89925   0.90025   0.90069   0.90156
 Alpha virt. eigenvalues --    0.90215   0.90428   0.90493   0.90539   0.90682
 Alpha virt. eigenvalues --    0.90793   0.90869   0.90952   0.91155   0.91256
 Alpha virt. eigenvalues --    0.91343   0.91420   0.91530   0.91622   0.91675
 Alpha virt. eigenvalues --    0.91821   0.91870   0.92034   0.92192   0.92226
 Alpha virt. eigenvalues --    0.92399   0.92526   0.92695   0.92909   0.93048
 Alpha virt. eigenvalues --    0.93279   0.93323   0.93425   0.93540   0.93614
 Alpha virt. eigenvalues --    0.93695   0.93793   0.93862   0.94176   0.94212
 Alpha virt. eigenvalues --    0.94288   0.94425   0.94518   0.94665   0.94729
 Alpha virt. eigenvalues --    0.94819   0.94983   0.95086   0.95119   0.95179
 Alpha virt. eigenvalues --    0.95282   0.95517   0.95615   0.95728   0.95838
 Alpha virt. eigenvalues --    0.95906   0.95961   0.96032   0.96171   0.96265
 Alpha virt. eigenvalues --    0.96352   0.96400   0.96529   0.96636   0.96857
 Alpha virt. eigenvalues --    0.96990   0.97072   0.97118   0.97315   0.97361
 Alpha virt. eigenvalues --    0.97496   0.97614   0.97733   0.97830   0.97982
 Alpha virt. eigenvalues --    0.98057   0.98249   0.98377   0.98532   0.98672
 Alpha virt. eigenvalues --    0.98800   0.98904   0.99036   0.99077   0.99108
 Alpha virt. eigenvalues --    0.99359   0.99431   0.99529   0.99706   0.99874
 Alpha virt. eigenvalues --    0.99998   1.00116   1.00197   1.00377   1.00542
 Alpha virt. eigenvalues --    1.00619   1.00755   1.00903   1.01055   1.01182
 Alpha virt. eigenvalues --    1.01353   1.01384   1.01598   1.01624   1.01863
 Alpha virt. eigenvalues --    1.02147   1.02445   1.02477   1.02637   1.02704
 Alpha virt. eigenvalues --    1.02913   1.03137   1.03322   1.03487   1.03681
 Alpha virt. eigenvalues --    1.03818   1.03920   1.04222   1.04255   1.04411
 Alpha virt. eigenvalues --    1.04593   1.04675   1.04817   1.04917   1.05201
 Alpha virt. eigenvalues --    1.05418   1.05446   1.05601   1.05707   1.05823
 Alpha virt. eigenvalues --    1.05963   1.06051   1.06089   1.06339   1.06590
 Alpha virt. eigenvalues --    1.06814   1.06966   1.07071   1.07288   1.07367
 Alpha virt. eigenvalues --    1.07450   1.07764   1.07913   1.07973   1.08001
 Alpha virt. eigenvalues --    1.08176   1.08507   1.08579   1.08803   1.08925
 Alpha virt. eigenvalues --    1.09039   1.09216   1.09303   1.09401   1.09501
 Alpha virt. eigenvalues --    1.09669   1.09907   1.10028   1.10182   1.10308
 Alpha virt. eigenvalues --    1.10641   1.10713   1.10877   1.11066   1.11147
 Alpha virt. eigenvalues --    1.11434   1.11599   1.11656   1.11795   1.11959
 Alpha virt. eigenvalues --    1.12076   1.12210   1.12584   1.12624   1.12825
 Alpha virt. eigenvalues --    1.12966   1.13096   1.13252   1.13282   1.13434
 Alpha virt. eigenvalues --    1.13442   1.13532   1.13656   1.14082   1.14242
 Alpha virt. eigenvalues --    1.14286   1.14409   1.14604   1.14705   1.14833
 Alpha virt. eigenvalues --    1.14908   1.15213   1.15284   1.15426   1.15597
 Alpha virt. eigenvalues --    1.15656   1.15790   1.16028   1.16321   1.16435
 Alpha virt. eigenvalues --    1.16603   1.16831   1.16876   1.16963   1.17244
 Alpha virt. eigenvalues --    1.17512   1.17650   1.17844   1.17946   1.18042
 Alpha virt. eigenvalues --    1.18138   1.18303   1.18502   1.18536   1.18772
 Alpha virt. eigenvalues --    1.18869   1.18963   1.19073   1.19266   1.19381
 Alpha virt. eigenvalues --    1.19578   1.19826   1.20058   1.20153   1.20282
 Alpha virt. eigenvalues --    1.20601   1.20623   1.20808   1.21030   1.21156
 Alpha virt. eigenvalues --    1.21329   1.21383   1.21477   1.21696   1.21823
 Alpha virt. eigenvalues --    1.21972   1.22120   1.22436   1.22605   1.22624
 Alpha virt. eigenvalues --    1.22797   1.22919   1.23002   1.23132   1.23201
 Alpha virt. eigenvalues --    1.23344   1.23443   1.23603   1.23755   1.23980
 Alpha virt. eigenvalues --    1.24143   1.24264   1.24420   1.24513   1.24673
 Alpha virt. eigenvalues --    1.24802   1.24850   1.25049   1.25363   1.25545
 Alpha virt. eigenvalues --    1.25749   1.25846   1.25886   1.26137   1.26359
 Alpha virt. eigenvalues --    1.26556   1.26640   1.26840   1.27082   1.27283
 Alpha virt. eigenvalues --    1.27364   1.27645   1.27808   1.27993   1.28057
 Alpha virt. eigenvalues --    1.28288   1.28366   1.28469   1.28669   1.28706
 Alpha virt. eigenvalues --    1.28871   1.28911   1.29154   1.29220   1.29493
 Alpha virt. eigenvalues --    1.29713   1.29857   1.30201   1.30266   1.30310
 Alpha virt. eigenvalues --    1.30456   1.30647   1.30783   1.30908   1.31103
 Alpha virt. eigenvalues --    1.31171   1.31272   1.31595   1.31707   1.31753
 Alpha virt. eigenvalues --    1.31942   1.32084   1.32329   1.32578   1.32738
 Alpha virt. eigenvalues --    1.33057   1.33108   1.33420   1.33487   1.33721
 Alpha virt. eigenvalues --    1.34088   1.34257   1.34277   1.34684   1.34858
 Alpha virt. eigenvalues --    1.35057   1.35179   1.35263   1.35359   1.35641
 Alpha virt. eigenvalues --    1.35860   1.36099   1.36362   1.36450   1.36668
 Alpha virt. eigenvalues --    1.36943   1.37017   1.37415   1.37658   1.37678
 Alpha virt. eigenvalues --    1.37966   1.38407   1.38472   1.38625   1.38778
 Alpha virt. eigenvalues --    1.39011   1.39096   1.39250   1.39377   1.39571
 Alpha virt. eigenvalues --    1.39698   1.39949   1.40117   1.40183   1.40489
 Alpha virt. eigenvalues --    1.40750   1.40888   1.40993   1.41226   1.41285
 Alpha virt. eigenvalues --    1.41435   1.41532   1.41625   1.41799   1.41982
 Alpha virt. eigenvalues --    1.42065   1.42167   1.42284   1.42524   1.42804
 Alpha virt. eigenvalues --    1.42963   1.43051   1.43250   1.43405   1.43615
 Alpha virt. eigenvalues --    1.43798   1.43966   1.44218   1.44465   1.44558
 Alpha virt. eigenvalues --    1.44665   1.44775   1.44962   1.45082   1.45120
 Alpha virt. eigenvalues --    1.45304   1.45350   1.45510   1.45749   1.46018
 Alpha virt. eigenvalues --    1.46117   1.46203   1.46473   1.46752   1.46851
 Alpha virt. eigenvalues --    1.46957   1.47118   1.47276   1.47641   1.47704
 Alpha virt. eigenvalues --    1.47868   1.47906   1.48179   1.48455   1.48550
 Alpha virt. eigenvalues --    1.48814   1.49099   1.49114   1.49292   1.49573
 Alpha virt. eigenvalues --    1.49716   1.49884   1.50030   1.50289   1.50450
 Alpha virt. eigenvalues --    1.50643   1.50915   1.51305   1.51456   1.51666
 Alpha virt. eigenvalues --    1.51783   1.51917   1.52213   1.52368   1.52720
 Alpha virt. eigenvalues --    1.52896   1.53007   1.53132   1.53358   1.53543
 Alpha virt. eigenvalues --    1.53685   1.53973   1.54217   1.54313   1.54510
 Alpha virt. eigenvalues --    1.54623   1.54835   1.55112   1.55280   1.55363
 Alpha virt. eigenvalues --    1.55435   1.55691   1.55944   1.56123   1.56277
 Alpha virt. eigenvalues --    1.56513   1.56569   1.56717   1.56965   1.57135
 Alpha virt. eigenvalues --    1.57272   1.57649   1.58152   1.58521   1.58670
 Alpha virt. eigenvalues --    1.58862   1.58960   1.59055   1.59370   1.59463
 Alpha virt. eigenvalues --    1.59696   1.59842   1.60075   1.60190   1.60303
 Alpha virt. eigenvalues --    1.60655   1.60976   1.61147   1.61388   1.61780
 Alpha virt. eigenvalues --    1.61907   1.62140   1.62322   1.62723   1.62839
 Alpha virt. eigenvalues --    1.62952   1.63162   1.63260   1.63506   1.63827
 Alpha virt. eigenvalues --    1.64039   1.64066   1.64195   1.64622   1.64644
 Alpha virt. eigenvalues --    1.64961   1.65168   1.65353   1.65479   1.65810
 Alpha virt. eigenvalues --    1.65975   1.66232   1.66306   1.66595   1.66647
 Alpha virt. eigenvalues --    1.66846   1.67215   1.67383   1.67570   1.67941
 Alpha virt. eigenvalues --    1.67972   1.68180   1.68381   1.68457   1.68815
 Alpha virt. eigenvalues --    1.69085   1.69486   1.69775   1.70125   1.70174
 Alpha virt. eigenvalues --    1.70387   1.70449   1.70571   1.70694   1.71245
 Alpha virt. eigenvalues --    1.71462   1.71615   1.71866   1.72152   1.72360
 Alpha virt. eigenvalues --    1.72655   1.73116   1.73329   1.73464   1.74004
 Alpha virt. eigenvalues --    1.74159   1.74226   1.74433   1.74586   1.74765
 Alpha virt. eigenvalues --    1.74902   1.75236   1.75366   1.75787   1.75934
 Alpha virt. eigenvalues --    1.76095   1.76294   1.76528   1.76725   1.76781
 Alpha virt. eigenvalues --    1.76814   1.77277   1.77417   1.77712   1.77988
 Alpha virt. eigenvalues --    1.78242   1.78491   1.78835   1.79120   1.79205
 Alpha virt. eigenvalues --    1.79440   1.79560   1.79876   1.80042   1.80292
 Alpha virt. eigenvalues --    1.80470   1.80520   1.80784   1.80931   1.81152
 Alpha virt. eigenvalues --    1.81261   1.81361   1.81486   1.81633   1.81760
 Alpha virt. eigenvalues --    1.81923   1.82182   1.82323   1.82600   1.82906
 Alpha virt. eigenvalues --    1.83063   1.83233   1.83278   1.83546   1.83638
 Alpha virt. eigenvalues --    1.83929   1.84239   1.84281   1.84357   1.84505
 Alpha virt. eigenvalues --    1.84716   1.84853   1.84941   1.85196   1.85417
 Alpha virt. eigenvalues --    1.85645   1.85673   1.85926   1.86007   1.86350
 Alpha virt. eigenvalues --    1.86391   1.86603   1.86662   1.87008   1.87289
 Alpha virt. eigenvalues --    1.87328   1.87520   1.87699   1.87749   1.88035
 Alpha virt. eigenvalues --    1.88071   1.88206   1.88306   1.88439   1.88591
 Alpha virt. eigenvalues --    1.88665   1.88809   1.88931   1.89134   1.89175
 Alpha virt. eigenvalues --    1.89355   1.89572   1.89653   1.89667   1.89723
 Alpha virt. eigenvalues --    1.89869   1.90092   1.90381   1.90472   1.90655
 Alpha virt. eigenvalues --    1.90935   1.91183   1.91203   1.91341   1.91446
 Alpha virt. eigenvalues --    1.91540   1.91689   1.91776   1.91840   1.92097
 Alpha virt. eigenvalues --    1.92498   1.92551   1.92684   1.92748   1.92904
 Alpha virt. eigenvalues --    1.93215   1.93279   1.93308   1.93405   1.93458
 Alpha virt. eigenvalues --    1.93678   1.93768   1.93846   1.93949   1.94143
 Alpha virt. eigenvalues --    1.94220   1.94323   1.94481   1.94550   1.94587
 Alpha virt. eigenvalues --    1.94723   1.94830   1.94875   1.94942   1.95135
 Alpha virt. eigenvalues --    1.95256   1.95432   1.95468   1.95701   1.95793
 Alpha virt. eigenvalues --    1.95922   1.96051   1.96145   1.96332   1.96402
 Alpha virt. eigenvalues --    1.96502   1.96627   1.96731   1.96891   1.97068
 Alpha virt. eigenvalues --    1.97195   1.97281   1.97359   1.97714   1.97731
 Alpha virt. eigenvalues --    1.97895   1.98150   1.98238   1.98268   1.98352
 Alpha virt. eigenvalues --    1.98380   1.98574   1.98664   1.98673   1.98686
 Alpha virt. eigenvalues --    1.98903   1.98977   1.99091   1.99169   1.99283
 Alpha virt. eigenvalues --    1.99341   1.99566   1.99620   1.99718   1.99955
 Alpha virt. eigenvalues --    1.99981   2.00353   2.00427   2.00650   2.00791
 Alpha virt. eigenvalues --    2.00929   2.01171   2.01378   2.01650   2.01758
 Alpha virt. eigenvalues --    2.01820   2.01961   2.02034   2.02360   2.02500
 Alpha virt. eigenvalues --    2.02594   2.02926   2.03076   2.03266   2.03322
 Alpha virt. eigenvalues --    2.03543   2.03591   2.03752   2.03889   2.03978
 Alpha virt. eigenvalues --    2.04075   2.04165   2.04379   2.04682   2.04910
 Alpha virt. eigenvalues --    2.05008   2.05182   2.05294   2.05604   2.05629
 Alpha virt. eigenvalues --    2.05833   2.05924   2.06100   2.06247   2.06433
 Alpha virt. eigenvalues --    2.06638   2.06689   2.06804   2.06971   2.07064
 Alpha virt. eigenvalues --    2.07288   2.07525   2.07770   2.07895   2.08031
 Alpha virt. eigenvalues --    2.08107   2.08162   2.08510   2.08659   2.08772
 Alpha virt. eigenvalues --    2.08875   2.09007   2.09237   2.09498   2.09728
 Alpha virt. eigenvalues --    2.09868   2.10016   2.10151   2.10235   2.10312
 Alpha virt. eigenvalues --    2.10485   2.10632   2.10746   2.10953   2.11174
 Alpha virt. eigenvalues --    2.11337   2.11380   2.11498   2.11618   2.11896
 Alpha virt. eigenvalues --    2.12004   2.12139   2.12303   2.12646   2.12736
 Alpha virt. eigenvalues --    2.13051   2.13096   2.13292   2.13584   2.13816
 Alpha virt. eigenvalues --    2.13983   2.14121   2.14316   2.14389   2.14667
 Alpha virt. eigenvalues --    2.14804   2.15183   2.15313   2.15675   2.15878
 Alpha virt. eigenvalues --    2.16017   2.16113   2.16313   2.16612   2.16763
 Alpha virt. eigenvalues --    2.16835   2.16910   2.17152   2.17549   2.17665
 Alpha virt. eigenvalues --    2.18117   2.18285   2.18579   2.18718   2.18745
 Alpha virt. eigenvalues --    2.18805   2.19082   2.19337   2.19480   2.19562
 Alpha virt. eigenvalues --    2.19630   2.20095   2.20228   2.20268   2.20634
 Alpha virt. eigenvalues --    2.20691   2.20867   2.20941   2.21028   2.21322
 Alpha virt. eigenvalues --    2.21339   2.21511   2.21559   2.21772   2.21904
 Alpha virt. eigenvalues --    2.21948   2.22085   2.22286   2.22403   2.22514
 Alpha virt. eigenvalues --    2.22743   2.22790   2.23047   2.23085   2.23291
 Alpha virt. eigenvalues --    2.23464   2.23801   2.24086   2.24375   2.24666
 Alpha virt. eigenvalues --    2.24913   2.25099   2.25308   2.25455   2.25477
 Alpha virt. eigenvalues --    2.25729   2.25858   2.25986   2.26039   2.26170
 Alpha virt. eigenvalues --    2.26191   2.26443   2.26902   2.27007   2.27313
 Alpha virt. eigenvalues --    2.27365   2.27505   2.27550   2.27852   2.28219
 Alpha virt. eigenvalues --    2.28305   2.28426   2.28471   2.28907   2.28995
 Alpha virt. eigenvalues --    2.29112   2.29190   2.29537   2.29570   2.29777
 Alpha virt. eigenvalues --    2.29953   2.29965   2.30135   2.30602   2.30838
 Alpha virt. eigenvalues --    2.31002   2.31092   2.31413   2.31577   2.31687
 Alpha virt. eigenvalues --    2.31787   2.31913   2.32091   2.32131   2.32361
 Alpha virt. eigenvalues --    2.32496   2.32652   2.32981   2.33319   2.33446
 Alpha virt. eigenvalues --    2.33698   2.33832   2.33979   2.34251   2.34556
 Alpha virt. eigenvalues --    2.34857   2.35006   2.35162   2.35218   2.35373
 Alpha virt. eigenvalues --    2.35521   2.35916   2.36142   2.36515   2.36677
 Alpha virt. eigenvalues --    2.36784   2.36863   2.37185   2.37503   2.37704
 Alpha virt. eigenvalues --    2.37795   2.37885   2.38063   2.38191   2.38449
 Alpha virt. eigenvalues --    2.38618   2.38826   2.38951   2.39163   2.39274
 Alpha virt. eigenvalues --    2.39790   2.39933   2.40072   2.40174   2.40408
 Alpha virt. eigenvalues --    2.40558   2.40912   2.41054   2.41639   2.41801
 Alpha virt. eigenvalues --    2.42023   2.42242   2.42337   2.42640   2.42785
 Alpha virt. eigenvalues --    2.42970   2.43344   2.43565   2.43607   2.43772
 Alpha virt. eigenvalues --    2.44186   2.44350   2.44462   2.44599   2.44744
 Alpha virt. eigenvalues --    2.45090   2.45241   2.45437   2.45726   2.45966
 Alpha virt. eigenvalues --    2.46282   2.46421   2.46700   2.46803   2.46849
 Alpha virt. eigenvalues --    2.47150   2.47196   2.47549   2.47757   2.48009
 Alpha virt. eigenvalues --    2.48449   2.48711   2.48857   2.48992   2.49057
 Alpha virt. eigenvalues --    2.49376   2.49459   2.49610   2.49991   2.50521
 Alpha virt. eigenvalues --    2.50667   2.50866   2.50985   2.51067   2.51339
 Alpha virt. eigenvalues --    2.51449   2.51567   2.51678   2.52020   2.52154
 Alpha virt. eigenvalues --    2.52669   2.52784   2.52977   2.53224   2.53429
 Alpha virt. eigenvalues --    2.53561   2.53707   2.53796   2.54036   2.54293
 Alpha virt. eigenvalues --    2.54376   2.54729   2.54812   2.55030   2.55486
 Alpha virt. eigenvalues --    2.55802   2.55993   2.56112   2.56148   2.56262
 Alpha virt. eigenvalues --    2.56559   2.56782   2.56998   2.57151   2.57440
 Alpha virt. eigenvalues --    2.57535   2.57808   2.58015   2.58221   2.58502
 Alpha virt. eigenvalues --    2.58723   2.58915   2.59073   2.59271   2.59651
 Alpha virt. eigenvalues --    2.59849   2.60130   2.60321   2.60614   2.60779
 Alpha virt. eigenvalues --    2.60900   2.61140   2.61352   2.61606   2.61704
 Alpha virt. eigenvalues --    2.62002   2.62280   2.62372   2.62511   2.62748
 Alpha virt. eigenvalues --    2.63142   2.63302   2.63425   2.63750   2.63851
 Alpha virt. eigenvalues --    2.63951   2.64135   2.64294   2.64398   2.64666
 Alpha virt. eigenvalues --    2.64813   2.65593   2.65742   2.66006   2.66225
 Alpha virt. eigenvalues --    2.66400   2.66669   2.66961   2.67187   2.67298
 Alpha virt. eigenvalues --    2.67612   2.67832   2.68263   2.68477   2.68672
 Alpha virt. eigenvalues --    2.69184   2.69398   2.69622   2.69752   2.70143
 Alpha virt. eigenvalues --    2.70501   2.70549   2.70671   2.70929   2.71081
 Alpha virt. eigenvalues --    2.71358   2.71473   2.71927   2.72108   2.72186
 Alpha virt. eigenvalues --    2.72378   2.72400   2.72628   2.72764   2.72869
 Alpha virt. eigenvalues --    2.73224   2.73522   2.74046   2.74606   2.74948
 Alpha virt. eigenvalues --    2.75254   2.75356   2.75862   2.76156   2.76643
 Alpha virt. eigenvalues --    2.77065   2.77403   2.77625   2.77807   2.78001
 Alpha virt. eigenvalues --    2.78137   2.78258   2.78520   2.79115   2.79243
 Alpha virt. eigenvalues --    2.79483   2.79615   2.79733   2.79860   2.80064
 Alpha virt. eigenvalues --    2.80285   2.80561   2.80717   2.80816   2.81243
 Alpha virt. eigenvalues --    2.81526   2.81659   2.81694   2.81728   2.82057
 Alpha virt. eigenvalues --    2.82177   2.82458   2.82570   2.82783   2.83171
 Alpha virt. eigenvalues --    2.83407   2.83594   2.83699   2.83767   2.83853
 Alpha virt. eigenvalues --    2.84176   2.84245   2.84592   2.85186   2.85369
 Alpha virt. eigenvalues --    2.85452   2.85736   2.85959   2.86160   2.86512
 Alpha virt. eigenvalues --    2.86567   2.86974   2.87007   2.87282   2.87422
 Alpha virt. eigenvalues --    2.88060   2.88184   2.88317   2.88765   2.89099
 Alpha virt. eigenvalues --    2.89285   2.89324   2.89434   2.89460   2.89675
 Alpha virt. eigenvalues --    2.89754   2.90332   2.90462   2.90650   2.90841
 Alpha virt. eigenvalues --    2.91041   2.91400   2.91722   2.91787   2.92117
 Alpha virt. eigenvalues --    2.92223   2.92337   2.92646   2.92904   2.93104
 Alpha virt. eigenvalues --    2.93399   2.93508   2.93987   2.94215   2.94241
 Alpha virt. eigenvalues --    2.94460   2.94610   2.94650   2.95051   2.95231
 Alpha virt. eigenvalues --    2.95635   2.95872   2.96196   2.96871   2.96979
 Alpha virt. eigenvalues --    2.97152   2.97170   2.97877   2.98007   2.98672
 Alpha virt. eigenvalues --    2.98800   2.98980   2.99158   2.99593   2.99839
 Alpha virt. eigenvalues --    3.00047   3.00682   3.01200   3.01455   3.01824
 Alpha virt. eigenvalues --    3.02005   3.02248   3.02548   3.02851   3.03672
 Alpha virt. eigenvalues --    3.04119   3.04532   3.04594   3.04851   3.05378
 Alpha virt. eigenvalues --    3.05784   3.05841   3.07611   3.08191   3.08481
 Alpha virt. eigenvalues --    3.08842   3.09167   3.09565   3.10197   3.10453
 Alpha virt. eigenvalues --    3.10581   3.11272   3.11899   3.12055   3.12228
 Alpha virt. eigenvalues --    3.12344   3.12509   3.12606   3.12721   3.13009
 Alpha virt. eigenvalues --    3.13132   3.13214   3.13641   3.14329   3.14475
 Alpha virt. eigenvalues --    3.14740   3.15055   3.15741   3.15945   3.16228
 Alpha virt. eigenvalues --    3.16608   3.17000   3.17736   3.18338   3.18687
 Alpha virt. eigenvalues --    3.18879   3.19441   3.21503   3.22711   3.25043
 Alpha virt. eigenvalues --    3.30456   3.30878   3.32114   3.32932   3.35235
 Alpha virt. eigenvalues --    3.35826   3.37482   3.39108   3.41016   3.41152
 Alpha virt. eigenvalues --    3.43699   3.44358   3.53265   3.53589   3.54772
 Alpha virt. eigenvalues --    3.54903   3.57163   3.57363   3.59064   3.59207
 Alpha virt. eigenvalues --    3.62581   3.62895   3.62961   3.63006   3.63156
 Alpha virt. eigenvalues --    3.63344   3.83324   3.87334   3.87873   3.88310
 Alpha virt. eigenvalues --    3.88529   3.88887   3.90424   3.94465   3.97634
 Alpha virt. eigenvalues --    3.98389   3.98808   4.00017   4.00278   4.00636
 Alpha virt. eigenvalues --    4.01813   4.03807   4.03975   4.05058   4.05448
 Alpha virt. eigenvalues --    4.06060   4.07559   4.07656   4.08922   4.10039
 Alpha virt. eigenvalues --    4.10376   4.10476   4.11668   4.12058   4.12412
 Alpha virt. eigenvalues --    4.12530   4.13404   4.13527   4.13847   4.14963
 Alpha virt. eigenvalues --    4.15462   4.16142   4.16709   4.16773   4.17488
 Alpha virt. eigenvalues --    4.17962   4.18780   4.19415   4.19641   4.20548
 Alpha virt. eigenvalues --    4.21013   4.21851   4.22167   4.22802   4.23403
 Alpha virt. eigenvalues --    4.23932   4.24556   4.24661   4.25189   4.25516
 Alpha virt. eigenvalues --    4.26285   4.26912   4.27257   4.27723   4.28192
 Alpha virt. eigenvalues --    4.29110   4.29427   4.30305   4.30669   4.32159
 Alpha virt. eigenvalues --    4.32265   4.32545   4.33445   4.34402   4.34933
 Alpha virt. eigenvalues --    4.35399   4.36127   4.36829   4.37603   4.37800
 Alpha virt. eigenvalues --    4.38162   4.38358   4.39292   4.39677   4.40473
 Alpha virt. eigenvalues --    4.40597   4.41303   4.41423   4.41676   4.42336
 Alpha virt. eigenvalues --    4.42918   4.43221   4.43988   4.44476   4.45084
 Alpha virt. eigenvalues --    4.45431   4.46809   4.47696   4.47833   4.48623
 Alpha virt. eigenvalues --    4.48953   4.49326   4.50521   4.50958   4.51390
 Alpha virt. eigenvalues --    4.51881   4.52214   4.52598   4.53108   4.53403
 Alpha virt. eigenvalues --    4.54023   4.55110   4.56246   4.57629   4.58269
 Alpha virt. eigenvalues --    4.60542   4.60904   4.61111   4.61150   4.61395
 Alpha virt. eigenvalues --    4.62870   4.63277   4.63787   4.65808   4.66449
 Alpha virt. eigenvalues --    4.67589   4.68725   4.70794   4.72065   4.72736
 Alpha virt. eigenvalues --    4.73394   4.74135   4.74227   4.74379   4.74961
 Alpha virt. eigenvalues --    4.75138   4.75669   4.76478   4.77536   4.78496
 Alpha virt. eigenvalues --    4.78817   4.78996   4.79657   4.79964   4.80806
 Alpha virt. eigenvalues --    4.81849   4.82579   4.83535   4.84826   4.85147
 Alpha virt. eigenvalues --    4.86050   4.89034   4.90102   4.93962   4.96246
 Alpha virt. eigenvalues --    4.98753   5.07554   5.09278
          Condensed to atoms (all electrons):
 Mulliken atomic charges:
              1
     1  O   -0.648599
     2  C   -0.068797
     3  C    0.112683
     4  O   -0.526986
     5  C    0.095455
     6  O   -0.606302
     7  C   -0.387468
     8  C    0.267860
     9  N   -0.512615
    10  C    0.196876
    11  N   -0.540188
    12  C    0.094658
    13  C    0.593034
    14  N   -0.733739
    15  C    0.710080
    16  N   -0.597458
    17  C    0.520776
    18  P    1.088641
    19  O   -0.683807
    20  O   -0.688694
    21  O   -0.575065
    22  C   -0.060583
    23  C    0.120316
    24  O   -0.514070
    25  C    0.107476
    26  O   -0.610166
    27  C   -0.368307
    28  C    0.256924
    29  N   -0.497359
    30  C    0.780219
    31  O   -0.607236
    32  N   -0.659063
    33  C    0.598433
    34  C   -0.232366
    35  C    0.105016
    36  P    1.090372
    37  O   -0.683618
    38  O   -0.689742
    39  O   -0.578472
    40  C   -0.060861
    41  C    0.120870
    42  O   -0.526770
    43  C    0.102501
    44  O   -0.609631
    45  C   -0.334002
    46  C    0.266825
    47  N   -0.531936
    48  C    0.189950
    49  N   -0.546571
    50  C    0.095326
    51  C    0.589356
    52  N   -0.750442
    53  C    0.722832
    54  N   -0.604455
    55  C    0.538149
    56  P    1.181906
    57  O   -0.688541
    58  O   -0.708597
    59  O   -0.611587
    60  C   -0.061481
    61  C    0.086879
    62  O   -0.522396
    63  C    0.089462
    64  O   -0.663732
    65  C   -0.355256
    66  C    0.253724
    67  N   -0.503236
    68  C    0.754218
    69  O   -0.591328
    70  N   -0.646105
    71  C    0.552800
    72  C   -0.256340
    73  C    0.105415
    74  O   -0.598888
    75  N   -0.834392
    76  N   -0.819929
    77  O   -0.612387
    78  N   -0.872568
    79  N   -0.816018
    80  H    0.423111
    81  H    0.163960
    82  H    0.141816
    83  H    0.156481
    84  H    0.156378
    85  H    0.220456
    86  H    0.169800
    87  H    0.188257
    88  H    0.188444
    89  H    0.408527
    90  H    0.155117
    91  H    0.159091
    92  H    0.151555
    93  H    0.163131
    94  H    0.215336
    95  H    0.164185
    96  H    0.186066
    97  H    0.183900
    98  H    0.214675
    99  H    0.155349
   100  H    0.155479
   101  H    0.157077
   102  H    0.161497
   103  H    0.195662
   104  H    0.165692
   105  H    0.190970
   106  H    0.187782
   107  H    0.413482
   108  H    0.163108
   109  H    0.168883
   110  H    0.161385
   111  H    0.178464
   112  H    0.418285
   113  H    0.180309
   114  H    0.189372
   115  H    0.190906
   116  H    0.178465
   117  H    0.255642
   118  H    0.396623
   119  H    0.354955
   120  H    0.409975
   121  H    0.367141
   122  H    0.382309
   123  H    0.420480
   124  H    0.366379
   125  H    0.404664
   126  O   -0.649635
   127  C   -0.071099
   128  C    0.117609
   129  O   -0.543286
   130  C    0.114065
   131  O   -0.605224
   132  C   -0.357806
   133  C    0.253576
   134  N   -0.517517
   135  C    0.193320
   136  N   -0.537140
   137  C    0.092668
   138  C    0.589775
   139  N   -0.733156
   140  C    0.684688
   141  N   -0.593361
   142  C    0.526979
   143  P    1.190808
   144  O   -0.678856
   145  O   -0.716688
   146  O   -0.611416
   147  C   -0.045274
   148  C    0.100772
   149  O   -0.521653
   150  C    0.121113
   151  O   -0.618221
   152  C   -0.406762
   153  C    0.282037
   154  N   -0.511864
   155  C    0.801420
   156  O   -0.610078
   157  N   -0.659143
   158  C    0.577558
   159  C   -0.263985
   160  C    0.116075
   161  P    1.122693
   162  O   -0.684426
   163  O   -0.700490
   164  O   -0.588295
   165  C   -0.048184
   166  C    0.108930
   167  O   -0.521491
   168  C    0.107657
   169  O   -0.611596
   170  C   -0.356210
   171  C    0.266693
   172  N   -0.518379
   173  C    0.198876
   174  N   -0.552192
   175  C    0.090842
   176  C    0.584472
   177  N   -0.750875
   178  C    0.730033
   179  N   -0.601978
   180  C    0.553741
   181  P    1.181656
   182  O   -0.689239
   183  O   -0.705816
   184  O   -0.612268
   185  C   -0.063181
   186  C    0.088378
   187  O   -0.518552
   188  C    0.088170
   189  O   -0.664347
   190  C   -0.352298
   191  C    0.249249
   192  N   -0.503381
   193  C    0.758198
   194  O   -0.593151
   195  N   -0.642626
   196  C    0.546737
   197  C   -0.251369
   198  C    0.116573
   199  N   -0.811515
   200  O   -0.615442
   201  N   -0.874222
   202  N   -0.822229
   203  O   -0.598206
   204  N   -0.840754
   205  H    0.420079
   206  H    0.165719
   207  H    0.151574
   208  H    0.157859
   209  H    0.160597
   210  H    0.203738
   211  H    0.165730
   212  H    0.203460
   213  H    0.186621
   214  H    0.407811
   215  H    0.160165
   216  H    0.151973
   217  H    0.158231
   218  H    0.159209
   219  H    0.204272
   220  H    0.185979
   221  H    0.197287
   222  H    0.177743
   223  H    0.239743
   224  H    0.155641
   225  H    0.150489
   226  H    0.153863
   227  H    0.159300
   228  H    0.195519
   229  H    0.176336
   230  H    0.191096
   231  H    0.187283
   232  H    0.415496
   233  H    0.164997
   234  H    0.168411
   235  H    0.163277
   236  H    0.177976
   237  H    0.418857
   238  H    0.190896
   239  H    0.179844
   240  H    0.192226
   241  H    0.181360
   242  H    0.247461
   243  H    0.367801
   244  H    0.401619
   245  H    0.382281
   246  H    0.401536
   247  H    0.367455
   248  H    0.402587
   249  H    0.394819
   250  H    0.371799
 Sum of Mulliken atomic charges =  -6.00000
 Mulliken charges with hydrogens summed into heavy atoms:
              1
     1  O   -0.225489
     2  C    0.236980
     3  C    0.269165
     4  O   -0.526986
     5  C    0.251833
     6  O   -0.606302
     7  C    0.002787
     8  C    0.456117
     9  N   -0.512615
    10  C    0.385320
    11  N   -0.540188
    12  C    0.094658
    13  C    0.593034
    14  N   -0.325212
    15  C    0.710080
    16  N   -0.597458
    17  C    0.520776
    18  P    1.088641
    19  O   -0.683807
    20  O   -0.688694
    21  O   -0.575065
    22  C    0.253626
    23  C    0.271871
    24  O   -0.514070
    25  C    0.270607
    26  O   -0.610166
    27  C    0.011214
    28  C    0.442990
    29  N   -0.497359
    30  C    0.780219
    31  O   -0.607236
    32  N   -0.659063
    33  C    0.598433
    34  C   -0.048465
    35  C    0.319691
    36  P    1.090372
    37  O   -0.683618
    38  O   -0.689742
    39  O   -0.578472
    40  C    0.249967
    41  C    0.277946
    42  O   -0.526770
    43  C    0.263998
    44  O   -0.609631
    45  C    0.027353
    46  C    0.457795
    47  N   -0.531936
    48  C    0.377731
    49  N   -0.546571
    50  C    0.095326
    51  C    0.589356
    52  N   -0.336961
    53  C    0.722832
    54  N   -0.604455
    55  C    0.538149
    56  P    1.181906
    57  O   -0.688541
    58  O   -0.708597
    59  O   -0.611587
    60  C    0.270511
    61  C    0.248264
    62  O   -0.522396
    63  C    0.267926
    64  O   -0.245447
    65  C    0.014424
    66  C    0.444630
    67  N   -0.503236
    68  C    0.754218
    69  O   -0.591328
    70  N   -0.646105
    71  C    0.552800
    72  C   -0.077875
    73  C    0.361057
    74  O   -0.598888
    75  N   -0.082814
    76  N   -0.042814
    77  O   -0.612387
    78  N   -0.069779
    79  N   -0.044974
   126  O   -0.229556
   127  C    0.246194
   128  C    0.275468
   129  O   -0.543286
   130  C    0.274661
   131  O   -0.605224
   132  C    0.011662
   133  C    0.457036
   134  N   -0.517517
   135  C    0.379941
   136  N   -0.537140
   137  C    0.092668
   138  C    0.589775
   139  N   -0.325345
   140  C    0.684688
   141  N   -0.593361
   142  C    0.526979
   143  P    1.190808
   144  O   -0.678856
   145  O   -0.716688
   146  O   -0.611416
   147  C    0.266864
   148  C    0.259003
   149  O   -0.521653
   150  C    0.280322
   151  O   -0.618221
   152  C   -0.016512
   153  C    0.479324
   154  N   -0.511864
   155  C    0.801420
   156  O   -0.610078
   157  N   -0.659143
   158  C    0.577558
   159  C   -0.086243
   160  C    0.355819
   161  P    1.122693
   162  O   -0.684426
   163  O   -0.700490
   164  O   -0.588295
   165  C    0.257947
   166  C    0.262793
   167  O   -0.521491
   168  C    0.266956
   169  O   -0.611596
   170  C    0.015645
   171  C    0.457789
   172  N   -0.518379
   173  C    0.386160
   174  N   -0.552192
   175  C    0.090842
   176  C    0.584472
   177  N   -0.335379
   178  C    0.730033
   179  N   -0.601978
   180  C    0.553741
   181  P    1.181656
   182  O   -0.689239
   183  O   -0.705816
   184  O   -0.612268
   185  C    0.270227
   186  C    0.251655
   187  O   -0.518552
   188  C    0.266146
   189  O   -0.245490
   190  C    0.018443
   191  C    0.441475
   192  N   -0.503381
   193  C    0.758198
   194  O   -0.593151
   195  N   -0.642626
   196  C    0.546737
   197  C   -0.070009
   198  C    0.364034
   199  N   -0.042095
   200  O   -0.615442
   201  N   -0.090405
   202  N   -0.052188
   203  O   -0.598206
   204  N   -0.074136
 Sum of Mulliken charges with hydrogens summed into heavy atoms =  -6.00000
 Electronic spatial extent (au):  <R**2>=         244489.6444
 Charge=             -6.0000 electrons
 Dipole moment (field-independent basis, Debye):
    X=            -13.7633    Y=            -25.5412    Z=             -1.0799  Tot=             29.0335
 Quadrupole moment (field-independent basis, Debye-Ang):
   XX=          -2636.9174   YY=          -1510.8033   ZZ=          -1334.9415
   XY=            118.1889   XZ=           -370.1348   YZ=            -29.1216
 Traceless Quadrupole moment (field-independent basis, Debye-Ang):
   XX=           -809.3633   YY=            316.7508   ZZ=            492.6125
   XY=            118.1889   XZ=           -370.1348   YZ=            -29.1216
 Octapole moment (field-independent basis, Debye-Ang**2):
  XXX=          -3890.2288  YYY=          -2049.6350  ZZZ=           -207.7224  XYY=           -164.9146
  XXY=           1710.2234  XXZ=            144.1975  XZZ=           -226.1248  YZZ=           -571.0893
  YYZ=             89.9619  XYZ=           -852.2780
 Hexadecapole moment (field-independent basis, Debye-Ang**3):
 XXXX=        -366603.8752 YYYY=        -103027.3777 ZZZZ=         -51249.9325 XXXY=          19598.1390
 XXXZ=         -33622.2637 YYYX=           3878.0295 YYYZ=            -33.3587 ZZZX=          -4454.8658
 ZZZY=          -1190.5680 XXYY=         -66198.0521 XXZZ=         -55770.0413 YYZZ=         -28459.4635
 XXYZ=          -1615.8118 YYXZ=          -4758.7652 ZZXY=            107.4810
 N-N= 5.289786458248D+04 E-N=-1.298435127324D+05  KE= 9.983983255639D+03
 1\1\GINC-CX1-27-11-1\SP\RCAM-B3LYP TD-FC\6-31G(d)\C76H92N32O44P6(6-)\R
 ZEPA\04-Feb-2011\0\\# cam-b3lyp/6-31G(d) td(nstates=25) guess=read # s
 crf(cpcm,solvent=water)\\Title Card Required\\-6,1\O,0,10.03549,-7.969
 175,-2.351367\C,0,9.101763,-6.990792,-2.761611\C,0,9.604079,-5.568881,
 -2.502809\O,0,8.763423,-4.644618,-3.197743\C,0,9.563361,-5.16068,-1.02
 8862\O,0,10.615593,-4.236842,-0.794547\C,0,8.186262,-4.512493,-0.91115
 2\C,0,7.985717,-3.881665,-2.288701\N,0,6.607055,-3.86211,-2.736871\C,0
 ,5.73314,-4.926431,-2.821834\N,0,4.571012,-4.608817,-3.321345\C,0,4.67
 7046,-3.255998,-3.588944\C,0,3.718154,-2.329326,-4.101953\N,0,4.248265
 ,-1.04136,-4.18975\C,0,5.525677,-0.681796,-3.840474\N,0,6.417834,-1.52
 8341,-3.36313\C,0,5.933653,-2.780102,-3.243364\P,0,10.971855,-3.799634
 ,0.761898\O,0,12.353236,-3.229022,0.707985\O,0,10.571556,-4.895461,1.6
 97753\O,0,9.882137,-2.583493,1.003638\C,0,10.054814,-1.403887,0.238713
 \C,0,8.812552,-0.548641,0.317284\O,0,7.726547,-1.228493,-0.297814\C,0,
 8.339272,-0.158738,1.739608\O,0,8.685884,1.202141,1.947644\C,0,6.82829
 5,-0.421185,1.690697\C,0,6.554159,-0.616684,0.201018\N,0,5.411502,-1.4
 57174,-0.09836\C,0,4.314563,-0.916082,-0.785337\O,0,4.369365,0.25069,-
 1.193786\N,0,3.227902,-1.698053,-0.970871\C,0,3.206779,-2.965135,-0.55
 1998\C,0,4.3425,-3.561665,0.087697\C,0,5.403557,-2.759277,0.306004\P,0
 ,8.394694,1.902852,3.415951\O,0,9.229673,3.143991,3.436428\O,0,8.43526
 8,0.871835,4.498165\O,0,6.800658,2.316091,3.254038\C,0,6.468786,3.2177
 66,2.212806\C,0,4.969943,3.399503,2.129006\O,0,4.358335,2.196374,1.650
 049\C,0,4.265803,3.763062,3.462636\O,0,3.472063,4.917843,3.194834\C,0,
 3.473437,2.493034,3.760503\C,0,3.141013,2.030877,2.351909\N,0,2.676885
 ,0.673309,2.229558\C,0,3.327379,-0.505396,2.535017\N,0,2.570476,-1.560
 953,2.409224\C,0,1.343986,-1.057741,2.009676\C,0,0.098733,-1.707909,1.
 750754\N,0,-0.903556,-0.785861,1.453022\C,0,-0.754708,0.581705,1.41822
 6\N,0,0.406248,1.186675,1.612442\C,0,1.39146,0.326255,1.903483\P,0,2.1
 62104,5.362735,4.086859\O,0,1.937706,6.810469,3.778654\O,0,2.250947,4.
 829465,5.481855\O,0,0.983362,4.462511,3.355388\C,0,0.410913,4.882966,2
 .128072\C,0,-1.081416,5.137141,2.280234\O,0,-1.806582,3.909068,2.40426
 1\C,0,-1.473677,5.965593,3.51445\O,0,-2.567361,6.828842,3.256176\C,0,-
 1.790191,4.886037,4.557367\C,0,-2.315345,3.715374,3.718117\N,0,-1.9513
 1,2.382061,4.196055\C,0,-2.92882,1.36334,4.172782\O,0,-4.099358,1.6529
 7,3.90136\N,0,-2.546201,0.092325,4.455707\C,0,-1.273014,-0.190282,4.74
 682\C,0,-0.269782,0.826376,4.798356\C,0,-0.649596,2.080718,4.472867\O,
 0,2.554089,-2.554593,-4.45315\N,0,5.87014,0.605941,-4.066172\N,0,2.094
 677,-3.666396,-0.759079\O,0,-0.154815,-2.920073,1.781863\N,0,-1.848513
 ,1.304214,1.171978\N,0,-0.955221,-1.464813,4.992706\H,0,9.996619,-8.04
 085,-1.389995\H,0,8.963336,-7.115359,-3.838717\H,0,8.123104,-7.142875,
 -2.282321\H,0,10.621526,-5.475294,-2.894204\H,0,9.673426,-6.011895,-0.
 350041\H,0,8.162134,-3.760751,-0.124508\H,0,7.422086,-5.26914,-0.70842
 8\H,0,8.310446,-2.838492,-2.301519\H,0,6.021114,-5.918731,-2.503034\H,
 0,3.577805,-0.298697,-4.452865\H,0,10.905644,-0.823927,0.615794\H,0,10
 .24835,-1.652352,-0.811974\H,0,9.010374,0.388825,-0.22379\H,0,8.820152
 ,-0.774105,2.502739\H,0,6.251692,0.403955,2.108584\H,0,6.590388,-1.337
 709,2.239528\H,0,6.368795,0.334195,-0.302867\H,0,4.343052,-4.59679,0.4
 0128\H,0,6.302149,-3.101746,0.802146\H,0,6.932558,4.195103,2.39416\H,0
 ,6.836787,2.837074,1.25144\H,0,4.768958,4.207667,1.414799\H,0,4.982014
 ,3.997588,4.254434\H,0,2.605492,2.655699,4.396725\H,0,4.141741,1.76368
 6,4.230133\H,0,2.348739,2.651619,1.920569\H,0,4.362038,-0.509022,2.844
 026\H,0,-1.842669,-1.180954,1.26561\H,0,0.887364,5.804337,1.777498\H,0
 ,0.560106,4.087689,1.388742\H,0,-1.43995,5.632133,1.370886\H,0,-0.6511
 35,6.609386,3.830677\H,0,-3.303032,6.30043,2.918217\H,0,-2.533431,5.23
 0134,5.278916\H,0,-0.878849,4.620312,5.095896\H,0,-3.403168,3.700211,3
 .668654\H,0,0.766392,0.591033,5.004839\H,0,0.059923,2.895406,4.37868\H
 ,0,5.127664,1.311012,-4.113887\H,0,6.716049,0.89429,-3.595812\H,0,1.27
 0605,-3.215334,-1.171347\H,0,2.010277,-4.602772,-0.397082\H,0,-1.77229
 1,2.305598,1.304634\H,0,-2.777534,0.880898,1.085107\H,0,0.015066,-1.72
 4181,5.083427\H,0,-1.640624,-2.205454,4.810617\O,0,-8.667802,-8.526419
 ,1.31727\C,0,-9.894663,-7.847035,1.503938\C,0,-9.758619,-6.345171,1.30
 2425\O,0,-8.788552,-5.857748,2.244743\C,0,-9.268244,-5.917716,-0.10052
 9\O,0,-10.0588,-4.795863,-0.487879\C,0,-7.797982,-5.615563,0.157061\C,
 0,-7.859017,-5.030212,1.557224\N,0,-6.608217,-5.007009,2.27127\C,0,-5.
 727594,-6.04453,2.501887\N,0,-4.644684,-5.6774,3.129342\C,0,-4.809654,
 -4.316498,3.320926\C,0,-3.937905,-3.342136,3.892426\N,0,-4.486798,-2.0
 58039,3.83391\C,0,-5.693697,-1.737938,3.260006\N,0,-6.512408,-2.637439
 ,2.744495\C,0,-6.0149,-3.885114,2.791152\P,0,-9.562719,-3.562399,-1.46
 0435\O,0,-10.812467,-2.882921,-1.923588\O,0,-8.490069,-4.019982,-2.404
 452\O,0,-8.784064,-2.611431,-0.365994\C,0,-9.44041,-1.566133,0.327206\
 C,0,-8.790501,-0.227505,0.015728\O,0,-7.441732,-0.190172,0.489951\C,0,
 -8.69714,0.121874,-1.475299\O,0,-8.765748,1.541057,-1.556134\C,0,-7.34
 2056,-0.470313,-1.862276\C,0,-6.52144,-0.299634,-0.588306\N,0,-5.54188
 4,-1.352307,-0.314638\C,0,-4.426575,-0.971246,0.449075\O,0,-4.356262,0
 .196136,0.847697\N,0,-3.473308,-1.887704,0.73178\C,0,-3.602722,-3.1516
 86,0.330605\C,0,-4.770527,-3.59086,-0.369904\C,0,-5.704154,-2.657827,-
 0.668963\P,0,-8.270447,2.392238,-2.878507\O,0,-9.033113,3.679019,-2.83
 854\O,0,-8.229283,1.516693,-4.090951\O,0,-6.69202,2.67876,-2.467785\C,
 0,-6.468412,3.511892,-1.339913\C,0,-5.030949,3.988386,-1.284636\O,0,-4
 .159576,2.899527,-0.960172\C,0,-4.489403,4.603654,-2.591806\O,0,-3.658
 526,5.700475,-2.208223\C,0,-3.729786,3.427285,-3.189221\C,0,-3.136828,
 2.810004,-1.934787\N,0,-2.715065,1.443,-2.069972\C,0,-3.478574,0.33834
 7,-2.373236\N,0,-2.799996,-0.776058,-2.369898\C,0,-1.509744,-0.383285,
 -2.047428\C,0,-0.317837,-1.138825,-1.852652\N,0,0.771932,-0.317172,-1.
 558938\C,0,0.734593,1.053741,-1.449587\N,0,-0.379136,1.754259,-1.56483
 2\C,0,-1.442647,0.989975,-1.858252\P,0,-2.425277,6.295658,-3.123133\O,
 0,-2.134244,7.652059,-2.558951\O,0,-2.662049,6.050793,-4.580172\O,0,-1
 .200443,5.261464,-2.705758\C,0,-0.503554,5.437903,-1.482578\C,0,0.9743
 07,5.702047,-1.7244\O,0,1.660864,4.50904,-2.122583\C,0,1.262332,6.7226
 11,-2.836911\O,0,2.413672,7.502646,-2.5654\C,0,1.420763,5.827725,-4.07
 2785\C,0,2.030287,4.547667,-3.495131\N,0,1.634264,3.293027,-4.131459\C
 ,0,2.620263,2.300663,-4.306263\O,0,3.808758,2.595175,-4.125246\N,0,2.2
 30841,1.051797,-4.656525\C,0,0.940655,0.768641,-4.855029\C,0,-0.069476
 ,1.777443,-4.774742\C,0,0.319142,2.99964,-4.347992\N,0,0.620691,-0.502
 154,-5.126987\O,0,-0.179012,-2.368963,-1.915414\N,0,1.896916,1.678552,
 -1.208967\N,0,-2.605131,-3.992551,0.612779\O,0,-2.821958,-3.531054,4.3
 91019\N,0,-6.057932,-0.435587,3.26504\H,0,-8.088562,-8.225233,2.029484
 \H,0,-10.599786,-8.24807,0.770199\H,0,-10.302497,-8.039502,2.505778\H,
 0,-10.724652,-5.864886,1.494225\H,0,-9.39921,-6.713097,-0.840342\H,0,-
 7.359411,-4.95428,-0.584743\H,0,-7.250523,-6.562956,0.171403\H,0,-8.20
 5503,-3.993465,1.528401\H,0,-5.948301,-7.05358,2.183307\H,0,-3.855846,
 -1.288484,4.119861\H,0,-10.500144,-1.526871,0.056822\H,0,-9.347571,-1.
 756483,1.401951\H,0,-9.346276,0.553742,0.544038\H,0,-9.513151,-0.32373
 5,-2.052531\H,0,-6.89367,0.040442,-2.712918\H,0,-7.499549,-1.513486,-2
 .133723\H,0,-5.939291,0.620558,-0.623637\H,0,-4.900628,-4.62519,-0.660
 78\H,0,-6.615711,-2.915817,-1.193203\H,0,-7.125225,4.388385,-1.386973\
 H,0,-6.694944,2.960144,-0.418076\H,0,-4.96258,4.738938,-0.488454\H,0,-
 5.289167,4.965523,-3.244316\H,0,-2.986649,3.716078,-3.930226\H,0,-4.45
 2166,2.738582,-3.636567\H,0,-2.247545,3.357238,-1.616932\H,0,-4.535726
 ,0.438835,-2.577133\H,0,1.675446,-0.802341,-1.40892\H,0,-0.921157,6.28
 2139,-0.924487\H,0,-0.601624,4.519,-0.893063\H,0,1.423323,6.034496,-0.
 781882\H,0,0.437714,7.429234,-2.944244\H,0,3.157006,6.906449,-2.402817
 \H,0,0.44258,5.651052,-4.522664\H,0,2.075207,6.28252,-4.818704\H,0,3.1
 17027,4.555855,-3.562334\H,0,-1.115719,1.546569,-4.928358\H,0,-0.39009
 8,3.787522,-4.118101\H,0,-0.350955,-0.773342,-5.136635\H,0,1.319834,-1
 .235277,-4.969414\H,0,1.882876,2.689737,-1.288124\H,0,2.78797,1.179918
 ,-1.252069\H,0,-2.67187,-4.967789,0.369099\H,0,-1.763604,-3.649741,1.0
 86158\H,0,-5.329645,0.264498,3.43083\H,0,-6.699222,-0.208322,2.508815\
 \Version=EM64L-G09RevB.01\State=1-A\HF=-10060.0240365\RMSD=3.208e-09\P
 G=C01 [X(C76H92N32O44P6)]\\@


 Experience is what you get when you don't get what you want.
 -- Dan Stanford
 Job cpu time: 42 days  8 hours 52 minutes 23.8 seconds.
 File lengths (MBytes):  RWF=  49344 Int=      0 D2E=      0 Chk=   6047 Scr=      1
 Normal termination of Gaussian 09 at Fri Feb  4 00:22:28 2011.
