# Supplementary material for: The past, present and future of Scientific discourse
Source: J Cheminform. 2011 Oct 14;3:46. doi: 10.1186/1758-2946-3-46 (PMC3208583; doi:10.1186/1758-2946-3-46)
Supplement: Additional file 1 — Interactive Jmol-enhanced version of Figure 3. [file 1758-2946-3-46-S1.zip › Additional file 1/B-DNA.mol2]

# 
# Created by GaussView 5.0.9
#

#
#

@<TRIPOS>MOLECULE
Molecule Name
250 280
SMALL
NO_CHARGES


@<TRIPOS>ATOM
1 O1   -10.2105     7.8492    -2.3679 O
2 C2    -9.2230     6.9282    -2.7848 C
3 C3    -9.6775     5.4775    -2.6132 C
4 O4    -8.7701     4.6181    -3.3072 O
5 C5    -9.6900     4.9977    -1.1610 C
6 O6   -10.7049     4.0130    -1.0369 O
7 C7    -8.2899     4.4092    -1.0031 C
8 C8    -7.9965     3.8536    -2.3959 C
9 N9    -6.6004     3.9230    -2.7785 N
10 C10    -5.7787     5.0314    -2.7796 C
11 N11    -4.5860     4.7962    -3.2520 N
12 C12    -4.6149     3.4549    -3.5882 C
13 C13    -3.6012     2.6045    -4.1258 C
14 N14    -4.0621     1.2960    -4.2847 N
15 C15    -5.3275     0.8566    -3.9873 C
16 N16    -6.2739     1.6360    -3.4995 N
17 C17    -5.8564     2.9018    -3.3089 C
18 P18   -11.1232     3.4702     0.4686 P
19 O19   -12.4594     2.8204     0.3009 O
20 O20   -10.8500     4.5346     1.4831 O
21 O21    -9.9727     2.3118     0.7120 O
22 C22   -10.0406     1.1526    -0.0991 C
23 C23    -8.7714     0.3464     0.0401 C
24 O24    -7.6756     1.0582    -0.5180 O
25 C25    -8.3556    -0.0132     1.4830 C
26 O26    -8.7979    -1.3337     1.7482 O
27 C27    -6.8291     0.1609     1.4605 C
28 C28    -6.5156     0.4243    -0.0138 C
29 N29    -5.3697     1.2839    -0.2466 N
30 C30    -4.2126     0.7624    -0.8468 C
31 O31    -4.1885    -0.4307    -1.1799 O
32 N32    -3.1615     1.5914    -1.0381 N
33 C33    -3.2145     2.8712    -0.6581 C
34 C34    -4.3869     3.4273    -0.0490 C
35 C35    -5.4264     2.5902     0.1381 C
36 P36    -8.6818    -1.9262     3.2863 P
37 O37    -9.5595    -3.1375     3.3141 O
38 O38    -8.7941    -0.8130     4.2786 O
39 O39    -7.0971    -2.3949     3.3194 O
40 C40    -6.7178    -3.4456     2.4481 C
41 C41    -5.2231    -3.6672     2.5129 C
42 O42    -4.5388    -2.5708     1.8904 O
43 C43    -4.6388    -3.8104     3.9416 C
44 O44    -3.8096    -4.9705     3.9260 O
45 C45    -3.8897    -2.4926     4.1100 C
46 C46    -3.4103    -2.2587     2.6889 C
47 N47    -2.9396    -0.9311     2.3984 N
48 C48    -3.5613     0.2804     2.6286 C
49 N49    -2.8001     1.3087     2.3758 N
50 C50    -1.6014     0.7527     1.9649 C
51 C51    -0.3501     1.3636     1.6546 C
52 N52     0.6366     0.4089     1.4049 N
53 C53     0.4693    -0.9543     1.4860 C
54 N54    -0.6977    -1.5277     1.7354 N
55 C55    -1.6675    -0.6324     1.9799 C
56 P56    -2.5763    -5.2384     4.9841 P
57 O57    -2.3211    -6.7126     4.9380 O
58 O58    -2.7788    -4.4880     6.2616 O
59 O59    -1.3458    -4.4530     4.2008 O
60 C60    -0.7796    -5.0388     3.0355 C
61 C61     0.7170    -5.2518     3.1989 C
62 O62     1.4354    -4.0177     3.0728 O
63 C63     1.1358    -5.8325     4.5591 C
64 O64     2.2159    -6.7429     4.4508 O
65 C65     1.4812    -4.5770     5.3684 C
66 C66     1.9820    -3.5863     4.3106 C
67 N67     1.6193    -2.1899     4.5474 N
68 C68     2.6061    -1.1920     4.4139 C
69 O69     3.7788    -1.5218     4.2017 O
70 N70     2.2313     0.1062     4.5320 N
71 C71     0.9539     0.4348     4.7495 C
72 C72    -0.0676    -0.5590     4.8699 C
73 C73     0.3103    -1.8476     4.7310 C
74 O74    -2.4454     2.9058    -4.4446 O
75 N75    -5.6011    -0.4348    -4.2712 N
76 N76    -2.1420     3.6278    -0.8746 N
77 O77    -0.0832     2.5712     1.6258 O
78 N78     1.5577    -1.7126     1.3046 N
79 N79     0.6515     1.7299     4.8524 N
80 H80   -10.2069     7.8813    -1.4037 H
81 H81    -9.0490     7.1077    -3.8489 H
82 H82    -8.2701     7.0952    -2.2613 H
83 H83   -10.6711     5.3635    -3.0568 H
84 H84    -9.8790     5.8045    -0.4464 H
85 H85    -8.2634     3.6250    -0.2483 H
86 H86    -7.5744     5.1913    -0.7313 H
87 H87    -8.2659     2.7975    -2.4717 H
88 H88    -6.1270     5.9903    -2.4214 H
89 H89    -3.3486     0.6046    -4.5765 H
90 H90   -10.8862     0.5242     0.2049 H
91 H91   -10.1784     1.4260    -1.1524 H
92 H92    -8.9083    -0.5997    -0.5058 H
93 H93    -8.8114     0.6697     2.2021 H
94 H94    -6.3042    -0.7149     1.8428 H
95 H95    -6.5456     1.0314     2.0600 H
96 H96    -6.3158    -0.5034    -0.5547 H
97 H97    -4.4391     4.4671     0.2442 H
98 H98    -6.3580     2.9054     0.5895 H
99 H99    -7.2256    -4.3751     2.7323 H
100 H100    -6.9969    -3.2039     1.4144 H
101 H101    -4.9939    -4.5868     1.9612 H
102 H102    -5.4209    -3.9388     4.6945 H
103 H103    -3.0926    -2.5318     4.8499 H
104 H104    -4.6104    -1.7166     4.3859 H
105 H105    -2.5732    -2.9221     2.4530 H
106 H106    -4.5770     0.3270     2.9913 H
107 H107     1.5877     0.7825     1.2282 H
108 H108    -1.2484    -6.0056     2.8309 H
109 H109    -0.9458    -4.3642     2.1889 H
110 H110     1.0583    -5.9067     2.3901 H
111 H111     0.3150    -6.3937     5.0094 H
112 H112     2.9553    -6.2951     4.0182 H
113 H113     2.2416    -4.7808     6.1245 H
114 H114     0.5846    -4.2041     5.8668 H
115 H115     3.0679    -3.5806     4.2309 H
116 H116    -1.1069    -0.2919     5.0115 H
117 H117    -0.4024    -2.6663     4.7311 H
118 H118    -4.8260    -1.1002    -4.3587 H
119 H119    -6.4468    -0.7862    -3.8463 H
120 H120    -1.2855     3.2143    -1.2580 H
121 H121    -2.1276     4.5865    -0.5655 H
122 H122     1.4893    -2.6677     1.6393 H
123 H123     2.4856    -1.2888     1.2063 H
124 H124    -0.3132     2.0183     4.9021 H
125 H125     1.3716     2.4416     4.6909 H
126 O126     8.8150     8.4250     1.4731 O
127 C127    10.0103     7.7152     1.7369 C
128 C128     9.8352     6.2114     1.5917 C
129 O129     8.8283     5.7871     2.5263 O
130 C130     9.3695     5.7407     0.1948 C
131 O131    10.1369     4.5817    -0.1188 O
132 C132     7.8856     5.4812     0.4247 C
133 C133     7.8988     4.9548     1.8492 C
134 N134     6.6284     4.9929     2.5275 N
135 C135     5.7864     6.0714     2.7117 C
136 N136     4.6574     5.7563     3.2832 N
137 C137     4.7491     4.3897     3.4832 C
138 C138     3.7965     3.4568     3.9913 C
139 N139     4.2795     2.1467     3.9396 N
140 C140     5.5036     1.7695     3.4389 C
141 N141     6.4019     2.6319     2.9943 N
142 C142     5.9607     3.9013     3.0203 C
143 P143     9.6492     3.4082    -1.1697 P
144 O144    10.8926     2.6742    -1.5614 O
145 O145     8.6732     3.9522    -2.1660 O
146 O146     8.7469     2.4655    -0.1591 O
147 C147     9.3560     1.5010     0.6834 C
148 C148     8.7612     0.1263     0.4260 C
149 O149     7.4133     0.0492     0.9000 O
150 C150     8.7041    -0.2513    -1.0588 C
151 O151     8.9170    -1.6550    -1.1453 O
152 C152     7.2902     0.1709    -1.4645 C
153 C153     6.4852     0.0103    -0.1757 C
154 N154     5.4426     1.0129     0.0375 N
155 C155     4.2342     0.5874     0.6147 C
156 O156     4.0956    -0.6074     0.8996 O
157 N157     3.2665     1.5031     0.8508 N
158 C158     3.4619     2.7934     0.5724 C
159 C159     4.7081     3.2645     0.0502 C
160 C160     5.6634     2.3394    -0.1869 C
161 P161     8.8599    -2.4041    -2.6160 P
162 O162     9.6439    -3.6686    -2.4584 O
163 O163     9.1165    -1.4160    -3.7088 O
164 O164     7.2481    -2.7669    -2.7016 O
165 C165     6.7536    -3.6704    -1.7277 C
166 C166     5.2675    -3.8799    -1.9042 C
167 O167     4.5590    -2.7040    -1.5039 O
168 C168     4.8154    -4.2155    -3.3504 C
169 O169     4.0547    -5.4198    -3.2729 O
170 C170     4.0369    -2.9609    -3.7382 C
171 C171     3.4705    -2.5374    -2.3925 C
172 N172     2.9821    -1.1869    -2.3197 N
173 C173     3.6760    -0.0182    -2.5504 C
174 N174     2.9384     1.0524    -2.4442 N
175 C175     1.6812     0.5657    -2.1304 C
176 C176     0.4473     1.2456    -1.9120 C
177 N177    -0.6016     0.3527    -1.6878 N
178 C178    -0.4909    -1.0189    -1.6781 C
179 N179     0.6591    -1.6531    -1.8280 N
180 C180     1.6880    -0.8191    -2.0521 C
181 P181     2.7758    -5.8051    -4.2304 P
182 O182     2.5356    -7.2642    -3.9967 O
183 O183     2.9105    -5.2120    -5.5984 O
184 O184     1.5802    -4.9242    -3.5068 O
185 C185     0.9240    -5.3987    -2.3432 C
186 C186    -0.5481    -5.6523    -2.6253 C
187 O187    -1.2529    -4.4189    -2.8221 O
188 C188    -0.8149    -6.4814    -3.8930 C
189 O189    -1.9345    -7.3392    -3.7532 O
190 C190    -1.0130    -5.4018    -4.9636 C
191 C191    -1.6378    -4.2465    -4.1794 C
192 N192    -1.2749    -2.9000    -4.6169 N
193 C193    -2.2881    -1.9237    -4.6432 C
194 O194    -3.4629    -2.2741    -4.4700 O
195 N195    -1.9428    -0.6322    -4.8523 N
196 C196    -0.6651    -0.2852    -5.0323 C
197 C197     0.3773    -1.2632    -5.0677 C
198 C198     0.0285    -2.5430    -4.8079 C
199 N199    -0.3927     1.0153    -5.1797 N
200 O200     0.2486     2.4671    -1.9197 O
201 N201    -1.6235    -1.7192    -1.5084 N
202 N202     2.4604     3.6376     0.8222 N
203 O203     2.6632     3.6967     4.4246 O
204 N204     5.7879     0.4520     3.4306 N
205 H205     8.2048     8.1943     2.1853 H
206 H206    10.7549     8.0622     1.0150 H
207 H207    10.3862     7.9378     2.7448 H
208 H208    10.7819     5.7129     1.8284 H
209 H209     9.5384     6.5019    -0.5729 H
210 H210     7.4471     4.7998    -0.3009 H
211 H211     7.3587     6.4395     0.3881 H
212 H212     8.2186     3.9092     1.8746 H
213 H213     6.0705     7.0675     2.4034 H
214 H214     3.5979     1.4085     4.1918 H
215 H215    10.4344     1.4606     0.5022 H
216 H216     9.1727     1.7781     1.7275 H
217 H217     9.3471    -0.6144     0.9791 H
218 H218     9.4661     0.2764    -1.6384 H
219 H219     6.8901    -0.4660    -2.2525 H
220 H220     7.3156     1.2020    -1.8192 H
221 H221     5.9614    -0.9439    -0.1554 H
222 H222     4.8874     4.3173    -0.1272 H
223 H223     6.6533     2.6037    -0.5381 H
224 H224     7.2583    -4.6392    -1.8237 H
225 H225     6.9438    -3.2823    -0.7191 H
226 H226     4.9653    -4.7146    -1.2594 H
227 H227     5.6671    -4.3855    -4.0139 H
228 H228     3.2895    -3.1281    -4.5114 H
229 H229     4.7529    -2.2058    -4.0788 H
230 H230     2.6262    -3.1740    -2.1113 H
231 H231     4.7313    -0.0329    -2.7825 H
232 H232    -1.5315     0.7792    -1.5227 H
233 H233     1.3822    -6.3280    -1.9904 H
234 H234     1.0079    -4.6329    -1.5647 H
235 H235    -0.9887    -6.1454    -1.7522 H
236 H236     0.0334    -7.1285    -4.1219 H
237 H237    -2.7020    -6.8075    -3.5039 H
238 H238    -0.0483    -5.1304    -5.3952 H
239 H239    -1.6709    -5.7459    -5.7638 H
240 H240    -2.7250    -4.2640    -4.2369 H
241 H241     1.4140    -0.9843    -5.2059 H
242 H242     0.7608    -3.3361    -4.7064 H
243 H243     0.5674     1.3242    -5.1796 H
244 H244    -1.1226     1.7053    -4.9734 H
245 H245    -1.5686    -2.7131    -1.7041 H
246 H246    -2.5354    -1.2589    -1.4695 H
247 H247     2.5693     4.6246     0.6511 H
248 H248     1.5585     3.2802     1.1543 H
249 H249     5.0437    -0.2266     3.6125 H
250 H250     6.5031     0.1844     2.7592 H
@<TRIPOS>BOND
1 1 2 1
2 1 80 1
3 2 3 1
4 2 81 1
5 2 82 1
6 3 4 1
7 3 5 1
8 3 83 1
9 4 8 1
10 5 6 1
11 5 7 1
12 5 84 1
13 6 18 1
14 7 8 1
15 7 85 1
16 7 86 1
17 8 9 1
18 8 87 1
19 9 10 Ar
20 9 17 Ar
21 10 11 2
22 10 88 1
23 11 12 1
24 12 13 Ar
25 12 17 Ar
26 13 14 1
27 13 74 2
28 14 15 Ar
29 14 89 1
30 15 16 2
31 15 75 Ar
32 16 17 Ar
33 18 19 2
34 18 20 2
35 18 21 1
36 21 22 1
37 22 23 1
38 22 90 1
39 22 91 1
40 23 24 1
41 23 25 1
42 23 92 1
43 24 28 1
44 25 26 1
45 25 27 1
46 25 93 1
47 26 36 1
48 27 28 1
49 27 94 1
50 27 95 1
51 28 29 1
52 28 96 1
53 29 30 1
54 29 35 Ar
55 30 31 2
56 30 32 Ar
57 31 246 Wk
58 32 33 Ar
59 32 232 Wk
60 33 34 Ar
61 33 76 Ar
62 34 35 2
63 34 97 1
64 35 98 1
65 36 37 2
66 36 38 2
67 36 39 1
68 39 40 1
69 40 41 1
70 40 99 1
71 40 100 1
72 41 42 1
73 41 43 1
74 41 101 1
75 42 46 1
76 43 44 1
77 43 45 1
78 43 102 1
79 44 56 1
80 45 46 1
81 45 103 1
82 45 104 1
83 46 47 1
84 46 105 1
85 47 48 Ar
86 47 55 Ar
87 48 49 2
88 48 106 1
89 49 50 1
90 50 51 Ar
91 50 55 Ar
92 51 52 1
93 51 77 2
94 52 53 Ar
95 52 107 1
96 53 54 Ar
97 53 78 Ar
98 54 55 Ar
99 56 57 2
100 56 58 2
101 56 59 1
102 59 60 1
103 60 61 1
104 60 108 1
105 60 109 1
106 61 62 1
107 61 63 1
108 61 110 1
109 62 66 1
110 63 64 1
111 63 65 1
112 63 111 1
113 64 112 1
114 65 66 1
115 65 113 1
116 65 114 1
117 66 67 1
118 66 115 1
119 67 68 1
120 67 73 Ar
121 68 69 2
122 68 70 Ar
123 69 249 Wk
124 70 71 Ar
125 70 214 Wk
126 71 72 Ar
127 71 79 Ar
128 72 73 2
129 72 116 1
130 73 117 1
131 74 244 Wk
132 75 118 1
133 75 119 1
134 76 120 1
135 76 121 1
136 77 248 Wk
137 78 122 1
138 78 123 1
139 79 124 1
140 79 125 1
141 89 195 Wk
142 107 157 Wk
143 118 194 Wk
144 120 200 Wk
145 123 156 Wk
146 125 203 Wk
147 126 127 1
148 126 205 1
149 127 128 1
150 127 206 1
151 127 207 1
152 128 129 1
153 128 130 1
154 128 208 1
155 129 133 1
156 130 131 1
157 130 132 1
158 130 209 1
159 131 143 1
160 132 133 1
161 132 210 1
162 132 211 1
163 133 134 1
164 133 212 1
165 134 135 Ar
166 134 142 Ar
167 135 136 2
168 135 213 1
169 136 137 1
170 137 138 Ar
171 137 142 2
172 138 139 1
173 138 203 2
174 139 140 Ar
175 139 214 1
176 140 141 2
177 140 204 Ar
178 141 142 Ar
179 143 144 2
180 143 145 2
181 143 146 1
182 146 147 1
183 147 148 1
184 147 215 1
185 147 216 1
186 148 149 1
187 148 150 1
188 148 217 1
189 149 153 1
190 150 151 1
191 150 152 1
192 150 218 1
193 151 161 1
194 152 153 1
195 152 219 1
196 152 220 1
197 153 154 1
198 153 221 1
199 154 155 1
200 154 160 Ar
201 155 156 2
202 155 157 Ar
203 157 158 Ar
204 158 159 Ar
205 158 202 Ar
206 159 160 2
207 159 222 1
208 160 223 1
209 161 162 2
210 161 163 2
211 161 164 1
212 164 165 1
213 165 166 1
214 165 224 1
215 165 225 1
216 166 167 1
217 166 168 1
218 166 226 1
219 167 171 1
220 168 169 1
221 168 170 1
222 168 227 1
223 169 181 1
224 170 171 1
225 170 228 1
226 170 229 1
227 171 172 1
228 171 230 1
229 172 173 Ar
230 172 180 Ar
231 173 174 2
232 173 231 1
233 174 175 1
234 175 176 Ar
235 175 180 Ar
236 176 177 1
237 176 200 2
238 177 178 Ar
239 177 232 1
240 178 179 2
241 178 201 Ar
242 179 180 Ar
243 181 182 2
244 181 183 2
245 181 184 1
246 184 185 1
247 185 186 1
248 185 233 1
249 185 234 1
250 186 187 1
251 186 188 1
252 186 235 1
253 187 191 1
254 188 189 1
255 188 190 1
256 188 236 1
257 189 237 1
258 190 191 1
259 190 238 1
260 190 239 1
261 191 192 1
262 191 240 1
263 192 193 1
264 192 198 Ar
265 193 194 2
266 193 195 Ar
267 195 196 Ar
268 196 197 Ar
269 196 199 Ar
270 197 198 2
271 197 241 1
272 198 242 1
273 199 243 1
274 199 244 1
275 201 245 1
276 201 246 1
277 202 247 1
278 202 248 1
279 204 249 1
280 204 250 1
