# Supplementary material for: The past, present and future of Scientific discourse
Source: J Cheminform. 2011 Oct 14;3:46. doi: 10.1186/1758-2946-3-46 (PMC3208583; doi:10.1186/1758-2946-3-46)
Supplement: Additional file 1 — Interactive Jmol-enhanced version of Figure 3. [file 1758-2946-3-46-S1.zip › Additional file 1/Z-AT.mol2]

# [No Title]
# Created by GaussView 5.0.9
#

#
#

@<TRIPOS>MOLECULE
Molecule Name
254 284
SMALL
NO_CHARGES


@<TRIPOS>ATOM
1 O1    -2.7749     8.2310    -2.5056 O
2 C2    -1.7272     7.2819    -2.4921 C
3 C3    -1.6825     6.6790    -1.0958 C
4 O4    -0.7914     5.5560    -1.1154 O
5 C5    -1.1326     7.6375    -0.0276 C
6 O6    -1.6341     7.3292     1.2648 O
7 C7     0.3480     7.2840    -0.0304 C
8 C8     0.2968     5.7735    -0.2512 C
9 N9     1.5103     5.2307    -0.8672 N
10 C10     2.4960     4.7456    -0.0279 C
11 O11     2.3542     4.6589     1.1870 O
12 N12     3.6578     4.3835    -0.6611 N
13 C13     3.9500     4.5079    -2.0059 C
14 C14     2.8677     5.0152    -2.8346 C
15 C15     1.7132     5.3476    -2.2224 C
16 P16    -2.9771     8.0913     1.8489 P
17 O17    -3.0505     9.4851     1.3091 O
18 O18    -2.9943     7.7842     3.3133 O
19 O19    -4.1745     7.2552     1.0894 O
20 C20    -4.2485     5.8603     1.3236 C
21 C21    -5.3341     5.2665     0.4597 C
22 O22    -5.0493     5.5236    -0.9119 O
23 C23    -5.4131     3.7457     0.5977 C
24 O24    -6.3287     3.4086     1.6203 O
25 C25    -5.8547     3.2894    -0.7930 C
26 C26    -5.3888     4.4169    -1.7216 C
27 N27    -4.2417     4.0912    -2.5520 N
28 C28    -4.0858     4.4915    -3.8581 C
29 N29    -2.9102     4.2212    -4.3622 N
30 C30    -2.2398     3.6209    -3.3154 C
31 C31    -0.9246     3.1251    -3.2070 C
32 N32    -0.5618     2.5972    -2.0254 N
33 C33    -1.4363     2.5761    -1.0090 C
34 N34    -2.6868     3.0118    -0.9953 N
35 C35    -3.0373     3.5349    -2.1825 C
36 P36    -5.9374     2.1878     2.6517 P
37 O37    -7.0550     2.0957     3.6436 O
38 O38    -4.5086     2.3380     3.0871 O
39 O39    -6.0418     0.9424     1.5698 O
40 C40    -6.5953    -0.2976     1.9837 C
41 C41    -5.5556    -1.3898     2.1323 C
42 O42    -5.0135    -1.7432     0.8499 O
43 C43    -4.3452    -1.0414     3.0097 C
44 O44    -3.8579    -2.2101     3.6653 O
45 C45    -3.3185    -0.5887     1.9830 C
46 C46    -3.6375    -1.4896     0.7951 C
47 N47    -3.3305    -0.8822    -0.5159 N
48 C48    -2.0187    -0.9570    -0.9366 C
49 O49    -1.1231    -1.4182    -0.2370 O
50 N50    -1.7921    -0.4827    -2.2049 N
51 C51    -2.7242     0.0822    -3.0526 C
52 C52    -4.0746     0.1695    -2.5330 C
53 C53    -4.3078    -0.3172    -1.2937 C
54 P54    -4.2532    -2.4635     5.2459 P
55 O55    -4.1682    -1.1785     6.0084 O
56 O56    -3.5082    -3.6977     5.6462 O
57 O57    -5.8655    -2.7940     5.1323 O
58 C58    -6.2472    -4.0047     4.5056 C
59 C59    -7.7523    -4.0488     4.3827 C
60 O60    -8.2068    -2.9438     3.6047 O
61 C61    -8.2536    -5.3068     3.6698 C
62 O62    -8.4612    -6.3194     4.6311 O
63 C63    -9.5315    -4.8116     2.9824 C
64 C64    -9.3114    -3.3035     2.8059 C
65 N65    -9.0482    -2.8823     1.4382 N
66 C66    -9.7123    -1.8823     0.7675 C
67 N67    -9.2194    -1.6137    -0.4133 N
68 C68    -8.1523    -2.4839    -0.5250 C
69 C69    -7.1834    -2.6610    -1.5348 C
70 N70    -6.2323    -3.5891    -1.3238 N
71 C71    -6.2233    -4.2780    -0.1736 C
72 N72    -7.0781    -4.2026     0.8357 N
73 C73    -8.0242    -3.2766     0.6092 C
74 C74    -5.1401     0.7403    -3.4167 C
75 C75     3.0684     5.1078    -4.3150 C
76 O76     5.0639     4.1873    -2.4279 O
77 O77    -2.3925     0.4743    -4.1776 O
78 N78    -7.1656    -1.9560    -2.6719 N
79 N79    -0.0325     3.1777    -4.2025 N
80 H80    -2.7897     8.6439    -3.3736 H
81 H81    -0.7582     7.7469    -2.7313 H
82 H82    -1.8980     6.4710    -3.2135 H
83 H83    -2.6851     6.3285    -0.8392 H
84 H84    -1.3410     8.6811    -0.2757 H
85 H85     0.8593     7.7615    -0.8722 H
86 H86     0.8490     7.5623     0.8965 H
87 H87     0.1650     5.2309     0.6870 H
88 H88     4.4056     3.9940    -0.0450 H
89 H89     0.8509     5.7063    -2.7704 H
90 H90    -4.4761     5.6488     2.3757 H
91 H91    -3.2935     5.3788     1.0756 H
92 H92    -6.3077     5.7054     0.7185 H
93 H93    -4.4209     3.3447     0.8197 H
94 H94    -6.9445     3.2182    -0.8189 H
95 H95    -5.4308     2.3246    -1.0687 H
96 H96    -6.1744     4.7070    -2.4255 H
97 H97    -4.8964     4.9781    -4.3844 H
98 H98    -1.0505     2.1370    -0.0920 H
99 H99    -7.3160    -0.6058     1.2202 H
100 H100    -7.1281    -0.1842     2.9326 H
101 H101    -6.0733    -2.2671     2.5224 H
102 H102    -4.5639    -0.2598     3.7404 H
103 H103    -3.5123     0.4561     1.7301 H
104 H104    -2.2934    -0.7042     2.3342 H
105 H105    -3.0754    -2.4272     0.8195 H
106 H106    -0.8026    -0.5425    -2.5215 H
107 H107    -5.2895    -0.3117    -0.8380 H
108 H108    -5.8035    -4.0829     3.5045 H
109 H109    -5.9191    -4.8704     5.0941 H
110 H110    -8.2105    -4.0022     5.3811 H
111 H111    -7.5213    -5.6158     2.9164 H
112 H112    -8.5413    -7.1573     4.1660 H
113 H113    -9.7402    -5.3095     2.0347 H
114 H114   -10.3728    -4.9791     3.6596 H
115 H115   -10.1938    -2.7335     3.1126 H
116 H116   -10.5653    -1.3905     1.2156 H
117 H117    -5.3995    -4.9788    -0.0689 H
118 H118    -6.0958     0.7931    -2.8906 H
119 H119    -4.8734     1.7451    -3.7569 H
120 H120    -5.2677     0.1100    -4.3021 H
121 H121     2.1815     5.5231    -4.7990 H
122 H122     3.9273     5.7407    -4.5574 H
123 H123     3.2545     4.1119    -4.7272 H
124 H124    -6.4246    -2.1042    -3.3601 H
125 H125    -7.8632    -1.2476    -2.8262 H
126 H126     0.8897     2.7503    -4.0917 H
127 H127    -0.3273     3.5067    -5.1066 H
128 O128     0.5140    -6.0886    -4.7696 O
129 C129     1.7641    -5.5223    -4.4241 C
130 C130     1.7097    -4.9618    -3.0180 C
131 O131     0.7644    -3.8866    -2.9537 O
132 C132     1.2775    -5.9284    -1.9107 C
133 O133     1.8225    -5.5038    -0.6642 O
134 C134    -0.2274    -5.7094    -1.8601 C
135 C135    -0.3285    -4.2109    -2.1463 C
136 N136    -1.5626    -3.8194    -2.8629 N
137 C137    -2.7328    -3.8736    -2.1374 C
138 O138    -2.7831    -4.3126    -0.9925 O
139 N139    -3.8393    -3.3983    -2.7932 N
140 C140    -3.8877    -2.8719    -4.0683 C
141 C141    -2.6271    -2.8600    -4.7836 C
142 C142    -1.5333    -3.3346    -4.1449 C
143 P143     3.1637    -6.2486    -0.0581 P
144 O144     3.0450    -7.7297    -0.2429 O
145 O145     3.3955    -5.6103     1.2755 O
146 O146     4.3258    -5.7691    -1.1206 O
147 C147     4.7396    -4.4116    -1.0914 C
148 C148     5.6512    -4.1599    -2.2678 C
149 O149     4.9347    -4.3237    -3.4951 O
150 C150     6.2316    -2.7425    -2.2986 C
151 O151     7.4716    -2.7373    -1.6171 O
152 C152     6.3929    -2.4876    -3.7935 C
153 C153     5.2979    -3.3414    -4.4329 C
154 N154     4.1071    -2.6015    -4.8426 N
155 C155     3.7144    -2.4372    -6.1501 C
156 N156     2.5859    -1.7943    -6.2930 N
157 C157     2.2016    -1.5284    -4.9951 C
158 C158     1.0470    -0.9043    -4.4801 C
159 N159     0.9035    -0.8634    -3.1434 N
160 C160     1.8693    -1.3875    -2.3720 C
161 N161     3.0142    -1.9432    -2.7388 N
162 C162     3.1230    -2.0141    -4.0762 C
163 P163     7.8474    -1.5213    -0.5896 P
164 O164     7.5731    -0.1935    -1.2513 O
165 O165     9.1943    -1.8310    -0.0230 O
166 O166     6.6701    -1.8242     0.5235 O
167 C167     6.8590    -1.2745     1.8207 C
168 C168     5.5502    -0.7806     2.3928 C
169 O169     5.0627     0.3137     1.6101 O
170 C170     4.4145    -1.8218     2.4355 C
171 O171     3.6194    -1.6378     3.6028 O
172 C172     3.5765    -1.4377     1.2260 C
173 C173     3.7316     0.0802     1.2307 C
174 N174     3.4974     0.7069    -0.0677 N
175 C175     2.2474     1.2450    -0.3004 C
176 O176     1.3654     1.2869     0.5522 O
177 N177     2.0532     1.7132    -1.5735 N
178 C178     2.9302     1.6120    -2.6326 C
179 C179     4.2421     1.0894    -2.3100 C
180 C180     4.4580     0.6501    -1.0521 C
181 P181     3.9616    -2.5084     4.9617 P
182 O182     4.2787    -3.9229     4.5899 O
183 O183     2.8966    -2.1395     5.9453 O
184 O184     5.4022    -1.8515     5.4259 O
185 C185     5.4035    -0.5982     6.0853 C
186 C186     6.8472    -0.2333     6.3723 C
187 O187     7.5533    -0.0514     5.1385 O
188 C188     7.0190     1.0695     7.1650 C
189 O189     8.1182     0.8766     8.0403 O
190 C190     7.3272     2.0877     6.0708 C
191 C191     8.1354     1.2404     5.0957 C
192 N192     8.1468     1.6926     3.7216 N
193 C193     9.1536     1.3776     2.8359 C
194 N194     8.8928     1.6857     1.5954 N
195 C195     7.6230     2.2295     1.6524 C
196 C196     6.7633     2.7175     0.6466 C
197 N197     5.6180     3.2977     1.0474 N
198 C198     5.2847     3.2779     2.3454 C
199 N199     5.9638     2.7584     3.3575 N
200 C200     7.1418     2.2536     2.9580 C
201 C201    -2.5885    -2.2901    -6.1682 C
202 C202     5.2783     1.0302    -3.3865 C
203 O203     2.5803     1.9603    -3.7672 O
204 O204    -4.9579    -2.4537    -4.5280 O
205 N205     0.1073    -0.3722    -5.2692 N
206 N206     7.0566     2.6444    -0.6680 N
207 H207     0.5549    -6.3625    -5.6902 H
208 H208     2.0288    -4.6991    -5.1038 H
209 H209     2.5736    -6.2649    -4.4654 H
210 H210     2.6942    -4.5488    -2.7991 H
211 H211     1.5554    -6.9655    -2.1162 H
212 H212    -0.7089    -6.2640    -2.6680 H
213 H213    -0.6633    -5.9836    -0.9014 H
214 H214    -0.3142    -3.6110    -1.2302 H
215 H215    -4.7335    -3.4761    -2.2618 H
216 H216    -0.5527    -3.3544    -4.6005 H
217 H217     3.8807    -3.7338    -1.1609 H
218 H218     5.2900    -4.1881    -0.1693 H
219 H219     6.4841    -4.8757    -2.2480 H
220 H220     5.5249    -2.0326    -1.8572 H
221 H221     6.3228    -1.4378    -4.0729 H
222 H222     7.3698    -2.8698    -4.1012 H
223 H223     5.6536    -3.8224    -5.3486 H
224 H224     4.3192    -2.8245    -6.9594 H
225 H225     1.6725    -1.3404    -1.3037 H
226 H226     7.5672    -0.4436     1.7925 H
227 H227     7.2664    -2.0391     2.4930 H
228 H228     5.7601    -0.4250     3.4046 H
229 H229     4.7846    -2.8492     2.3896 H
230 H230     4.0277    -1.8426     0.3154 H
231 H231     2.5393    -1.7656     1.3074 H
232 H232     3.0315     0.5524     1.9244 H
233 H233     1.0819     2.0478    -1.7665 H
234 H234     5.4132     0.2313    -0.7480 H
235 H235     4.9409     0.1777     5.4582 H
236 H236     4.8427    -0.6617     7.0249 H
237 H237     7.3166    -1.0542     6.9251 H
238 H238     6.1125     1.3290     7.7254 H
239 H239     8.2672     1.7036     8.5103 H
240 H240     6.4085     2.4303     5.5921 H
241 H241     7.8830     2.9526     6.4376 H
242 H242     9.1856     1.1814     5.4053 H
243 H243    10.0676     0.9177     3.1878 H
244 H244     4.3263     3.7391     2.5724 H
245 H245    -1.5967    -2.4110    -6.6089 H
246 H246    -3.3212    -2.7791    -6.8169 H
247 H247    -2.8256    -1.2218    -6.1404 H
248 H248     6.2015     0.6005    -2.9907 H
249 H249     4.9237     0.4238    -4.2277 H
250 H250     5.4810     2.0356    -3.7681 H
251 H251     0.2015    -0.4697    -6.2665 H
252 H252    -0.7645    -0.0077    -4.8775 H
253 H253     7.5278     1.7844    -0.9540 H
254 H254     6.3306     2.9850    -1.2968 H
@<TRIPOS>BOND
1 1 2 1
2 1 80 1
3 2 3 1
4 2 81 1
5 2 82 1
6 3 4 1
7 3 5 1
8 3 83 1
9 4 8 1
10 5 6 1
11 5 7 1
12 5 84 1
13 6 16 1
14 7 8 1
15 7 85 1
16 7 86 1
17 8 9 1
18 8 87 1
19 9 10 1
20 9 15 Ar
21 10 11 2
22 10 12 Ar
23 11 244 Wk
24 12 13 Ar
25 12 88 1
26 13 14 1
27 13 76 2
28 14 15 2
29 14 75 1
30 15 89 1
31 16 17 2
32 16 18 2
33 16 19 1
34 19 20 1
35 20 21 1
36 20 90 1
37 20 91 1
38 21 22 1
39 21 23 1
40 21 92 1
41 22 26 1
42 23 24 1
43 23 25 1
44 23 93 1
45 24 36 1
46 25 26 1
47 25 94 1
48 25 95 1
49 26 27 1
50 26 96 1
51 27 28 Ar
52 27 35 Ar
53 28 29 2
54 28 97 1
55 29 30 Ar
56 30 31 Ar
57 30 35 Ar
58 31 32 Ar
59 31 79 Ar
60 32 33 Ar
61 32 233 Wk
62 33 34 Ar
63 33 98 1
64 34 35 Ar
65 36 37 2
66 36 38 2
67 36 39 1
68 39 40 1
69 40 41 1
70 40 99 1
71 40 100 1
72 41 42 1
73 41 43 1
74 41 101 1
75 42 46 1
76 43 44 1
77 43 45 1
78 43 102 1
79 44 54 1
80 45 46 1
81 45 103 1
82 45 104 1
83 46 47 1
84 46 105 1
85 47 48 Ar
86 47 53 Ar
87 48 49 2
88 48 50 Ar
89 49 225 Wk
90 50 51 Ar
91 50 106 1
92 51 52 1
93 51 77 2
94 52 53 2
95 52 74 1
96 53 107 1
97 54 55 2
98 54 56 2
99 54 57 1
100 57 58 1
101 58 59 1
102 58 108 1
103 58 109 1
104 59 60 1
105 59 61 1
106 59 110 1
107 60 64 1
108 61 62 1
109 61 63 1
110 61 111 1
111 62 112 1
112 63 64 1
113 63 113 1
114 63 114 1
115 64 65 1
116 64 115 1
117 65 66 Ar
118 65 73 Ar
119 66 67 2
120 66 116 1
121 67 68 Ar
122 68 69 Ar
123 68 73 Ar
124 69 70 Ar
125 69 78 Ar
126 70 71 Ar
127 70 215 Wk
128 71 72 Ar
129 71 117 1
130 72 73 Ar
131 74 118 1
132 74 119 1
133 74 120 1
134 75 121 1
135 75 122 1
136 75 123 1
137 76 254 Wk
138 77 252 Wk
139 78 124 1
140 78 125 1
141 79 126 1
142 79 127 1
143 88 197 Wk
144 98 176 Wk
145 106 159 Wk
146 117 138 Wk
147 124 204 Wk
148 126 203 Wk
149 128 129 1
150 128 207 1
151 129 130 1
152 129 208 1
153 129 209 1
154 130 131 1
155 130 132 1
156 130 210 1
157 131 135 1
158 132 133 1
159 132 134 1
160 132 211 1
161 133 143 1
162 134 135 1
163 134 212 1
164 134 213 1
165 135 136 1
166 135 214 1
167 136 137 Ar
168 136 142 Ar
169 137 138 2
170 137 139 Ar
171 139 140 Ar
172 139 215 1
173 140 141 1
174 140 204 2
175 141 142 2
176 141 201 1
177 142 216 1
178 143 144 2
179 143 145 2
180 143 146 1
181 146 147 1
182 147 148 1
183 147 217 1
184 147 218 1
185 148 149 1
186 148 150 1
187 148 219 1
188 149 153 1
189 150 151 1
190 150 152 1
191 150 220 1
192 151 163 1
193 152 153 1
194 152 221 1
195 152 222 1
196 153 154 1
197 153 223 1
198 154 155 Ar
199 154 162 Ar
200 155 156 2
201 155 224 1
202 156 157 Ar
203 157 158 Ar
204 157 162 Ar
205 158 159 Ar
206 158 205 Ar
207 159 160 Ar
208 160 161 Ar
209 160 225 1
210 161 162 Ar
211 163 164 2
212 163 165 2
213 163 166 1
214 166 167 1
215 167 168 1
216 167 226 1
217 167 227 1
218 168 169 1
219 168 170 1
220 168 228 1
221 169 173 1
222 170 171 1
223 170 172 1
224 170 229 1
225 171 181 1
226 172 173 1
227 172 230 1
228 172 231 1
229 173 174 1
230 173 232 1
231 174 175 Ar
232 174 180 Ar
233 175 176 2
234 175 177 Ar
235 177 178 Ar
236 177 233 1
237 178 179 1
238 178 203 2
239 179 180 2
240 179 202 1
241 180 234 1
242 181 182 2
243 181 183 2
244 181 184 1
245 184 185 1
246 185 186 1
247 185 235 1
248 185 236 1
249 186 187 1
250 186 188 1
251 186 237 1
252 187 191 1
253 188 189 1
254 188 190 1
255 188 238 1
256 189 239 1
257 190 191 1
258 190 240 1
259 190 241 1
260 191 192 1
261 191 242 1
262 192 193 Ar
263 192 200 Ar
264 193 194 2
265 193 243 1
266 194 195 1
267 195 196 Ar
268 195 200 Ar
269 196 197 Ar
270 196 206 Ar
271 197 198 Ar
272 198 199 Ar
273 198 244 1
274 199 200 Ar
275 201 245 1
276 201 246 1
277 201 247 1
278 202 248 1
279 202 249 1
280 202 250 1
281 205 251 1
282 205 252 1
283 206 253 1
284 206 254 1
