# Supplementary material for: The past, present and future of Scientific discourse
Source: J Cheminform. 2011 Oct 14;3:46. doi: 10.1186/1758-2946-3-46 (PMC3208583; doi:10.1186/1758-2946-3-46)
Supplement: Additional file 1 — Interactive Jmol-enhanced version of Figure 3. [file 1758-2946-3-46-S1.zip › Additional file 1/Z-AT-6-311.mol2]

# 
# Created by GaussView 5.0.9
#

#
#

@<TRIPOS>MOLECULE
Molecule Name
254 272
SMALL
NO_CHARGES


@<TRIPOS>ATOM
1 O1    -2.7975     8.2118    -2.5756 O
2 C2    -1.7376     7.2753    -2.5332 C
3 C3    -1.6996     6.7014    -1.1268 C
4 O4    -0.8020     5.5841    -1.1156 O
5 C5    -1.1594     7.6834    -0.0782 C
6 O6    -1.6520     7.3900     1.2229 O
7 C7     0.3234     7.3500    -0.0782 C
8 C8     0.2882     5.8348    -0.2634 C
9 N9     1.5030     5.2874    -0.8718 N
10 C10     2.4821     4.7966    -0.0310 C
11 O11     2.3397     4.7114     1.1783 O
12 N12     3.6398     4.4217    -0.6620 N
13 C13     3.9359     4.5422    -2.0050 C
14 C14     2.8606     5.0597    -2.8348 C
15 C15     1.7109     5.4012    -2.2253 C
16 P16    -3.0007     8.1217     1.8178 P
17 O17    -3.1091     9.5089     1.2778 O
18 O18    -2.9923     7.8207     3.2796 O
19 O19    -4.1923     7.2654     1.0829 O
20 C20    -4.2514     5.8668     1.3053 C
21 C21    -5.3349     5.2699     0.4457 C
22 O22    -5.0580     5.5239    -0.9276 O
23 C23    -5.4019     3.7510     0.5859 C
24 O24    -6.3052     3.4078     1.6183 O
25 C25    -5.8523     3.2892    -0.7974 C
26 C26    -5.3924     4.4120    -1.7320 C
27 N27    -4.2433     4.0904    -2.5604 N
28 C28    -4.0877     4.4895    -3.8651 C
29 N29    -2.9117     4.2251    -4.3633 N
30 C30    -2.2399     3.6294    -3.3168 C
31 C31    -0.9237     3.1444    -3.2052 C
32 N32    -0.5621     2.6149    -2.0270 N
33 C33    -1.4386     2.5862    -1.0154 C
34 N34    -2.6877     3.0172    -1.0047 N
35 C35    -3.0388     3.5391    -2.1889 C
36 P36    -5.9188     2.1961     2.6515 P
37 O37    -7.0333     2.1107     3.6415 O
38 O38    -4.4959     2.3514     3.0899 O
39 O39    -6.0166     0.9413     1.5897 O
40 C40    -6.5859    -0.3008     1.9807 C
41 C41    -5.5558    -1.3990     2.1316 C
42 O42    -5.0085    -1.7555     0.8526 O
43 C43    -4.3487    -1.0565     3.0121 C
44 O44    -3.8647    -2.2274     3.6690 O
45 C45    -3.3173    -0.6057     1.9932 C
46 C46    -3.6320    -1.5062     0.8049 C
47 N47    -3.3169    -0.9019    -0.5053 N
48 C48    -2.0056    -0.9789    -0.9207 C
49 O49    -1.1167    -1.4419    -0.2233 O
50 N50    -1.7746    -0.5010    -2.1853 N
51 C51    -2.7022     0.0641    -3.0362 C
52 C52    -4.0521     0.1542    -2.5208 C
53 C53    -4.2885    -0.3339    -1.2862 C
54 P54    -4.2587    -2.5036     5.2409 P
55 O55    -4.1793    -1.2312     6.0176 O
56 O56    -3.5051    -3.7334     5.6241 O
57 O57    -5.8640    -2.8431     5.1325 O
58 C58    -6.2626    -4.0388     4.4845 C
59 C59    -7.7655    -4.0642     4.3647 C
60 O60    -8.2138    -2.9528     3.5926 O
61 C61    -8.2753    -5.3138     3.6483 C
62 O62    -8.4931    -6.3270     4.6078 O
63 C63    -9.5458    -4.8093     2.9594 C
64 C64    -9.3170    -3.3034     2.7883 C
65 N65    -9.0450    -2.8771     1.4243 N
66 C66    -9.6985    -1.8700     0.7571 C
67 N67    -9.2003    -1.6035    -0.4186 N
68 C68    -8.1412    -2.4810    -0.5324 C
69 C69    -7.1732    -2.6614    -1.5392 C
70 N70    -6.2312    -3.5954    -1.3301 N
71 C71    -6.2323    -4.2893    -0.1854 C
72 N72    -7.0869    -4.2095     0.8202 N
73 C73    -8.0234    -3.2769     0.5973 C
74 C74    -5.1153     0.7285    -3.4029 C
75 C75     3.0627     5.1526    -4.3137 C
76 O76     5.0419     4.2087    -2.4224 O
77 O77    -2.3645     0.4528    -4.1548 O
78 N78    -7.1497    -1.9492    -2.6704 N
79 N79    -0.0313     3.2096    -4.1984 N
80 H80    -2.8144     8.6046    -3.4491 H
81 H81    -0.7760     7.7502    -2.7748 H
82 H82    -1.8974     6.4502    -3.2379 H
83 H83    -2.7007     6.3523    -0.8688 H
84 H84    -1.3834     8.7180    -0.3426 H
85 H85     0.8260     7.8163    -0.9297 H
86 H86     0.8192     7.6542     0.8418 H
87 H87     0.1645     5.3142     0.6862 H
88 H88     4.3818     4.0228    -0.0478 H
89 H89     0.8542     5.7644    -2.7769 H
90 H90    -4.4723     5.6471     2.3559 H
91 H91    -3.2934     5.3988     1.0482 H
92 H92    -6.3087     5.7017     0.7078 H
93 H93    -4.4070     3.3582     0.8013 H
94 H94    -6.9410     3.2199    -0.8146 H
95 H95    -5.4313     2.3246    -1.0715 H
96 H96    -6.1786     4.6966    -2.4344 H
97 H97    -4.8980     4.9721    -4.3930 H
98 H98    -1.0559     2.1470    -0.0985 H
99 H99    -7.2949    -0.5910     1.2019 H
100 H100    -7.1309    -0.1953     2.9221 H
101 H101    -6.0799    -2.2716     2.5192 H
102 H102    -4.5686    -0.2790     3.7443 H
103 H103    -3.5069     0.4381     1.7384 H
104 H104    -2.2966    -0.7238     2.3514 H
105 H105    -3.0761    -2.4451     0.8347 H
106 H106    -0.7864    -0.5613    -2.5016 H
107 H107    -5.2713    -0.3278    -0.8356 H
108 H108    -5.8201    -4.1047     3.4832 H
109 H109    -5.9464    -4.9163     5.0594 H
110 H110    -8.2206    -4.0188     5.3627 H
111 H111    -7.5436    -5.6295     2.8996 H
112 H112    -8.5762    -7.1627     4.1461 H
113 H113    -9.7529    -5.3031     2.0110 H
114 H114   -10.3887    -4.9731     3.6334 H
115 H115   -10.1948    -2.7297     3.0945 H
116 H116   -10.5477    -1.3730     1.2040 H
117 H117    -5.4173    -4.9987    -0.0811 H
118 H118    -6.0680     0.7893    -2.8750 H
119 H119    -4.8422     1.7288    -3.7473 H
120 H120    -5.2502     0.0973    -4.2852 H
121 H121     2.1814     5.5781    -4.7964 H
122 H122     3.9276     5.7767    -4.5532 H
123 H123     3.2395     4.1573    -4.7285 H
124 H124    -6.4139    -2.0997    -3.3604 H
125 H125    -7.8427    -1.2368    -2.8200 H
126 H126     0.8932     2.7912    -4.0891 H
127 H127    -0.3275     3.5405    -5.1000 H
128 O128     0.5478    -6.1088    -4.7852 O
129 C129     1.7951    -5.5377    -4.4318 C
130 C130     1.7358    -4.9858    -3.0246 C
131 O131     0.7873    -3.9139    -2.9511 O
132 C132     1.3052    -5.9600    -1.9266 C
133 O133     1.8459    -5.5417    -0.6743 O
134 C134    -0.1983    -5.7489    -1.8753 C
135 C135    -0.3046    -4.2492    -2.1477 C
136 N136    -1.5401    -3.8534    -2.8604 N
137 C137    -2.7092    -3.9076    -2.1364 C
138 O138    -2.7618    -4.3444    -0.9968 O
139 N139    -3.8135    -3.4304    -2.7923 N
140 C140    -3.8615    -2.9055    -4.0667 C
141 C141    -2.6022    -2.8976    -4.7815 C
142 C142    -1.5121    -3.3704    -4.1419 C
143 P143     3.1880    -6.2607    -0.0536 P
144 O144     3.0976    -7.7395    -0.2405 O
145 O145     3.3853    -5.6249     1.2827 O
146 O146     4.3607    -5.7645    -1.0886 O
147 C147     4.7597    -4.4008    -1.0769 C
148 C148     5.6731    -4.1555    -2.2499 C
149 O149     4.9671    -4.3333    -3.4810 O
150 C150     6.2393    -2.7347    -2.2866 C
151 O151     7.4771    -2.7144    -1.5998 O
152 C152     6.4034    -2.4825    -3.7792 C
153 C153     5.3224    -3.3501    -4.4202 C
154 N154     4.1238    -2.6272    -4.8359 N
155 C155     3.7270    -2.4794    -6.1424 C
156 N156     2.5963    -1.8464    -6.2858 N
157 C157     2.2129    -1.5706    -4.9913 C
158 C158     1.0591    -0.9476    -4.4801 C
159 N159     0.9194    -0.8944    -3.1462 N
160 C160     1.8890    -1.4047    -2.3742 C
161 N161     3.0319    -1.9588    -2.7392 N
162 C162     3.1381    -2.0417    -4.0731 C
163 P163     7.8582    -1.5057    -0.5747 P
164 O164     7.5890    -0.1784    -1.2292 O
165 O165     9.2054    -1.8179    -0.0184 O
166 O166     6.6903    -1.8005     0.5421 O
167 C167     6.8622    -1.2543     1.8439 C
168 C168     5.5454    -0.7756     2.4045 C
169 O169     5.0495     0.3139     1.6215 O
170 C170     4.4248    -1.8301     2.4324 C
171 O171     3.6142    -1.6620     3.5931 O
172 C172     3.5931    -1.4564     1.2183 C
173 C173     3.7242     0.0628     1.2336 C
174 N174     3.4883     0.6982    -0.0594 N
175 C175     2.2450     1.2488    -0.2879 C
176 O176     1.3655     1.2919     0.5595 O
177 N177     2.0579     1.7289    -1.5562 N
178 C178     2.9357     1.6334    -2.6138 C
179 C179     4.2407     1.0962    -2.2942 C
180 C180     4.4482     0.6460    -1.0425 C
181 P181     3.9426    -2.5108     4.9627 P
182 O182     4.2872    -3.9197     4.6098 O
183 O183     2.8529    -2.1538     5.9169 O
184 O184     5.3584    -1.8344     5.4561 O
185 C185     5.3545    -0.5700     6.0970 C
186 C186     6.7933    -0.2012     6.3904 C
187 O187     7.5101    -0.0209     5.1626 O
188 C188     6.9556     1.1033     7.1773 C
189 O189     8.0494     0.9181     8.0631 O
190 C190     7.2691     2.1189     6.0847 C
191 C191     8.0879     1.2730     5.1198 C
192 N192     8.1094     1.7182     3.7441 N
193 C193     9.1234     1.4031     2.8691 C
194 N194     8.8705     1.7056     1.6290 N
195 C195     7.6003     2.2466     1.6718 C
196 C196     6.7471     2.7248     0.6581 C
197 N197     5.6019     3.3076     1.0470 N
198 C198     5.2611     3.2954     2.3406 C
199 N199     5.9317     2.7803     3.3571 N
200 C200     7.1109     2.2752     2.9713 C
201 C201    -2.5594    -2.3349    -6.1677 C
202 C202     5.2806     1.0336    -3.3651 C
203 O203     2.5897     1.9949    -3.7400 O
204 O204    -4.9269    -2.4856    -4.5219 O
205 N205     0.1182    -0.4281    -5.2742 N
206 N206     7.0462     2.6344    -0.6523 N
207 H207     0.5878    -6.3692    -5.7060 H
208 H208     2.0536    -4.7108    -5.1065 H
209 H209     2.6038    -6.2785    -4.4745 H
210 H210     2.7177    -4.5731    -2.8012 H
211 H211     1.5895    -6.9924    -2.1376 H
212 H212    -0.6755    -6.2981    -2.6875 H
213 H213    -0.6313    -6.0330    -0.9200 H
214 H214    -0.2895    -3.6589    -1.2279 H
215 H215    -4.7083    -3.5033    -2.2645 H
216 H216    -0.5324    -3.3879    -4.5969 H
217 H217     3.8932    -3.7360    -1.1573 H
218 H218     5.3041    -4.1612    -0.1567 H
219 H219     6.5106    -4.8625    -2.2196 H
220 H220     5.5265    -2.0316    -1.8479 H
221 H221     6.3222    -1.4360    -4.0611 H
222 H222     7.3846    -2.8551    -4.0802 H
223 H223     5.6866    -3.8302    -5.3305 H
224 H224     4.3308    -2.8703    -6.9490 H
225 H225     1.6993    -1.3458    -1.3061 H
226 H226     7.5607    -0.4169     1.8203 H
227 H227     7.2706    -2.0185     2.5134 H
228 H228     5.7428    -0.4212     3.4173 H
229 H229     4.8117    -2.8496     2.3892 H
230 H230     4.0577    -1.8509     0.3115 H
231 H231     2.5626    -1.8020     1.2919 H
232 H232     3.0168     0.5177     1.9283 H
233 H233     1.0921     2.0736    -1.7514 H
234 H234     5.3978     0.2182    -0.7405 H
235 H235     4.8927     0.1927     5.4554 H
236 H236     4.7907    -0.6234     7.0337 H
237 H237     7.2604    -1.0168     6.9490 H
238 H238     6.0475     1.3600     7.7314 H
239 H239     8.1952     1.7441     8.5287 H
240 H240     6.3549     2.4572     5.5976 H
241 H241     7.8195     2.9842     6.4548 H
242 H242     9.1337     1.2158     5.4379 H
243 H243    10.0351     0.9474     3.2291 H
244 H244     4.3034     3.7584     2.5609 H
245 H245    -1.5673    -2.4597    -6.6036 H
246 H246    -3.2902    -2.8266    -6.8146 H
247 H247    -2.7949    -1.2673    -6.1476 H
248 H248     6.1966     0.5932    -2.9674 H
249 H249     4.9247     0.4355    -4.2104 H
250 H250     5.4954     2.0382    -3.7393 H
251 H251     0.2162    -0.5309    -6.2694 H
252 H252    -0.7540    -0.0627    -4.8885 H
253 H253     7.5196     1.7723    -0.9266 H
254 H254     6.3268     2.9684    -1.2889 H
@<TRIPOS>BOND
1 1 2 1
2 1 80 1
3 2 3 1
4 2 81 1
5 2 82 1
6 3 4 1
7 3 5 1
8 3 83 1
9 4 8 1
10 5 6 1
11 5 7 1
12 5 84 1
13 6 16 1
14 7 8 1
15 7 85 1
16 7 86 1
17 8 9 1
18 8 87 1
19 9 10 Ar
20 9 15 Ar
21 10 11 2
22 10 12 Ar
23 12 13 Ar
24 12 88 1
25 13 14 1
26 13 76 2
27 14 15 2
28 14 75 1
29 15 89 1
30 16 17 2
31 16 18 2
32 16 19 1
33 19 20 1
34 20 21 1
35 20 90 1
36 20 91 1
37 21 22 1
38 21 23 1
39 21 92 1
40 22 26 1
41 23 24 1
42 23 25 1
43 23 93 1
44 24 36 1
45 25 26 1
46 25 94 1
47 25 95 1
48 26 27 1
49 26 96 1
50 27 28 Ar
51 27 35 Ar
52 28 29 2
53 28 97 1
54 29 30 Ar
55 30 31 Ar
56 30 35 2
57 31 32 Ar
58 31 79 Ar
59 32 33 Ar
60 33 34 2
61 33 98 1
62 34 35 Ar
63 36 37 2
64 36 38 2
65 36 39 1
66 39 40 1
67 40 41 1
68 40 99 1
69 40 100 1
70 41 42 1
71 41 43 1
72 41 101 1
73 42 46 1
74 43 44 1
75 43 45 1
76 43 102 1
77 44 54 1
78 45 46 1
79 45 103 1
80 45 104 1
81 46 47 1
82 46 105 1
83 47 48 Ar
84 47 53 Ar
85 48 49 2
86 48 50 Ar
87 50 51 Ar
88 50 106 1
89 51 52 1
90 51 77 2
91 52 53 2
92 52 74 1
93 53 107 1
94 54 55 2
95 54 56 2
96 54 57 1
97 57 58 1
98 58 59 1
99 58 108 1
100 58 109 1
101 59 60 1
102 59 61 1
103 59 110 1
104 60 64 1
105 61 62 1
106 61 63 1
107 61 111 1
108 62 112 1
109 63 64 1
110 63 113 1
111 63 114 1
112 64 65 1
113 64 115 1
114 65 66 Ar
115 65 73 Ar
116 66 67 2
117 66 116 1
118 67 68 Ar
119 68 69 Ar
120 68 73 Ar
121 69 70 Ar
122 69 78 Ar
123 70 71 Ar
124 71 72 2
125 71 117 1
126 72 73 Ar
127 74 118 1
128 74 119 1
129 74 120 1
130 75 121 1
131 75 122 1
132 75 123 1
133 78 124 1
134 78 125 1
135 79 126 1
136 79 127 1
137 128 129 1
138 128 207 1
139 129 130 1
140 129 208 1
141 129 209 1
142 130 131 1
143 130 132 1
144 130 210 1
145 131 135 1
146 132 133 1
147 132 134 1
148 132 211 1
149 133 143 1
150 134 135 1
151 134 212 1
152 134 213 1
153 135 136 1
154 135 214 1
155 136 137 Ar
156 136 142 Ar
157 137 138 2
158 137 139 Ar
159 139 140 Ar
160 139 215 1
161 140 141 1
162 140 204 2
163 141 142 2
164 141 201 1
165 142 216 1
166 143 144 2
167 143 145 2
168 143 146 1
169 146 147 1
170 147 148 1
171 147 217 1
172 147 218 1
173 148 149 1
174 148 150 1
175 148 219 1
176 149 153 1
177 150 151 1
178 150 152 1
179 150 220 1
180 151 163 1
181 152 153 1
182 152 221 1
183 152 222 1
184 153 154 1
185 153 223 1
186 154 155 Ar
187 154 162 Ar
188 155 156 2
189 155 224 1
190 156 157 Ar
191 157 158 Ar
192 157 162 2
193 158 159 Ar
194 158 205 Ar
195 159 160 Ar
196 160 161 2
197 160 225 1
198 161 162 Ar
199 163 164 2
200 163 165 2
201 163 166 1
202 166 167 1
203 167 168 1
204 167 226 1
205 167 227 1
206 168 169 1
207 168 170 1
208 168 228 1
209 169 173 1
210 170 171 1
211 170 172 1
212 170 229 1
213 171 181 1
214 172 173 1
215 172 230 1
216 172 231 1
217 173 174 1
218 173 232 1
219 174 175 Ar
220 174 180 Ar
221 175 176 2
222 175 177 Ar
223 177 178 Ar
224 177 233 1
225 178 179 Ar
226 178 203 2
227 179 180 2
228 179 202 1
229 180 234 1
230 181 182 2
231 181 183 2
232 181 184 1
233 184 185 1
234 185 186 1
235 185 235 1
236 185 236 1
237 186 187 1
238 186 188 1
239 186 237 1
240 187 191 1
241 188 189 1
242 188 190 1
243 188 238 1
244 189 239 1
245 190 191 1
246 190 240 1
247 190 241 1
248 191 192 1
249 191 242 1
250 192 193 Ar
251 192 200 Ar
252 193 194 2
253 193 243 1
254 194 195 Ar
255 195 196 Ar
256 195 200 Ar
257 196 197 Ar
258 196 206 Ar
259 197 198 Ar
260 198 199 2
261 198 244 1
262 199 200 Ar
263 201 245 1
264 201 246 1
265 201 247 1
266 202 248 1
267 202 249 1
268 202 250 1
269 205 251 1
270 205 252 1
271 206 253 1
272 206 254 1
