# Supplementary material for: The past, present and future of Scientific discourse
Source: J Cheminform. 2011 Oct 14;3:46. doi: 10.1186/1758-2946-3-46 (PMC3208583; doi:10.1186/1758-2946-3-46)
Supplement: Additional file 1 — Interactive Jmol-enhanced version of Figure 3. [file 1758-2946-3-46-S1.zip › Additional file 1/z-at-bcp.mol2]

# Title Card Required
# Created by GaussView 5.0.9
#

#
#

@<TRIPOS>MOLECULE
Molecule Name
626 770
SMALL
NO_CHARGES


@<TRIPOS>ATOM
1 H1    -5.8538    16.0917    -6.6678 H
2 H2    -1.9426    14.6802    -5.3293 H
3 H3    -3.9510    12.1146    -6.1478 H
4 H4    -5.4974    12.0117    -1.6670 H
5 H5    -3.1413    16.5748    -0.7903 H
6 H6     1.0831    14.9576    -1.8770 H
7 H7     1.0894    14.7615     1.4785 H
8 H8    -0.0427    10.3042     1.3397 H
9 H9     7.9018     7.7931     0.0461 H
10 H10     1.3367    11.1293    -5.2079 H
11 H11    -8.6745    10.6329     4.4936 H
12 H12    -6.4672    10.2327     1.9918 H
13 H13   -12.1996    10.4931     1.4516 H
14 H14    -8.3519     6.2712     1.5550 H
15 H15   -13.2386     5.7876    -1.3295 H
16 H16   -10.3603     4.1571    -1.8727 H
17 H17   -11.9368     8.5397    -4.4947 H
18 H18    -9.5469     9.1640    -8.1983 H
19 H19    -2.0693     4.0874    -0.1115 H
20 H20   -13.5621    -1.3425     2.2493 H
21 H21   -13.2698    -0.6519     5.5178 H
22 H22   -11.2735    -4.5625     4.7156 H
23 H23    -8.4223    -0.8191     7.0696 H
24 H24    -6.4145     0.5887     3.2964 H
25 H25    -4.1282    -1.6252     4.4191 H
26 H26    -5.5924    -4.8269     1.4993 H
27 H27    -1.3242    -1.1291    -4.7700 H
28 H28    -9.7888    -0.8136    -1.5795 H
29 H29   -10.7363    -8.0556     6.4664 H
30 H30   -10.9548    -9.6537     9.4131 H
31 H31   -15.2685    -8.0136    10.0265 H
32 H32   -13.9596   -10.9670     5.3249 H
33 H33   -15.8904   -13.9156     7.6292 H
34 H34   -18.1343   -10.3572     3.6414 H
35 H35   -19.3502    -9.7928     6.7133 H
36 H36   -19.0217    -5.5352     5.7542 H
37 H37   -19.6775    -2.9140     2.2261 H
38 H38    -9.9464    -9.6879    -0.2768 H
39 H39   -11.3224     1.3730    -5.3893 H
40 H40    -9.0198     3.1232    -7.0846 H
41 H41    -9.8140     0.0346    -8.0610 H
42 H42     3.9242    10.8223    -8.9777 H
43 H43     7.2159    11.1792    -8.4496 H
44 H44     5.9114     8.1273    -8.8292 H
45 H45   -11.8732    -4.1606    -6.4212 H
46 H46   -14.5813    -2.5572    -5.3773 H
47 H47     1.5424     5.4288    -7.6505 H
48 H48    -0.8088     6.7623    -9.5680 H
49 H49     1.4691   -11.8211   -11.0287 H
50 H50     4.2052    -8.7032    -9.8056 H
51 H51     5.2831   -11.6834    -8.6905 H
52 H52     5.4532    -8.5292    -5.4490 H
53 H53     3.4263   -13.1688    -4.2913 H
54 H54    -0.8870   -11.9243    -5.3123 H
55 H55    -0.8158   -11.5099    -1.9596 H
56 H56    -0.2628    -6.9959    -2.4237 H
57 H57    -8.6175    -6.7895    -4.3654 H
58 H58    -0.7408    -6.3664    -8.7856 H
59 H59     7.5969    -6.9263    -2.2710 H
60 H60    10.2689    -7.6704    -0.3621 H
61 H61    12.6476    -8.8306    -4.2475 H
62 H62    10.5732    -3.5672    -3.4892 H
63 H63    12.0968    -2.3195    -7.6289 H
64 H64    14.2047    -4.9238    -7.6753 H
65 H65    11.0938    -6.8416   -10.1183 H
66 H66     8.4920    -5.0640   -13.1754 H
67 H67     3.3537    -2.5168    -2.5064 H
68 H68    14.1615    -0.4928     3.5633 H
69 H69    13.7491    -3.5704     4.8084 H
70 H70    10.6906    -0.7583     6.5416 H
71 H71     9.1668    -5.3541     4.4307 H
72 H72     7.7586    -3.4067     0.5207 H
73 H73     4.8886    -3.5087     2.3025 H
74 H74     5.5109     0.8695     3.6705 H
75 H75     1.9410     4.0166    -3.2204 H
76 H76    10.1001     0.5660    -1.3252 H
77 H77     8.8660     0.2866    10.3533 H
78 H78     8.6712    -1.3122    13.3057 H
79 H79    13.3697    -1.8097    13.2743 H
80 H80    10.8100     2.5372    14.7456 H
81 H81    14.7865     3.4478    16.3744 H
82 H82    11.3960     4.6947    10.7575 H
83 H83    14.0597     5.8104    12.4707 H
84 H84    16.7687     2.6281    10.5841 H
85 H85    18.5962     2.2105     6.4447 H
86 H86     7.6234     7.1615     4.9612 H
87 H87    -2.7407    -4.5937   -12.5495 H
88 H88    -5.9852    -5.3363   -12.9469 H
89 H89    -5.0958    -2.3926   -11.6469 H
90 H90    11.6487     1.4252    -5.4816 H
91 H91     9.2800     1.1028    -7.8629 H
92 H92    10.2755     4.1427    -6.9161 H
93 H93     0.5845    -0.8583   -11.8753 H
94 H94    -1.2809    -0.0676    -9.2565 H
95 H95    13.9929     3.7073    -1.5206 H
96 H96    11.6823     5.9030    -2.2268 H
97 C97    -3.7228    13.7190    -4.8573 C
98 C98    -3.6238    12.7097    -2.1710 C
99 C99    -2.6550    14.6471    -0.2428 C
100 C100     0.1645    14.1018    -0.2362 C
101 C101     0.1749    11.2279    -0.4878 C
102 C102     4.3065     9.2435     0.0251 C
103 C103     7.1365     8.8258    -3.6531 C
104 C104     5.1312     9.8078    -5.2538 C
105 C105     2.9370    10.4404    -4.1381 C
106 C106    -8.3115    11.0330     2.4943 C
107 C107   -10.3275     9.7731     0.9272 C
108 C108   -10.2857     6.9041     1.2190 C
109 C109   -11.1843     5.9680    -1.3568 C
110 C110   -10.4221     8.0919    -3.1670 C
111 C111    -7.9803     8.3063    -7.2076 C
112 C112    -4.4302     6.7988    -6.1894 C
113 C113    -1.9085     5.9781    -5.9845 C
114 C114    -2.8270     4.8944    -1.8405 C
115 C115    -5.9203     6.5888    -4.0469 C
116 C116   -12.2316    -0.8243     3.7407 C
117 C117   -10.2860    -2.9046     4.0003 C
118 C118    -8.0032    -2.2700     5.6669 C
119 C119    -6.0580    -1.3908     3.7485 C
120 C120    -6.6562    -3.0596     1.4781 C
121 C121    -3.6071    -1.9892    -1.7832 C
122 C122    -4.9578     0.0343    -5.7445 C
123 C123    -7.5067     0.1653    -4.7583 C
124 C124    -7.9344    -0.7943    -2.4365 C
125 C125   -11.5719    -7.9805     8.3612 C
126 C126   -14.4115    -8.0552     8.1380 C
127 C127   -15.3514   -10.4024     6.7435 C
128 C128   -17.7564    -9.4491     5.4495 C
129 C129   -17.3486    -6.5953     5.1728 C
130 C130   -18.0674    -3.8350     1.3716 C
131 C131   -15.1165    -4.9454    -1.0753 C
132 C132   -13.2894    -5.2603    -2.9845 C
133 C133   -11.4925    -8.3521    -0.4599 C
134 C134   -14.8873    -6.4730     1.0416 C
135 C135    -9.5348     1.2424    -6.4077 C
136 C136     5.5677    10.0036    -8.0389 C
137 C137     3.7371   -10.3054    -8.5729 C
138 C138     3.6116    -9.3344    -5.8868 C
139 C139     2.8407   -11.2399    -3.8544 C
140 C140    -0.0090   -10.9078    -3.7496 C
141 C141    -0.2704    -8.0662    -4.1902 C
142 C142    -4.8272    -7.5056    -4.1467 C
143 C143    -7.0449    -5.5820    -7.7561 C
144 C144    -4.6694    -5.5045    -9.1119 C
145 C145    -2.5907    -6.3797    -7.9220 C
146 C146     9.2775    -8.1246    -2.1225 C
147 C147    11.0148    -7.5559    -4.3060 C
148 C148    11.9830    -4.8305    -4.3159 C
149 C149    12.3170    -4.2985    -7.1242 C
150 C150    10.3525    -5.9910    -8.3909 C
151 C151     7.3170    -4.3846   -11.6493 C
152 C152     4.3924    -2.7807    -9.4697 C
153 C153     2.1783    -1.6714    -8.4993 C
154 C154     3.7346    -2.5754    -4.5228 C
155 C155     6.1481    -3.6597    -7.7355 C
156 C156    12.9230    -2.1413     3.5604 C
157 C157    10.3789    -1.3804     4.6010 C
158 C158     8.3508    -3.4634     4.5453 C
159 C159     6.8046    -2.7585     2.2331 C
160 C160     6.9141     0.1188     2.3610 C
161 C161     4.1164     2.4291    -0.4646 C
162 C162     5.4414     3.2579    -4.8391 C
163 C163     7.9179     2.2666    -4.2377 C
164 C164     8.2976     1.3592    -1.8920 C
165 C165     9.7789    -1.1265    11.5689 C
166 C166    12.4409    -0.2993    12.2134 C
167 C167    12.5774     2.1559    13.7419 C
168 C168    13.1277     4.1331    11.7203 C
169 C169    14.8085     2.6432     9.9239 C
170 C170    16.8618     3.0181     5.7286 C
171 C171    13.9880     4.5373     3.4100 C
172 C172    12.3964     5.4118     1.4638 C
173 C173     9.4705     6.3496     4.5817 C
174 C174    12.9970     4.5237     5.8404 C
175 C175    -4.6159    -4.4013   -11.7156 C
176 C176     9.9064     2.2256    -6.2416 C
177 N177     2.4953    10.2079    -1.5890 N
178 N178     6.5231     8.5647    -1.1308 N
179 N179    -8.2335     7.5548    -4.7365 N
180 N180    -5.7497     7.8730    -8.1632 N
181 N181    -1.1823     5.0051    -3.7593 N
182 N182    -5.2112     5.6321    -1.8110 N
183 N183    -6.0822    -1.8717    -0.9827 N
184 N184    -3.1879    -1.0356    -4.1565 N
185 N185   -16.8239    -5.7467     2.6111 N
186 N186   -17.1262    -3.2999    -0.8429 N
187 N187   -11.4976    -7.0184    -2.6096 N
188 N188   -13.1086    -8.2314     1.4418 N
189 N189   -13.2605    -3.8957    -5.1100 N
190 N190    -0.2288     6.1602    -7.8627 N
191 N191    -2.6216    -7.3320    -5.5153 N
192 N192    -6.9319    -6.6121    -5.3640 N
193 N193     8.0507    -4.6907    -9.1789 N
194 N194     5.1522    -3.2390   -11.9185 N
195 N195     1.8954    -1.6211    -5.9786 N
196 N196     5.9228    -3.5593    -5.2146 N
197 N197     6.4663     1.3803    -0.0483 N
198 N198     3.7675     3.3721    -2.8481 N
199 N199    14.8826     3.5217     7.3376 N
200 N200    16.4243     3.6010     3.3800 N
201 N201    10.1783     6.4307     2.1560 N
202 N202    10.7183     5.3897     6.5216 N
203 N203     0.3851    -0.7055    -9.9922 N
204 N204    13.0299     5.2957    -0.9988 N
205 O205    -5.7987    15.4006    -4.9955 O
206 O206    -1.8700    10.6469    -2.0878 O
207 O207    -3.5559    14.1281     2.2345 O
208 O208     3.9858     9.0307     2.2990 O
209 O209    -6.4832    18.0061     2.2303 O
210 O210    -6.0878    14.9612     6.1163 O
211 O211    -8.3418    13.6697     2.0270 O
212 O212    -9.8842    10.2481    -1.6858 O
213 O213   -11.8717     6.1745     3.2418 O
214 O214   -12.9652     3.5812     7.0668 O
215 O215    -8.2462     4.2503     5.8003 O
216 O216   -11.1416     1.5324     3.0579 O
217 O217    -9.2528    -3.5531     1.5761 O
218 O218    -7.0795    -4.4924     6.8826 O
219 O219    -1.9160    -2.8843    -0.4932 O
220 O220    -7.7054    -2.6665    11.3386 O
221 O221    -6.3670    -7.3695    10.5469 O
222 O222   -10.8438    -5.7381     9.6306 O
223 O223   -15.2840    -5.9365     6.7209 O
224 O224   -15.7536   -12.3484     8.5262 O
225 O225     9.2466     8.2187    -4.4030 O
226 O226    -4.3344     0.8019    -7.8509 O
227 O227     1.3941   -11.3961    -9.2708 O
228 O228     1.7791    -7.3498    -5.6917 O
229 O229     3.8411   -10.4716    -1.4723 O
230 O230    -4.9092    -8.3813    -2.0130 O
231 O231     6.3256   -14.5704    -0.7400 O
232 O232     6.7062   -10.6401     2.2539 O
233 O233     8.6155   -10.7254    -2.2044 O
234 O234     9.7284    -7.9042    -6.6577 O
235 O235    14.2997    -4.7196    -2.9820 O
236 O236    14.3078     0.0618    -2.1758 O
237 O237    17.4493    -2.9569     0.0940 O
238 O238    12.6846    -3.1413     1.0767 O
239 O239     9.3781     0.6831     3.1706 O
240 O240     6.7487    -3.2695     6.7031 O
241 O241     2.4513     2.4852     1.1340 O
242 O242     8.1651    -7.4993     8.6061 O
243 O243     5.2217    -4.3308    11.0311 O
244 O244     9.9448    -3.4927    10.3236 O
245 O245    13.8432     0.1441     9.9402 O
246 O246    14.6123     1.8865    15.4696 O
247 O247     4.7893     3.9763    -6.9555 O
248 O248    -9.0732    -4.8104    -8.6003 O
249 P249    -6.1528    15.4325     3.3364 P
250 P250   -10.9610     3.8691     5.1008 P
251 P251    -7.8214    -5.0573     9.8453 P
252 P252     6.4040   -11.7830    -0.3080 P
253 P253    14.8969    -2.4520    -0.9860 P
254 P254     7.3665    -4.8809     9.2854 P
255 Bq255    -4.4331    14.3046    -4.9242 Bq
256 Bq256    -3.6662    13.2231    -3.5121 Bq
257 Bq257    -3.2971     8.6971    -3.7980 Bq
258 Bq258    -2.3707     7.7804    -2.0640 Bq
259 Bq259    -2.9902    12.0237    -2.1190 Bq
260 Bq260    -3.1437    13.6831    -1.1961 Bq
261 Bq261    -2.9853    14.4752     0.6043 Bq
262 Bq262    -0.5437    11.0563    -1.0582 Bq
263 Bq263    -1.2298    14.3778    -0.2280 Bq
264 Bq264    -0.1832     3.4856     0.2284 Bq
265 Bq265     0.1884    12.7123    -0.3646 Bq
266 Bq266     1.0516    10.8408    -0.9196 Bq
267 Bq267     3.6270     9.6090    -0.5906 Bq
268 Bq268     4.1948     9.1705     0.8064 Bq
269 Bq269     5.1384     8.9919    -0.4378 Bq
270 Bq270     5.1599     5.9742    -2.0175 Bq
271 Bq271     6.8981     8.7352    -2.7249 Bq
272 Bq272     0.7172     7.6153    -2.7890 Bq
273 Bq273     2.7884    10.3619    -3.2243 Bq
274 Bq274     6.0941     9.3378    -4.4828 Bq
275 Bq275     4.1032    10.0999    -4.7142 Bq
276 Bq276    -5.1424    14.9380     2.8551 Bq
277 Bq277    -6.2859    16.4638     2.8862 Bq
278 Bq278    -6.1249    15.2371     4.4521 Bq
279 Bq279    -6.0813    11.3380     0.1318 Bq
280 Bq280    -6.9913    14.6987     2.8405 Bq
281 Bq281    -8.3065    11.9378     2.3463 Bq
282 Bq282    -9.3127    10.4210     1.7000 Bq
283 Bq283    -3.6976     5.1783    -1.8728 Bq
284 Bq284    -2.3341     4.3670    -0.7095 Bq
285 Bq285    -7.2133    11.2879    -1.7201 Bq
286 Bq286   -10.1753     9.8995     0.0226 Bq
287 Bq287   -10.3127     8.3262     1.0840 Bq
288 Bq288    -9.0203     6.4894     1.4460 Bq
289 Bq289   -10.8181     6.6399     1.9142 Bq
290 Bq290    -7.1999     6.0418     0.1543 Bq
291 Bq291   -10.7477     6.4284    -0.0674 Bq
292 Bq292   -10.2301     8.8348    -2.6151 Bq
293 Bq293   -10.8018     6.9722    -2.2235 Bq
294 Bq294   -11.4033     8.3864    -4.0376 Bq
295 Bq295    -9.5948     7.8946    -3.7442 Bq
296 Bq296    -2.2568     4.9564    -2.5765 Bq
297 Bq297    -4.6880    10.3737    -6.8656 Bq
298 Bq298    -6.7655     6.9374    -4.2641 Bq
299 Bq299    -8.0747     8.0465    -6.3183 Bq
300 Bq300    -5.1417     6.6927    -5.1493 Bq
301 Bq301    -9.0102     8.8673    -7.8503 Bq
302 Bq302    -7.1461     8.1331    -7.5340 Bq
303 Bq303    -5.6388     6.2150    -3.1745 Bq
304 Bq304    -4.9470     7.2167    -6.9524 Bq
305 Bq305     1.2429     8.4955    -6.1003 Bq
306 Bq306    -3.2047     6.4119    -6.1300 Bq
307 Bq307    -1.6477     5.6086    -5.1196 Bq
308 Bq308   -11.2778     4.7686     4.3419 Bq
309 Bq309   -11.7707     3.7533     5.8856 Bq
310 Bq310    -7.1895     1.9633     4.3990 Bq
311 Bq311    -9.8696     4.0224     5.3738 Bq
312 Bq312   -11.0506     2.9213     4.3321 Bq
313 Bq313    -8.4675     0.6959     3.2649 Bq
314 Bq314   -11.8579    -0.0165     3.5306 Bq
315 Bq315   -12.9005    -0.7097     4.8986 Bq
316 Bq316   -11.2394    -1.8402     3.8576 Bq
317 Bq317   -13.0839    -1.1571     2.7757 Bq
318 Bq318    -9.8914    -3.1069     3.1764 Bq
319 Bq319    -9.1385    -2.5867     4.8455 Bq
320 Bq320    -6.3372    -2.1800     2.6501 Bq
321 Bq321   -10.9259    -3.9856     4.4639 Bq
322 Bq322   -12.9208    -5.0372     5.4755 Bq
323 Bq323    -7.6983    -3.0351     6.1008 Bq
324 Bq324    -8.4543     1.2013     6.3107 Bq
325 Bq325    -4.8226    -1.5454     4.1791 Bq
326 Bq326    -7.0032    -1.8347     4.6985 Bq
327 Bq327    -6.4497    -2.5997     0.5362 Bq
328 Bq328    -7.5635    -3.2051     1.5321 Bq
329 Bq329    -6.3353     2.9153    -3.1956 Bq
330 Bq330    -9.1981     2.4006    -2.5974 Bq
331 Bq331    -9.2523    -1.9997    -0.3251 Bq
332 Bq332    -2.5574     2.0323    -3.6294 Bq
333 Bq333   -10.3842    -5.8992     0.4221 Bq
334 Bq334    -4.5430    -1.9433    -1.4915 Bq
335 Bq335     0.3051    -0.1528     0.0751 Bq
336 Bq336    -3.0265    -2.2978    -1.3398 Bq
337 Bq337    -3.7772     3.5689    -6.8532 Bq
338 Bq338    -3.4728    -1.6199    -2.6828 Bq
339 Bq339    -8.7483     4.8979    -6.0685 Bq
340 Bq340    -4.3134    -0.3612    -5.1529 Bq
341 Bq341   -10.5397     2.9596    -3.6874 Bq
342 Bq342    -7.2704    -1.1746    -1.9241 Bq
343 Bq343   -10.9051    -2.2438    -3.3851 Bq
344 Bq344    -7.6925    -0.2915    -3.6619 Bq
345 Bq345    -6.2871     0.1020    -5.2263 Bq
346 Bq346   -10.0884     0.1835     0.4449 Bq
347 Bq347   -14.2173    -2.7877     0.9521 Bq
348 Bq348   -11.7910    -1.0912    -5.3778 Bq
349 Bq349    -7.5630    -4.7971     8.6794 Bq
350 Bq350    -8.9985    -5.3635     9.7318 Bq
351 Bq351    -7.7792    -4.0940    10.4409 Bq
352 Bq352    -7.2390    -5.9890    10.1217 Bq
353 Bq353   -11.0598    -6.1238     5.7344 Bq
354 Bq354   -11.3038    -7.2160     8.7927 Bq
355 Bq355   -14.7301    -7.3507     7.6280 Bq
356 Bq356   -12.9819    -7.9966     8.2478 Bq
357 Bq357   -14.8824    -9.2425     7.4417 Bq
358 Bq358   -11.0320    -8.0223     7.1382 Bq
359 Bq359   -15.4980   -11.0879     7.3438 Bq
360 Bq360   -16.5573    -9.9354     6.0996 Bq
361 Bq361   -16.6115    -6.3961     5.7218 Bq
362 Bq362   -17.5516    -8.0858     5.2982 Bq
363 Bq363   -15.5765    -6.2313     1.6309 Bq
364 Bq364   -12.0674    -5.9334     3.1962 Bq
365 Bq365   -17.1398    -6.2798     4.2155 Bq
366 Bq366   -17.6216    -4.5149     1.8236 Bq
367 Bq367   -17.6973    -3.6606     0.5558 Bq
368 Bq368   -15.9017    -4.3059    -0.9799 Bq
369 Bq369   -14.9962    -5.6882    -0.0571 Bq
370 Bq370   -14.2522    -5.0692    -2.0206 Bq
371 Bq371   -12.6044    -5.9448    -2.8199 Bq
372 Bq372   -14.1896    -7.1604     1.1937 Bq
373 Bq373   -11.5345    -7.8334    -1.2365 Bq
374 Bq374   -11.8880    -8.1606     4.4960 Bq
375 Bq375    -5.9594    -4.2198     1.4885 Bq
376 Bq376   -13.6899    -9.7835     3.8335 Bq
377 Bq377   -12.1095    -8.2751     0.2171 Bq
378 Bq378   -17.9947   -10.0264     4.2885 Bq
379 Bq379    -8.5562     0.7245    -5.6071 Bq
380 Bq380     4.9476     6.8350    -6.0399 Bq
381 Bq381     5.3564     9.9122    -6.6957 Bq
382 Bq382     7.8603     8.6136    -3.8971 Bq
383 Bq383     2.3701     3.8657    -3.1333 Bq
384 Bq384    -4.7308     0.2917    -6.4616 Bq
385 Bq385    -4.7214    -1.1957    -9.9493 Bq
386 Bq386   -13.2739    -4.7611    -3.7662 Bq
387 Bq387    -1.2900     6.0355    -6.6744 Bq
388 Bq388     0.9365     4.3324    -3.4031 Bq
389 Bq389    -5.8360    15.9482    -6.3332 Bq
390 Bq390    -2.5878    14.3390    -5.1553 Bq
391 Bq391    -3.8762    12.6865    -5.6890 Bq
392 Bq392    -4.8426    12.2518    -1.8407 Bq
393 Bq393    -6.5321    12.7903    -0.0890 Bq
394 Bq394    -2.9713    15.9026    -0.5987 Bq
395 Bq395     0.7468    14.6403    -1.2888 Bq
396 Bq396     0.7568    14.5227     0.8664 Bq
397 Bq397     0.0318    10.6168     0.7113 Bq
398 Bq398     7.5763     7.9760    -0.2305 Bq
399 Bq399     1.8850    10.8983    -4.8340 Bq
400 Bq400    -8.5513    10.7788     3.7845 Bq
401 Bq401    -7.1211    10.5207     2.1655 Bq
402 Bq402   -11.5351    10.2371     1.2607 Bq
403 Bq403   -12.5010     5.8613    -1.3408 Bq
404 Bq404    -8.1906     5.4488    -1.5779 Bq
405 Bq405   -10.6509     4.8077    -1.6930 Bq
406 Bq406   -19.1218    -3.2359     1.9375 Bq
407 Bq407    -8.2800    -1.3288     6.5831 Bq
408 Bq408    -6.2911    -0.1141     3.4476 Bq
409 Bq409    -5.4037    -6.2061    -0.0728 Bq
410 Bq410    -6.4605    -4.1774    -3.2550 Bq
411 Bq411    -1.7656    -1.1066    -4.6256 Bq
412 Bq412    -7.5400    -2.7708    -6.3155 Bq
413 Bq413    -0.0049     2.7083    -8.8878 Bq
414 Bq414    -9.1584    -0.8069    -1.8674 Bq
415 Bq415   -14.9673    -8.0261     9.3539 Bq
416 Bq416   -11.1771    -9.0580     9.0459 Bq
417 Bq417   -14.4477   -10.7766     5.8279 Bq
418 Bq418   -15.8619   -13.5971     7.8019 Bq
419 Bq419   -18.7757    -9.6630     6.2635 Bq
420 Bq420   -18.4374    -5.8987     5.5459 Bq
421 Bq421   -10.4859    -9.2250    -0.3412 Bq
422 Bq422    -9.7113     0.4678    -7.4666 Bq
423 Bq423   -10.6696     1.3233    -5.7532 Bq
424 Bq424    -9.2023     2.4431    -6.8371 Bq
425 Bq425     4.5181    10.5262    -8.6299 Bq
426 Bq426     6.6186    10.7544    -8.2958 Bq
427 Bq427     5.7897     8.7987    -8.5454 Bq
428 Bq428     2.6577     4.9076    -7.3494 Bq
429 Bq429   -12.2120    -4.0968    -6.0999 Bq
430 Bq430   -14.2402    -2.9048    -5.3052 Bq
431 Bq431    -0.6610     6.6055    -9.1242 Bq
432 Bq432     1.1084     5.6064    -7.7018 Bq
433 Bq433     2.9366   -10.6831    -8.8313 Bq
434 Bq434     2.9521    -8.6813    -5.8008 Bq
435 Bq435     3.6425    -9.8294    -7.2256 Bq
436 Bq436     1.0355    -2.6799    -1.9226 Bq
437 Bq437     0.4441    -7.8494    -4.7215 Bq
438 Bq438    -0.9819    -5.2834    -1.7567 Bq
439 Bq439     0.0916    -6.8161    -7.3354 Bq
440 Bq440     3.2292   -10.2988    -4.8680 Bq
441 Bq441     3.2044   -10.9839    -3.0360 Bq
442 Bq442     1.3937   -11.0735    -3.7873 Bq
443 Bq443    -4.0018    -7.4322    -4.6672 Bq
444 Bq444    -3.0108    -4.1793    -4.8827 Bq
445 Bq445    -2.6090    -6.7160    -7.0663 Bq
446 Bq446     0.2085   -11.5974    -6.8958 Bq
447 Bq447    -0.2668    -7.3608    -3.0324 Bq
448 Bq448    -0.5730   -11.5571    -4.7560 Bq
449 Bq449    -0.1513    -9.5465    -3.9665 Bq
450 Bq450    -4.2423    -4.7297    -2.9947 Bq
451 Bq451    -5.8045    -5.5425    -8.4627 Bq
452 Bq452    -3.4268    -3.4593    -6.3477 Bq
453 Bq453    -3.6992    -5.9210    -8.5367 Bq
454 Bq454    -1.1671    -7.7858    -4.7115 Bq
455 Bq455    -9.5640    -6.8715    -3.8101 Bq
456 Bq456    -5.6098    -7.1636    -4.6290 Bq
457 Bq457    -7.9295    -8.8916    -1.1056 Bq
458 Bq458    -4.8549    -7.8062    -3.4133 Bq
459 Bq459    -7.3101    -3.4192    -4.6740 Bq
460 Bq460   -10.8693    -4.4230    -7.1367 Bq
461 Bq461    -9.4393    -1.9862    -8.1329 Bq
462 Bq462    -6.9924    -5.9629    -6.8766 Bq
463 Bq463    -4.5903    -2.4816    -7.8227 Bq
464 Bq464    -4.6404    -4.9375   -10.4578 Bq
465 Bq465    -7.7445    -5.3215    -8.0319 Bq
466 Bq466    -5.4901    -5.0009   -12.4971 Bq
467 Bq467     5.4042   -11.2914    -0.8115 Bq
468 Bq468     6.3720   -12.9016    -0.4878 Bq
469 Bq469     6.5243   -11.3179     0.7185 Bq
470 Bq470     7.2639   -11.3209    -1.0387 Bq
471 Bq471     6.6082    -8.0045    -3.9542 Bq
472 Bq472     4.7555    -2.7036    -0.5462 Bq
473 Bq473     9.0383    -9.0125    -2.1370 Bq
474 Bq474     8.1822    -7.3531    -2.2193 Bq
475 Bq475    10.1265    -7.8548    -3.2149 Bq
476 Bq476     2.8517    -4.9705    -5.1398 Bq
477 Bq477     5.4832    -6.4545    -5.4018 Bq
478 Bq478     7.1106    -8.2926    -6.0103 Bq
479 Bq479     7.0601    -5.6036    -3.4857 Bq
480 Bq480    10.5799    -7.6378    -5.1259 Bq
481 Bq481    11.5037    -6.1874    -4.3029 Bq
482 Bq482     4.4521    -0.5346    -1.7821 Bq
483 Bq483    12.7710    -4.7746    -3.8523 Bq
484 Bq484     8.7193    -3.7157    -4.2294 Bq
485 Bq485    12.1603    -4.5552    -5.7296 Bq
486 Bq486    11.0711    -4.0066    -3.7710 Bq
487 Bq487    10.1440    -6.6429    -7.7547 Bq
488 Bq488    11.3604    -5.0951    -7.7287 Bq
489 Bq489     5.7737    -7.0343    -9.5442 Bq
490 Bq490     3.4880    -2.5348    -3.2114 Bq
491 Bq491     9.4800    -5.5034    -8.6741 Bq
492 Bq492     6.8536    -4.0378    -8.2293 Bq
493 Bq493     5.2340    -3.2047    -8.6243 Bq
494 Bq494     7.5823    -4.5014   -10.7659 Bq
495 Bq495     8.0915    -4.8320   -12.6433 Bq
496 Bq496     6.5142    -3.9577   -11.7177 Bq
497 Bq497    -0.2649    -1.2827    -5.1688 Bq
498 Bq498     2.0877    -1.6595    -7.5216 Bq
499 Bq499     6.0571    -3.6180    -6.7483 Bq
500 Bq500     4.6930    -2.9595   -10.4185 Bq
501 Bq501    -1.6801    -2.8165   -11.1622 Bq
502 Bq502    -2.3186     0.2076    -8.7280 Bq
503 Bq503    -0.2177    -3.9486    -8.8356 Bq
504 Bq504     3.3096    -2.2350    -9.0356 Bq
505 Bq505     4.0310    -9.2773    -9.3665 Bq
506 Bq506     3.0789    -2.2372    -5.1025 Bq
507 Bq507     4.5271    -2.9310    -4.8211 Bq
508 Bq508    14.6152    -3.3230    -1.7814 Bq
509 Bq509    10.1207    -1.5545    -2.6024 Bq
510 Bq510    14.6552    -1.4452    -1.4626 Bq
511 Bq511    15.9213    -2.6608    -0.5516 Bq
512 Bq512     7.8288    -5.2320    -0.6678 Bq
513 Bq513    11.2373    -5.7285     0.1132 Bq
514 Bq514    14.0463    -2.6975    -0.1468 Bq
515 Bq515     9.8317    -3.1630     0.9903 Bq
516 Bq516    12.8527    -2.4715     2.7070 Bq
517 Bq517    11.6361    -1.7664     4.0531 Bq
518 Bq518     8.3836     3.9070     0.9458 Bq
519 Bq519    10.0027    -0.6938     4.0938 Bq
520 Bq520     8.0039    -7.5256     3.3596 Bq
521 Bq521     9.3610    -2.4301     4.5765 Bq
522 Bq522     7.8131    -3.4048     5.3024 Bq
523 Bq523     7.0809    -3.5981    -1.8906 Bq
524 Bq524     6.8491    -1.3653     2.2755 Bq
525 Bq525     5.5762    -3.2360     2.2804 Bq
526 Bq526     7.5536    -3.1117     3.3799 Bq
527 Bq527     5.9949     0.6155     3.2203 Bq
528 Bq528     7.7839     0.2869     2.6409 Bq
529 Bq529    10.3313    -2.0378     7.9564 Bq
530 Bq530     3.5451     2.4477     0.0859 Bq
531 Bq531     6.7668    -0.7360    -4.3443 Bq
532 Bq532     6.7573     0.5973     1.4457 Bq
533 Bq533     3.3356     0.6841    -4.3733 Bq
534 Bq534     5.0066     2.0347    -0.3131 Bq
535 Bq535     3.4617     5.7874     1.2084 Bq
536 Bq536     8.6502     7.3460     0.7184 Bq
537 Bq537     9.5559     3.4453     4.0924 Bq
538 Bq538     6.4246     6.0229    -4.3800 Bq
539 Bq539     5.4117     6.4861    -7.9109 Bq
540 Bq540     4.0090     2.7790    -1.3758 Bq
541 Bq541     9.7401     5.7495    -5.7304 Bq
542 Bq542     7.9137    -0.8835    -7.6873 Bq
543 Bq543     4.8310     3.2899    -4.1010 Bq
544 Bq544     8.4507     5.3269    -4.2017 Bq
545 Bq545     5.2057     3.5081    -5.5562 Bq
546 Bq546    11.3772    -0.5757    -6.9095 Bq
547 Bq547    12.6173     0.8439    -4.1500 Bq
548 Bq548     7.6393     1.3652    -1.2444 Bq
549 Bq549    10.6517     3.3402    -1.5215 Bq
550 Bq550    14.0367     2.3754    -1.6899 Bq
551 Bq551     8.0798     1.8419    -3.1240 Bq
552 Bq552     6.7366     2.7408    -4.5229 Bq
553 Bq553     9.4937     0.8246    -1.5061 Bq
554 Bq554    11.6849     0.3977    -1.7071 Bq
555 Bq555     7.1698    -4.2621     8.2497 Bq
556 Bq556     8.3532    -4.2941     9.7053 Bq
557 Bq557     7.4712    -8.8087     5.2167 Bq
558 Bq558     7.6923    -5.9302     9.0087 Bq
559 Bq559     6.5053    -4.6536     9.9854 Bq
560 Bq560     9.8169    -1.9373    11.1375 Bq
561 Bq561    11.1084    -0.7121    11.8772 Bq
562 Bq562    10.5782    -0.9729     5.8627 Bq
563 Bq563    11.9960    -0.3860     7.8420 Bq
564 Bq564    12.9293    -0.1073    11.4333 Bq
565 Bq565    12.5071     0.9328    12.9829 Bq
566 Bq566    13.2856     2.0844    14.3457 Bq
567 Bq567    12.8647     3.1591    12.7325 Bq
568 Bq568    14.4449     1.7652     9.9468 Bq
569 Bq569    13.9275     3.4380    10.8483 Bq
570 Bq570    14.8247     2.9649     8.9584 Bq
571 Bq571    15.0956     1.0864     3.6378 Bq
572 Bq572    16.1510     3.1890     6.3099 Bq
573 Bq573    16.6714     3.2452     4.8703 Bq
574 Bq574    11.5522     5.7967     1.7490 Bq
575 Bq575    11.4983     2.6507     3.2982 Bq
576 Bq576    13.6564     4.1534     6.4087 Bq
577 Bq577    14.9351     4.1673     3.4037 Bq
578 Bq578    13.5040     4.5379     4.5787 Bq
579 Bq579    13.2403     4.9532     2.4376 Bq
580 Bq580     6.2515     7.8850     3.7574 Bq
581 Bq581    12.1052     4.8591     6.1022 Bq
582 Bq582     9.7780     6.3623     3.7011 Bq
583 Bq583    11.1748     4.9566     9.1056 Bq
584 Bq584     9.9629     5.9864     5.2652 Bq
585 Bq585     8.9458     2.2448    -5.2758 Bq
586 Bq586     1.5133    -1.3206    -9.0426 Bq
587 Bq587    10.7811     6.7953    -2.9470 Bq
588 Bq588    12.6177     5.3555     0.5265 Bq
589 Bq589     1.4618   -11.7327   -10.6752 Bq
590 Bq590     4.7241   -11.1951    -8.6479 Bq
591 Bq591     4.8137    -8.8065    -5.5991 Bq
592 Bq592     6.6105    -9.5624    -4.0390 Bq
593 Bq593     3.2240   -12.4913    -4.1378 Bq
594 Bq594    -0.5228   -11.2930    -2.5979 Bq
595 Bq595    -8.2196    -6.7467    -4.6008 Bq
596 Bq596    -1.3663    -6.3716    -8.4923 Bq
597 Bq597     9.9234    -7.8383    -0.9859 Bq
598 Bq598    12.0686    -8.3784    -4.2729 Bq
599 Bq599     9.2585    -3.5475    -1.3758 Bq
600 Bq600    12.1692    -3.0291    -7.4498 Bq
601 Bq601    13.5243    -4.7074    -7.4771 Bq
602 Bq602    10.8280    -6.5441    -9.5208 Bq
603 Bq603    13.7224    -1.0735     3.5543 Bq
604 Bq604    13.4501    -3.0670     4.3606 Bq
605 Bq605     8.8829    -4.6922     4.4743 Bq
606 Bq606     7.4198    -3.1682     1.1344 Bq
607 Bq607     9.1944    -0.2193    10.7822 Bq
608 Bq608     9.0689    -1.2502    12.6938 Bq
609 Bq609    13.0437    -1.2769    12.8989 Bq
610 Bq610    11.4405     2.4009    14.3913 Bq
611 Bq611    14.7448     3.1368    16.1875 Bq
612 Bq612    12.0034     4.4900    11.0965 Bq
613 Bq613    13.7282     5.2014    12.2034 Bq
614 Bq614    16.0883     2.6312    10.3456 Bq
615 Bq615    17.9948     2.4892     6.2046 Bq
616 Bq616     8.2636     6.8806     4.8324 Bq
617 Bq617    -3.4193    -4.5277   -12.2412 Bq
618 Bq618    -4.9248    -3.1159   -11.6697 Bq
619 Bq619    10.1403     3.4515    -6.6730 Bq
620 Bq620    11.0274     1.7084    -5.7508 Bq
621 Bq621     9.5055     1.5114    -7.2693 Bq
622 Bq622     0.5351    -0.8207   -11.3853 Bq
623 Bq623    -0.8760    -0.2233    -9.4332 Bq
624 Bq624    13.7567     4.1037    -1.3886 Bq
625 Bq625    12.0203     5.7450    -1.9122 Bq
626 Bq626    -0.2556    -4.9478     9.8857 Bq
@<TRIPOS>BOND
1 1 389 1
2 2 390 1
3 3 391 1
4 4 392 1
5 5 394 1
6 6 395 1
7 7 396 1
8 8 397 1
9 9 398 1
10 9 536 1
11 10 399 1
12 11 400 1
13 12 401 1
14 13 402 1
15 14 288 1
16 15 403 1
17 16 405 1
18 17 294 1
19 18 301 1
20 19 284 1
21 20 317 1
22 21 315 1
23 22 321 1
24 23 407 1
25 24 408 1
26 25 325 1
27 26 375 1
28 27 411 1
29 27 497 1
30 28 414 1
31 29 358 1
32 30 416 1
33 31 415 1
34 32 417 1
35 33 418 1
36 34 378 1
37 35 419 1
38 36 420 1
39 37 406 1
40 38 421 1
41 39 423 1
42 40 424 1
43 41 422 1
44 42 425 1
45 43 426 1
46 44 427 1
47 45 429 1
48 45 460 1
49 46 430 1
50 47 428 1
51 47 432 1
52 48 431 1
53 49 589 1
54 50 505 1
55 51 590 1
56 52 591 1
57 53 593 1
58 54 448 1
59 55 594 1
60 56 447 1
61 57 455 1
62 57 595 1
63 58 596 1
64 59 474 1
65 60 597 1
66 61 598 1
67 62 486 1
68 63 600 1
69 64 601 1
70 65 602 1
71 66 495 1
72 67 490 1
73 68 603 1
74 69 604 1
75 70 562 1
76 71 605 1
77 72 606 1
78 73 525 1
79 74 527 1
80 75 383 1
81 75 388 1
82 76 553 1
83 77 607 1
84 78 608 1
85 79 609 1
86 80 610 1
87 81 611 1
88 82 612 1
89 83 613 1
90 84 614 1
91 85 615 1
92 86 616 1
93 87 617 1
94 88 466 1
95 89 618 1
96 90 620 1
97 91 621 1
98 92 619 1
99 93 622 1
100 94 502 1
101 94 623 1
102 95 550 1
103 95 624 1
104 96 625 1
105 97 255 1
106 97 256 1
107 97 390 1
108 97 391 1
109 98 256 1
110 98 259 1
111 98 260 1
112 98 392 1
113 99 260 1
114 99 261 1
115 99 263 1
116 99 394 1
117 100 263 1
118 100 265 1
119 100 395 1
120 100 396 1
121 101 262 1
122 101 265 1
123 101 266 1
124 101 397 1
125 102 267 1
126 102 268 1
127 102 269 1
128 103 271 1
129 103 274 1
130 103 382 1
131 104 274 1
132 104 275 1
133 104 381 1
134 105 273 1
135 105 275 1
136 105 399 1
137 106 281 1
138 106 282 1
139 106 400 1
140 106 401 1
141 107 282 1
142 107 286 1
143 107 287 1
144 107 402 1
145 108 287 1
146 108 288 1
147 108 289 1
148 108 291 1
149 109 291 1
150 109 293 1
151 109 403 1
152 109 405 1
153 110 292 1
154 110 293 1
155 110 294 1
156 110 295 1
157 111 299 1
158 111 301 1
159 111 302 1
160 112 300 1
161 112 304 1
162 112 306 1
163 113 306 1
164 113 307 1
165 113 387 1
166 114 283 1
167 114 284 1
168 114 296 1
169 115 298 1
170 115 300 1
171 115 303 1
172 116 314 1
173 116 315 1
174 116 316 1
175 116 317 1
176 117 316 1
177 117 318 1
178 117 319 1
179 117 321 1
180 118 319 1
181 118 323 1
182 118 326 1
183 118 407 1
184 119 320 1
185 119 325 1
186 119 326 1
187 119 408 1
188 120 320 1
189 120 327 1
190 120 328 1
191 120 375 1
192 121 334 1
193 121 336 1
194 121 338 1
195 122 340 1
196 122 345 1
197 122 384 1
198 123 344 1
199 123 345 1
200 123 379 1
201 124 342 1
202 124 344 1
203 124 414 1
204 125 354 1
205 125 356 1
206 125 358 1
207 125 416 1
208 126 355 1
209 126 356 1
210 126 357 1
211 126 415 1
212 127 357 1
213 127 359 1
214 127 360 1
215 127 417 1
216 128 360 1
217 128 362 1
218 128 378 1
219 128 419 1
220 129 361 1
221 129 362 1
222 129 365 1
223 129 420 1
224 130 366 1
225 130 367 1
226 130 406 1
227 131 368 1
228 131 369 1
229 131 370 1
230 132 370 1
231 132 371 1
232 132 386 1
233 133 373 1
234 133 377 1
235 133 421 1
236 134 363 1
237 134 369 1
238 134 372 1
239 135 379 1
240 135 422 1
241 135 423 1
242 135 424 1
243 136 381 1
244 136 425 1
245 136 426 1
246 136 427 1
247 137 433 1
248 137 435 1
249 137 505 1
250 137 590 1
251 138 434 1
252 138 435 1
253 138 440 1
254 138 591 1
255 139 440 1
256 139 441 1
257 139 442 1
258 139 593 1
259 140 442 1
260 140 448 1
261 140 449 1
262 140 594 1
263 141 437 1
264 141 447 1
265 141 449 1
266 141 454 1
267 142 443 1
268 142 456 1
269 142 458 1
270 143 451 1
271 143 462 1
272 143 465 1
273 144 451 1
274 144 453 1
275 144 464 1
276 145 445 1
277 145 453 1
278 145 596 1
279 146 473 1
280 146 474 1
281 146 475 1
282 146 597 1
283 147 475 1
284 147 480 1
285 147 481 1
286 147 598 1
287 148 481 1
288 148 483 1
289 148 485 1
290 148 486 1
291 149 485 1
292 149 488 1
293 149 600 1
294 149 601 1
295 150 487 1
296 150 488 1
297 150 491 1
298 150 602 1
299 151 494 1
300 151 495 1
301 151 496 1
302 152 493 1
303 152 500 1
304 152 504 1
305 153 498 1
306 153 504 1
307 153 586 1
308 154 490 1
309 154 506 1
310 154 507 1
311 155 492 1
312 155 493 1
313 155 499 1
314 156 516 1
315 156 517 1
316 156 603 1
317 156 604 1
318 157 517 1
319 157 519 1
320 157 521 1
321 157 562 1
322 158 521 1
323 158 522 1
324 158 526 1
325 158 605 1
326 159 524 1
327 159 525 1
328 159 526 1
329 159 606 1
330 160 524 1
331 160 527 1
332 160 528 1
333 160 532 1
334 161 530 1
335 161 534 1
336 161 540 1
337 162 543 1
338 162 545 1
339 162 552 1
340 163 551 1
341 163 552 1
342 163 585 1
343 164 548 1
344 164 551 1
345 164 553 1
346 165 560 1
347 165 561 1
348 165 607 1
349 165 608 1
350 166 561 1
351 166 564 1
352 166 565 1
353 166 609 1
354 167 565 1
355 167 566 1
356 167 567 1
357 167 610 1
358 168 567 1
359 168 569 1
360 168 612 1
361 168 613 1
362 169 568 1
363 169 569 1
364 169 570 1
365 169 614 1
366 170 572 1
367 170 573 1
368 170 615 1
369 171 577 1
370 171 578 1
371 171 579 1
372 172 574 1
373 172 579 1
374 172 588 1
375 173 582 1
376 173 584 1
377 173 616 1
378 174 576 1
379 174 578 1
380 174 581 1
381 175 464 1
382 175 466 1
383 175 617 1
384 175 618 1
385 176 585 1
386 176 619 1
387 176 620 1
388 176 621 1
389 177 266 1
390 177 267 1
391 177 273 1
392 178 269 1
393 178 271 1
394 178 398 1
395 179 295 1
396 179 298 1
397 179 299 1
398 180 302 1
399 180 304 1
400 181 296 1
401 181 307 1
402 182 283 1
403 182 303 1
404 183 327 1
405 183 334 1
406 183 342 1
407 184 338 1
408 184 340 1
409 184 411 1
410 185 363 1
411 185 365 1
412 185 366 1
413 186 367 1
414 186 368 1
415 187 371 1
416 187 373 1
417 188 372 1
418 188 377 1
419 189 386 1
420 189 429 1
421 189 430 1
422 190 387 1
423 190 431 1
424 190 432 1
425 191 443 1
426 191 445 1
427 191 454 1
428 192 456 1
429 192 462 1
430 192 595 1
431 193 491 1
432 193 492 1
433 193 494 1
434 194 496 1
435 194 500 1
436 195 498 1
437 195 506 1
438 196 499 1
439 196 507 1
440 197 532 1
441 197 534 1
442 197 548 1
443 198 383 1
444 198 540 1
445 198 543 1
446 199 570 1
447 199 572 1
448 199 576 1
449 200 573 1
450 200 577 1
451 201 574 1
452 201 582 1
453 202 581 1
454 202 584 1
455 203 586 1
456 203 622 1
457 203 623 1
458 204 588 1
459 204 624 1
460 204 625 1
461 205 255 1
462 205 389 1
463 206 262 1
464 208 268 1
465 209 277 1
466 210 278 1
467 212 292 1
468 213 289 1
469 214 309 1
470 215 311 1
471 217 328 1
472 219 336 1
473 220 351 1
474 221 352 1
475 223 361 1
476 224 359 1
477 224 418 1
478 225 382 1
479 226 384 1
480 227 433 1
481 227 589 1
482 228 437 1
483 230 458 1
484 231 468 1
485 232 469 1
486 234 487 1
487 236 510 1
488 237 511 1
489 239 528 1
490 241 530 1
491 242 558 1
492 243 559 1
493 245 568 1
494 246 566 1
495 246 611 1
496 247 545 1
497 248 465 1
498 249 276 1
499 249 277 1
500 249 278 1
501 249 280 1
502 250 308 1
503 250 309 1
504 250 311 1
505 250 312 1
506 251 349 1
507 251 350 1
508 251 351 1
509 251 352 1
510 252 467 1
511 252 468 1
512 252 469 1
513 252 470 1
514 253 508 1
515 253 510 1
516 253 511 1
517 253 514 1
518 254 555 1
519 254 556 1
520 254 558 1
521 254 559 1
522 255 256 1
523 255 390 1
524 255 391 1
525 256 259 1
526 259 260 1
527 259 392 1
528 260 261 1
529 261 263 1
530 261 394 1
531 262 265 1
532 262 266 1
533 262 397 1
534 266 397 1
535 267 268 1
536 267 269 1
537 268 269 1
538 271 274 1
539 271 382 1
540 273 275 1
541 273 399 1
542 274 382 1
543 276 277 1
544 276 278 1
545 276 280 1
546 277 278 1
547 277 280 1
548 278 280 1
549 279 393 1
550 281 282 1
551 281 400 1
552 281 401 1
553 282 286 1
554 283 284 1
555 283 296 1
556 284 296 1
557 286 287 1
558 286 402 1
559 287 289 1
560 288 289 1
561 289 291 1
562 290 404 1
563 292 293 1
564 292 294 1
565 292 295 1
566 294 295 1
567 298 300 1
568 298 303 1
569 299 301 1
570 299 302 1
571 300 303 1
572 300 304 1
573 301 302 1
574 304 306 1
575 306 307 1
576 306 387 1
577 307 387 1
578 308 309 1
579 308 311 1
580 308 312 1
581 309 311 1
582 309 312 1
583 311 312 1
584 314 315 1
585 314 316 1
586 314 317 1
587 316 318 1
588 318 319 1
589 318 321 1
590 319 323 1
591 320 328 1
592 323 326 1
593 323 407 1
594 327 328 1
595 327 375 1
596 328 375 1
597 330 341 1
598 331 414 1
599 334 336 1
600 334 338 1
601 336 338 1
602 340 345 1
603 340 384 1
604 342 344 1
605 342 414 1
606 345 384 1
607 349 350 1
608 349 351 1
609 349 352 1
610 350 351 1
611 350 352 1
612 351 352 1
613 354 356 1
614 354 358 1
615 354 416 1
616 355 356 1
617 355 357 1
618 355 415 1
619 357 359 1
620 359 360 1
621 359 417 1
622 361 362 1
623 361 365 1
624 361 420 1
625 363 369 1
626 363 372 1
627 365 420 1
628 366 367 1
629 366 406 1
630 367 406 1
631 368 369 1
632 368 370 1
633 369 372 1
634 370 371 1
635 370 386 1
636 371 386 1
637 373 377 1
638 373 421 1
639 377 421 1
640 380 539 1
641 383 388 1
642 398 536 1
643 410 459 1
644 411 497 1
645 412 459 1
646 428 432 1
647 429 460 1
648 433 435 1
649 433 505 1
650 433 590 1
651 434 435 1
652 434 440 1
653 434 591 1
654 437 447 1
655 437 449 1
656 437 454 1
657 439 596 1
658 440 441 1
659 441 442 1
660 441 593 1
661 443 456 1
662 443 458 1
663 444 452 1
664 445 453 1
665 445 596 1
666 447 454 1
667 451 462 1
668 451 465 1
669 452 463 1
670 455 595 1
671 456 458 1
672 462 465 1
673 467 468 1
674 467 469 1
675 467 470 1
676 468 469 1
677 468 470 1
678 469 470 1
679 471 592 1
680 473 474 1
681 473 475 1
682 473 597 1
683 475 480 1
684 480 481 1
685 480 598 1
686 481 483 1
687 483 485 1
688 483 486 1
689 487 488 1
690 487 491 1
691 487 602 1
692 490 506 1
693 490 507 1
694 491 602 1
695 492 493 1
696 492 499 1
697 493 499 1
698 493 500 1
699 494 495 1
700 494 496 1
701 495 496 1
702 498 504 1
703 498 586 1
704 500 504 1
705 502 623 1
706 504 586 1
707 506 507 1
708 508 510 1
709 508 511 1
710 508 514 1
711 510 511 1
712 510 514 1
713 511 514 1
714 516 517 1
715 516 603 1
716 516 604 1
717 517 519 1
718 519 521 1
719 519 562 1
720 521 522 1
721 522 526 1
722 522 605 1
723 524 528 1
724 527 528 1
725 527 532 1
726 528 532 1
727 530 534 1
728 530 540 1
729 534 540 1
730 541 544 1
731 543 545 1
732 543 552 1
733 545 552 1
734 548 551 1
735 548 553 1
736 550 624 1
737 555 556 1
738 555 558 1
739 555 559 1
740 556 558 1
741 556 559 1
742 558 559 1
743 560 561 1
744 560 607 1
745 560 608 1
746 561 564 1
747 564 565 1
748 564 609 1
749 565 566 1
750 566 567 1
751 566 610 1
752 568 569 1
753 568 570 1
754 568 614 1
755 570 614 1
756 572 573 1
757 572 615 1
758 573 615 1
759 574 579 1
760 574 588 1
761 576 578 1
762 576 581 1
763 577 578 1
764 577 579 1
765 578 581 1
766 579 588 1
767 582 584 1
768 582 616 1
769 584 616 1
770 587 625 1
