# Supplementary material for: The past, present and future of Scientific discourse
Source: J Cheminform. 2011 Oct 14;3:46. doi: 10.1186/1758-2946-3-46 (PMC3208583; doi:10.1186/1758-2946-3-46)
Supplement: Additional file 1 — Interactive Jmol-enhanced version of Figure 3. [file 1758-2946-3-46-S1.zip › Additional file 1/Z-AT-ECD.log]

 Entering Gaussian System, Link 0=g09
 Input=/home/rzepa/Z-AT-ECD.com
 Output=/home/rzepa/Z-AT-ECD.log
 Initial command:
 /apps/gaussian/g09_b01/g09/l1.exe /tmp/pbs.5097248.cx1/Gau-21351.inp -scrdir=/tmp/pbs.5097248.cx1/
 Entering Link 1 = /apps/gaussian/g09_b01/g09/l1.exe PID=     21352.
  
 Copyright (c) 1988,1990,1992,1993,1995,1998,2003,2009,2010,
            Gaussian, Inc.  All Rights Reserved.
  
 This is part of the Gaussian(R) 09 program.  It is based on
 the Gaussian(R) 03 system (copyright 2003, Gaussian, Inc.),
 the Gaussian(R) 98 system (copyright 1998, Gaussian, Inc.),
 the Gaussian(R) 94 system (copyright 1995, Gaussian, Inc.),
 the Gaussian 92(TM) system (copyright 1992, Gaussian, Inc.),
 the Gaussian 90(TM) system (copyright 1990, Gaussian, Inc.),
 the Gaussian 88(TM) system (copyright 1988, Gaussian, Inc.),
 the Gaussian 86(TM) system (copyright 1986, Carnegie Mellon
 University), and the Gaussian 82(TM) system (copyright 1983,
 Carnegie Mellon University). Gaussian is a federally registered
 trademark of Gaussian, Inc.
  
 This software contains proprietary and confidential information,
 including trade secrets, belonging to Gaussian, Inc.
  
 This software is provided under written license and may be
 used, copied, transmitted, or stored only in accord with that
 written license.
  
 The following legend is applicable only to US Government
 contracts under FAR:
  
                    RESTRICTED RIGHTS LEGEND
  
 Use, reproduction and disclosure by the US Government is
 subject to restrictions as set forth in subparagraphs (a)
 and (c) of the Commercial Computer Software - Restricted
 Rights clause in FAR 52.227-19.
  
 Gaussian, Inc.
 340 Quinnipiac St., Bldg. 40, Wallingford CT 06492
  
  
 ---------------------------------------------------------------
 Warning -- This program may not be used in any manner that
 competes with the business of Gaussian, Inc. or will provide
 assistance to any competitor of Gaussian, Inc.  The licensee
 of this program is prohibited from giving any competitor of
 Gaussian, Inc. access to this program.  By using this program,
 the user acknowledges that Gaussian, Inc. is engaged in the
 business of creating and licensing software in the field of
 computational chemistry and represents and warrants to the
 licensee that it is not a competitor of Gaussian, Inc. and that
 it will not use this program in any manner prohibited above.
 ---------------------------------------------------------------
  

 Cite this work as:
 Gaussian 09, Revision B.01,
 M. J. Frisch, G. W. Trucks, H. B. Schlegel, G. E. Scuseria, 
 M. A. Robb, J. R. Cheeseman, G. Scalmani, V. Barone, B. Mennucci, 
 G. A. Petersson, H. Nakatsuji, M. Caricato, X. Li, H. P. Hratchian, 
 A. F. Izmaylov, J. Bloino, G. Zheng, J. L. Sonnenberg, M. Hada, 
 M. Ehara, K. Toyota, R. Fukuda, J. Hasegawa, M. Ishida, T. Nakajima, 
 Y. Honda, O. Kitao, H. Nakai, T. Vreven, J. A. Montgomery, Jr., 
 J. E. Peralta, F. Ogliaro, M. Bearpark, J. J. Heyd, E. Brothers, 
 K. N. Kudin, V. N. Staroverov, T. Keith, R. Kobayashi, J. Normand, 
 K. Raghavachari, A. Rendell, J. C. Burant, S. S. Iyengar, J. Tomasi, 
 M. Cossi, N. Rega, J. M. Millam, M. Klene, J. E. Knox, J. B. Cross, 
 V. Bakken, C. Adamo, J. Jaramillo, R. Gomperts, R. E. Stratmann, 
 O. Yazyev, A. J. Austin, R. Cammi, C. Pomelli, J. W. Ochterski, 
 R. L. Martin, K. Morokuma, V. G. Zakrzewski, G. A. Voth, 
 P. Salvador, J. J. Dannenberg, S. Dapprich, A. D. Daniels, 
 O. Farkas, J. B. Foresman, J. V. Ortiz, J. Cioslowski, 
 and D. J. Fox, Gaussian, Inc., Wallingford CT, 2010.
 
 ******************************************
 Gaussian 09:  EM64L-G09RevB.01 12-Aug-2010
                 5-Feb-2011 
 ******************************************
 %nprocshared=12
 Will use up to   12 processors via shared memory.
 %mem=15000MB
 %NoSave
 %Chk=/work/rzepa/Z-AT.chk
 --------------------------------------------------------------
 # cam-b3lyp/6-31G(d) td(nstates=25) # scrf(cpcm,solvent=water)
 --------------------------------------------------------------
 1/38=1/1;
 2/12=2,17=6,18=5,40=1/2;
 3/5=1,6=6,7=1,11=2,16=1,25=1,30=1,70=2101,72=1,74=-40/1,2,8,3;
 4//1;
 5/5=2,38=5,53=1/2;
 8/6=1,10=2,108=25/1;
 9/41=25,42=1/14;
 6/7=2,8=2,9=2,10=2/1;
 99/5=1,9=1/99;
 -------------------
 Title Card Required
 -------------------
 Symbolic Z-matrix:
 Charge = -6 Multiplicity = 1
 8                    0    -2.72277   8.18432  -2.5321 
 6                    0    -1.67869   7.23038  -2.51257 
 6                    0    -1.64777   6.62223  -1.11773 
 8                    0    -0.76032   5.49633  -1.13417 
 6                    0    -1.10528   7.57398  -0.03973 
 8                    0    -1.62294   7.26246   1.24521 
 6                    0     0.37504   7.21664  -0.03013 
 6                    0     0.32677   5.70808  -0.26844 
 7                    0     1.54327   5.17626  -0.89179 
 6                    0     2.5426    4.71321  -0.05602 
 8                    0     2.41529   4.64084   1.161 
 7                    0     3.70151   4.35405  -0.69846 
 6                    0     3.9803    4.46595  -2.048 
 6                    0     2.88636   4.95754  -2.8695 
 6                    0     1.73418   5.28399  -2.24925 
 15                   0    -2.96107   8.03785   1.82405 
 8                    0    -3.00665   9.43964   1.30203 
 8                    0    -2.99835   7.71251   3.28426 
 8                    0    -4.16412   7.2322    1.04118 
 6                    0    -4.2785    5.83902   1.26955 
 6                    0    -5.36162   5.27611   0.38126 
 8                    0    -5.03744   5.51921  -0.98327 
 6                    0    -5.49478   3.75848   0.5254 
 8                    0    -6.46446   3.46164   1.50968 
 6                    0    -5.8975    3.30381  -0.87808 
 6                    0    -5.3897    4.42084  -1.79788 
 7                    0    -4.2384    4.07068  -2.61176 
 6                    0    -4.06075   4.46107  -3.91794 
 7                    0    -2.88251   4.17469  -4.40527 
 6                    0    -2.23313   3.57226  -3.34647 
 6                    0    -0.92516   3.06275  -3.21984 
 7                    0    -0.58015   2.53432  -2.03302 
 6                    0    -1.46814   2.52966  -1.02835 
 7                    0    -2.71412   2.98001  -1.02968 
 6                    0    -3.0456    3.50126  -2.22351 
 15                   0    -6.14589   2.2754    2.60313 
 8                    0    -7.33035   2.21277   3.51663 
 8                    0    -4.75223   2.44268   3.1344 
 8                    0    -6.17749   0.99925   1.55299 
 6                    0    -6.70739  -0.24433   1.98519 
 6                    0    -5.64679  -1.31321   2.15395 
 8                    0    -5.10015  -1.68418   0.87824 
 6                    0    -4.44215  -0.92466   3.02294 
 8                    0    -3.93668  -2.07019   3.70472 
 6                    0    -3.42155  -0.48276   1.98472 
 6                    0    -3.7261   -1.42172   0.82239 
 7                    0    -3.41677  -0.85329  -0.5049 
 6                    0    -2.10218  -0.92943  -0.91632 
 8                    0    -1.20568  -1.35962  -0.19933 
 7                    0    -1.87506  -0.4923   -2.19888 
 6                    0    -2.80488   0.05326  -3.06372 
 6                    0    -4.15772   0.14591  -2.55055 
 6                    0    -4.39323  -0.31272  -1.30105 
 15                   0    -4.32854  -2.30083   5.28979 
 8                    0    -4.25358  -1.00299   6.03127 
 8                    0    -3.57114  -3.52141   5.7087 
 8                    0    -5.93819  -2.64746   5.18556 
 6                    0    -6.31328  -3.87802   4.59468 
 6                    0    -7.81863  -3.93143   4.46813 
 8                    0    -8.27575  -2.85534   3.65241 
 6                    0    -8.31378  -5.21471   3.79702 
 8                    0    -8.51968  -6.19549   4.79205 
 6                    0    -9.59137  -4.7487    3.08827 
 6                    0    -9.37837  -3.24513   2.86545 
 7                    0    -9.11911  -2.86318   1.48533 
 6                    0    -9.79119  -1.88832   0.78635 
 7                    0    -9.29961  -1.64733  -0.40068 
 6                    0    -8.22406  -2.51026  -0.48743 
 6                    0    -7.25001  -2.70388  -1.48918 
 7                    0    -6.29092  -3.61722  -1.25302 
 6                    0    -6.27935  -4.27576  -0.08555 
 7                    0    -7.13655  -4.18196   0.92041 
 6                    0    -8.09061  -3.27096   0.66809 
 6                    0    -5.22332   0.69537  -3.44863 
 6                    0     3.07342   5.04109  -4.3529 
 8                    0     5.09176   4.14834  -2.47783 
 8                    0    -2.46817   0.42271  -4.19404 
 7                    0    -7.2347   -2.02686  -2.64424 
 7                    0    -0.02351   3.10684  -4.20771 
 1                    0    -2.72965   8.59689  -3.40387 
 1                    0    -0.70679   7.69379  -2.74354 
 1                    0    -1.84896   6.42384  -3.23945 
 1                    0    -2.65185   6.27019  -0.87132 
 1                    0    -1.3052    8.62003  -0.28484 
 1                    0     0.89644   7.70365  -0.86112 
 1                    0     0.86704   7.48436   0.90551 
 1                    0     0.19472   5.15282   0.66218 
 1                    0     4.45928   3.98206  -0.08877 
 1                    0     0.86452   5.63112  -2.793 
 1                    0    -4.53314   5.6328    2.31668 
 1                    0    -3.33113   5.33402   1.03912 
 1                    0    -6.32645   5.74737   0.61434 
 1                    0    -4.52706   3.32732   0.79389 
 1                    0    -6.98724   3.24514  -0.93766 
 1                    0    -5.47854   2.33149  -1.13709 
 1                    0    -6.15761   4.73054  -2.51267 
 1                    0    -4.85807   4.95542  -4.45794 
 1                    0    -1.10132   2.09016  -0.10371 
 1                    0    -7.41987  -0.57724   1.22401 
 1                    0    -7.24744  -0.1285    2.93015 
 1                    0    -6.14675  -2.19259   2.56094 
 1                    0    -4.67266  -0.12811   3.73358 
 1                    0    -3.63027   0.55102   1.69864 
 1                    0    -2.39427  -0.57141   2.33928 
 1                    0    -3.15809  -2.35393   0.88085 
 1                    0    -0.8871   -0.55347  -2.50937 
 1                    0    -5.37697  -0.30112  -0.84958 
 1                    0    -5.86461  -3.98578   3.59855 
 1                    0    -5.98403  -4.72258   5.21285 
 1                    0    -8.27963  -3.85077   5.46311 
 1                    0    -7.57788  -5.54923   3.05803 
 1                    0    -8.6036   -7.04978   4.35159 
 1                    0    -9.79283  -5.27799   2.15527 
 1                    0    -10.43633  -4.89924   3.76591 
 1                    0    -10.26226  -2.66966   3.1568 
 1                    0    -10.64937  -1.39162   1.21978 
 1                    0    -5.45119  -4.96809   0.03949 
 1                    0    -6.1833    0.74737  -2.92846 
 1                    0    -4.96423   1.69905  -3.80145 
 1                    0    -5.34163   0.05254  -4.32733 
 1                    0     2.17845   5.44614  -4.83279 
 1                    0     3.92535   5.68016  -4.60776 
 1                    0     3.26474   4.04392  -4.76179 
 1                    0    -6.48885  -2.18152  -3.32647 
 1                    0    -7.93558  -1.32485  -2.82085 
 1                    0     0.89635   2.67429  -4.09188 
 1                    0    -0.30633   3.43421  -5.11769 
 8                    0     0.45756  -6.22192  -4.62932 
 6                    0     1.70967  -5.63755  -4.32088 
 6                    0     1.6661   -5.0134   -2.94147 
 8                    0     0.72719  -3.9312   -2.91848 
 6                    0     1.23808  -5.92935  -1.78965 
 8                    0     1.80283  -5.46319  -0.56748 
 6                    0    -0.26439  -5.69339  -1.72872 
 6                    0    -0.35854  -4.20929  -2.08547 
 7                    0    -1.59887  -3.84317  -2.80642 
 6                    0    -2.76611  -3.88367  -2.07502 
 8                    0    -2.81249  -4.29114  -0.919 
 7                    0    -3.87713  -3.4306   -2.74061 
 6                    0    -3.93411  -2.93372  -4.02796 
 6                    0    -2.67454  -2.92945  -4.74496 
 6                    0    -1.57697  -3.38455  -4.09834 
 15                   0     3.14627  -6.19508   0.0501 
 8                    0     3.01851  -7.68113  -0.08312 
 8                    0     3.39541  -5.51322   1.35892 
 8                    0     4.29993  -5.75873  -1.03975 
 6                    0     4.72568  -4.40501  -1.05271 
 6                    0     5.62118  -4.19123  -2.24891 
 8                    0     4.88367  -4.37306  -3.46079 
 6                    0     6.21803  -2.78145  -2.31879 
 8                    0     7.46942  -2.7796   -1.65874 
 6                    0     6.35507  -2.55813  -3.8215 
 6                    0     5.23976  -3.41373  -4.42402 
 7                    0     4.04882  -2.67142  -4.83195 
 6                    0     3.64421  -2.52692  -6.13808 
 7                    0     2.51667  -1.88296  -6.282 
 6                    0     2.14429  -1.5954   -4.98505 
 6                    0     0.99431  -0.96268  -4.47017 
 7                    0     0.85932  -0.89992  -3.13374 
 6                    0     1.83269  -1.4114   -2.3633 
 7                    0     2.97442  -1.97465  -2.7297 
 6                    0     3.07249  -2.06881  -4.06642 
 15                   0     7.88331  -1.55656  -0.65389 
 8                    0     7.6135   -0.23267  -1.32432 
 8                    0     9.23752  -1.8806   -0.11289 
 8                    0     6.72594  -1.82999   0.48796 
 6                    0     6.94734  -1.26799   1.77398 
 6                    0     5.6557   -0.75192   2.36721 
 8                    0     5.15863   0.33126   1.57511 
 6                    0     4.51194  -1.7814    2.46019 
 8                    0     3.74896  -1.56662   3.64323 
 6                    0     3.64632  -1.41292   1.265 
 6                    0     3.81711   0.10307   1.23228 
 7                    0     3.55755   0.70229  -0.07563 
 6                    0     2.29797   1.22161  -0.29943 
 8                    0     1.42594   1.26683   0.56244 
 7                    0     2.08289   1.6687   -1.57824 
 6                    0     2.94485   1.55464  -2.6498 
 6                    0     4.26295   1.04256  -2.33807 
 6                    0     4.50107   0.62923  -1.07538 
 15                   0     4.11248  -2.41614   5.01033 
 8                    0     4.37801  -3.84656   4.66092 
 8                    0     3.09061  -1.9964    6.01868 
 8                    0     5.58426  -1.7886    5.41274 
 6                    0     5.63623  -0.53213   6.06379 
 6                    0     7.09605  -0.19568   6.30112 
 8                    0     7.76634  -0.0344    5.04507 
 6                    0     7.31938   1.10758   7.08047 
 8                    0     8.44338   0.89706   7.9201 
 6                    0     7.61113   2.11504   5.97135 
 6                    0     8.36774   1.24705   4.97249 
 7                    0     8.33746   1.6908    3.59586 
 6                    0     9.31082   1.36017   2.67902 
 7                    0     9.01191   1.66156   1.44567 
 6                    0     7.74971   2.2176    1.54127 
 6                    0     6.86221   2.70711   0.56109 
 7                    0     5.73573   3.3007    0.99315 
 6                    0     5.44659   3.29321   2.3016 
 7                    0     6.15331   2.77518   3.29559 
 6                    0     7.31267   2.25571   2.86182 
 6                    0    -2.64079  -2.39158  -6.14311 
 6                    0     5.28092   0.96782  -3.43177 
 8                    0     2.57741   1.88247  -3.7842 
 8                    0    -5.00869  -2.53431  -4.49294 
 7                    0     0.04981  -0.44189  -5.26306 
 7                    0     7.11636   2.62261  -0.76217 
 1                    0     0.49432  -6.53933  -5.53934 
 1                    0     1.96625  -4.84744  -5.04201 
 1                    0     2.51897  -6.3819   -4.33518 
 1                    0     2.65301  -4.59356  -2.74759 
 1                    0     1.50173  -6.97698  -1.95719 
 1                    0    -0.76541  -6.28399  -2.49883 
 1                    0    -0.68656  -5.91758  -0.75056 
 1                    0    -0.32729  -3.56632  -1.1997 
 1                    0    -4.76682  -3.50114  -2.20633 
 1                    0    -0.59778  -3.40841  -4.55698 
 1                    0     3.87113  -3.72258  -1.12656 
 1                    0     5.29134  -4.1649   -0.14379 
 1                    0     6.44483  -4.91745  -2.22803 
 1                    0     5.52844  -2.05424  -1.87807 
 1                    0     6.29146  -1.51284  -4.1214 
 1                    0     7.32257  -2.95688  -4.14016 
 1                    0     5.57466  -3.9191   -5.33422 
 1                    0     4.2402   -2.92899  -6.94721 
 1                    0     1.6474   -1.34541  -1.29396 
 1                    0     7.6642   -0.44565   1.72064 
 1                    0     7.36073  -2.03022   2.44563 
 1                    0     5.89299  -0.37418   3.36462 
 1                    0     4.87023  -2.81356   2.42426 
 1                    0     4.06841  -1.84201   0.35098 
 1                    0     2.60764  -1.72787   1.37933 
 1                    0     3.14146   0.59973   1.93259 
 1                    0     1.10949   1.98913  -1.76302 
 1                    0     5.4622    0.21905  -0.77889 
 1                    0     5.16833   0.24979   5.44824 
 1                    0     5.10572  -0.58072   7.02178 
 1                    0     7.56743  -1.02367   6.8415 
 1                    0     6.43867   1.38771   7.67163 
 1                    0     8.62532   1.72763   8.37871 
 1                    0     6.68297   2.47678   5.52499 
 1                    0     8.19881   2.96951   6.31498 
 1                    0     9.42732   1.17009   5.24259 
 1                    0     10.2321   0.89348   3.00311 
 1                    0     4.50079   3.76402   2.55956 
 1                    0    -1.64644  -2.51202  -6.58077 
 1                    0    -3.36695  -2.90466  -6.78199 
 1                    0    -2.89023  -1.325    -6.14332 
 1                    0     6.21092   0.54021  -3.04839 
 1                    0     4.91109   0.35173  -4.26018 
 1                    0     5.4805    1.96798  -3.83077 
 1                    0     0.1307   -0.56237  -6.26042 
 1                    0    -0.82387  -0.07798  -4.87512 
 1                    0     7.57326   1.75696  -1.05605 
 1                    0     6.37202   2.95861  -1.37321 
 
 Stoichiometry    C80H96N28O44P6(6-)
 Framework group  C1[X(C80H96N28O44P6)]
 Deg. of freedom   756
 Full point group                 C1      NOp   1
 Largest Abelian subgroup         C1      NOp   1
 Largest concise Abelian subgroup C1      NOp   1
                         Standard orientation:                         
 ---------------------------------------------------------------------
 Center     Atomic      Atomic             Coordinates (Angstroms)
 Number     Number       Type             X           Y           Z
 ---------------------------------------------------------------------
      1          8           0       -2.722767    8.184320   -2.532102
      2          6           0       -1.678688    7.230380   -2.512572
      3          6           0       -1.647773    6.622233   -1.117729
      4          8           0       -0.760320    5.496328   -1.134169
      5          6           0       -1.105279    7.573983   -0.039730
      6          8           0       -1.622941    7.262455    1.245212
      7          6           0        0.375041    7.216640   -0.030134
      8          6           0        0.326767    5.708080   -0.268441
      9          7           0        1.543272    5.176256   -0.891788
     10          6           0        2.542603    4.713213   -0.056019
     11          8           0        2.415289    4.640838    1.160996
     12          7           0        3.701510    4.354047   -0.698456
     13          6           0        3.980297    4.465951   -2.047999
     14          6           0        2.886358    4.957535   -2.869503
     15          6           0        1.734176    5.283994   -2.249249
     16         15           0       -2.961070    8.037845    1.824053
     17          8           0       -3.006648    9.439641    1.302032
     18          8           0       -2.998349    7.712513    3.284260
     19          8           0       -4.164116    7.232203    1.041178
     20          6           0       -4.278496    5.839020    1.269551
     21          6           0       -5.361619    5.276113    0.381259
     22          8           0       -5.037443    5.519212   -0.983273
     23          6           0       -5.494775    3.758484    0.525397
     24          8           0       -6.464455    3.461638    1.509681
     25          6           0       -5.897499    3.303813   -0.878075
     26          6           0       -5.389704    4.420842   -1.797877
     27          7           0       -4.238396    4.070678   -2.611758
     28          6           0       -4.060752    4.461069   -3.917939
     29          7           0       -2.882510    4.174688   -4.405271
     30          6           0       -2.233132    3.572261   -3.346469
     31          6           0       -0.925161    3.062752   -3.219839
     32          7           0       -0.580145    2.534324   -2.033023
     33          6           0       -1.468136    2.529658   -1.028350
     34          7           0       -2.714116    2.980013   -1.029684
     35          6           0       -3.045598    3.501262   -2.223508
     36         15           0       -6.145892    2.275398    2.603128
     37          8           0       -7.330353    2.212767    3.516634
     38          8           0       -4.752232    2.442684    3.134401
     39          8           0       -6.177491    0.999249    1.552987
     40          6           0       -6.707389   -0.244330    1.985192
     41          6           0       -5.646785   -1.313214    2.153947
     42          8           0       -5.100155   -1.684183    0.878241
     43          6           0       -4.442147   -0.924662    3.022937
     44          8           0       -3.936675   -2.070191    3.704724
     45          6           0       -3.421550   -0.482761    1.984715
     46          6           0       -3.726099   -1.421720    0.822394
     47          7           0       -3.416772   -0.853285   -0.504904
     48          6           0       -2.102177   -0.929425   -0.916317
     49          8           0       -1.205684   -1.359616   -0.199328
     50          7           0       -1.875059   -0.492298   -2.198880
     51          6           0       -2.804882    0.053256   -3.063716
     52          6           0       -4.157720    0.145911   -2.550545
     53          6           0       -4.393228   -0.312721   -1.301048
     54         15           0       -4.328538   -2.300832    5.289795
     55          8           0       -4.253577   -1.002985    6.031265
     56          8           0       -3.571139   -3.521411    5.708697
     57          8           0       -5.938191   -2.647461    5.185559
     58          6           0       -6.313283   -3.878019    4.594676
     59          6           0       -7.818634   -3.931426    4.468131
     60          8           0       -8.275751   -2.855337    3.652408
     61          6           0       -8.313782   -5.214708    3.797022
     62          8           0       -8.519677   -6.195492    4.792047
     63          6           0       -9.591370   -4.748704    3.088267
     64          6           0       -9.378373   -3.245125    2.865447
     65          7           0       -9.119107   -2.863181    1.485326
     66          6           0       -9.791193   -1.888321    0.786348
     67          7           0       -9.299607   -1.647334   -0.400684
     68          6           0       -8.224062   -2.510256   -0.487433
     69          6           0       -7.250011   -2.703876   -1.489181
     70          7           0       -6.290920   -3.617222   -1.253023
     71          6           0       -6.279355   -4.275764   -0.085554
     72          7           0       -7.136551   -4.181955    0.920410
     73          6           0       -8.090607   -3.270963    0.668092
     74          6           0       -5.223320    0.695365   -3.448625
     75          6           0        3.073415    5.041091   -4.352895
     76          8           0        5.091758    4.148344   -2.477833
     77          8           0       -2.468171    0.422710   -4.194036
     78          7           0       -7.234698   -2.026857   -2.644236
     79          7           0       -0.023511    3.106844   -4.207709
     80          1           0       -2.729652    8.596886   -3.403865
     81          1           0       -0.706787    7.693794   -2.743537
     82          1           0       -1.848960    6.423844   -3.239449
     83          1           0       -2.651850    6.270189   -0.871322
     84          1           0       -1.305199    8.620034   -0.284840
     85          1           0        0.896442    7.703651   -0.861124
     86          1           0        0.867035    7.484364    0.905508
     87          1           0        0.194721    5.152816    0.662181
     88          1           0        4.459276    3.982064   -0.088773
     89          1           0        0.864520    5.631125   -2.793004
     90          1           0       -4.533144    5.632802    2.316683
     91          1           0       -3.331128    5.334024    1.039121
     92          1           0       -6.326452    5.747370    0.614342
     93          1           0       -4.527062    3.327316    0.793892
     94          1           0       -6.987244    3.245138   -0.937659
     95          1           0       -5.478536    2.331488   -1.137090
     96          1           0       -6.157610    4.730536   -2.512669
     97          1           0       -4.858067    4.955424   -4.457941
     98          1           0       -1.101323    2.090161   -0.103709
     99          1           0       -7.419869   -0.577242    1.224012
    100          1           0       -7.247438   -0.128503    2.930146
    101          1           0       -6.146746   -2.192585    2.560943
    102          1           0       -4.672664   -0.128112    3.733575
    103          1           0       -3.630267    0.551016    1.698639
    104          1           0       -2.394270   -0.571409    2.339282
    105          1           0       -3.158090   -2.353926    0.880845
    106          1           0       -0.887095   -0.553472   -2.509365
    107          1           0       -5.376965   -0.301118   -0.849580
    108          1           0       -5.864605   -3.985776    3.598551
    109          1           0       -5.984025   -4.722579    5.212853
    110          1           0       -8.279626   -3.850773    5.463113
    111          1           0       -7.577881   -5.549229    3.058028
    112          1           0       -8.603603   -7.049776    4.351589
    113          1           0       -9.792828   -5.277986    2.155274
    114          1           0      -10.436325   -4.899236    3.765909
    115          1           0      -10.262256   -2.669658    3.156797
    116          1           0      -10.649372   -1.391616    1.219784
    117          1           0       -5.451194   -4.968094    0.039487
    118          1           0       -6.183297    0.747368   -2.928455
    119          1           0       -4.964230    1.699054   -3.801450
    120          1           0       -5.341629    0.052535   -4.327326
    121          1           0        2.178452    5.446142   -4.832789
    122          1           0        3.925349    5.680161   -4.607762
    123          1           0        3.264738    4.043923   -4.761792
    124          1           0       -6.488847   -2.181516   -3.326472
    125          1           0       -7.935578   -1.324853   -2.820848
    126          1           0        0.896349    2.674285   -4.091876
    127          1           0       -0.306325    3.434211   -5.117689
    128          8           0        0.457555   -6.221919   -4.629321
    129          6           0        1.709670   -5.637554   -4.320881
    130          6           0        1.666096   -5.013399   -2.941474
    131          8           0        0.727187   -3.931200   -2.918478
    132          6           0        1.238084   -5.929347   -1.789652
    133          8           0        1.802828   -5.463190   -0.567477
    134          6           0       -0.264385   -5.693388   -1.728718
    135          6           0       -0.358542   -4.209289   -2.085471
    136          7           0       -1.598872   -3.843173   -2.806416
    137          6           0       -2.766105   -3.883673   -2.075019
    138          8           0       -2.812493   -4.291136   -0.918999
    139          7           0       -3.877133   -3.430596   -2.740607
    140          6           0       -3.934107   -2.933721   -4.027963
    141          6           0       -2.674540   -2.929454   -4.744960
    142          6           0       -1.576972   -3.384554   -4.098344
    143         15           0        3.146271   -6.195082    0.050096
    144          8           0        3.018505   -7.681132   -0.083124
    145          8           0        3.395412   -5.513219    1.358916
    146          8           0        4.299931   -5.758733   -1.039750
    147          6           0        4.725684   -4.405013   -1.052712
    148          6           0        5.621184   -4.191232   -2.248910
    149          8           0        4.883667   -4.373060   -3.460790
    150          6           0        6.218026   -2.781447   -2.318785
    151          8           0        7.469417   -2.779604   -1.658738
    152          6           0        6.355071   -2.558130   -3.821501
    153          6           0        5.239764   -3.413729   -4.424017
    154          7           0        4.048818   -2.671417   -4.831948
    155          6           0        3.644211   -2.526923   -6.138077
    156          7           0        2.516672   -1.882962   -6.281997
    157          6           0        2.144290   -1.595397   -4.985049
    158          6           0        0.994314   -0.962675   -4.470171
    159          7           0        0.859319   -0.899920   -3.133743
    160          6           0        1.832689   -1.411396   -2.363298
    161          7           0        2.974422   -1.974651   -2.729695
    162          6           0        3.072492   -2.068812   -4.066424
    163         15           0        7.883311   -1.556557   -0.653887
    164          8           0        7.613500   -0.232668   -1.324321
    165          8           0        9.237518   -1.880599   -0.112887
    166          8           0        6.725936   -1.829985    0.487956
    167          6           0        6.947335   -1.267992    1.773977
    168          6           0        5.655699   -0.751923    2.367213
    169          8           0        5.158627    0.331258    1.575109
    170          6           0        4.511942   -1.781398    2.460194
    171          8           0        3.748964   -1.566620    3.643231
    172          6           0        3.646316   -1.412916    1.264996
    173          6           0        3.817109    0.103066    1.232283
    174          7           0        3.557554    0.702287   -0.075629
    175          6           0        2.297965    1.221610   -0.299432
    176          8           0        1.425939    1.266830    0.562444
    177          7           0        2.082890    1.668704   -1.578235
    178          6           0        2.944851    1.554642   -2.649804
    179          6           0        4.262954    1.042559   -2.338072
    180          6           0        4.501069    0.629229   -1.075380
    181         15           0        4.112476   -2.416140    5.010329
    182          8           0        4.378010   -3.846558    4.660915
    183          8           0        3.090605   -1.996398    6.018682
    184          8           0        5.584256   -1.788597    5.412737
    185          6           0        5.636225   -0.532131    6.063785
    186          6           0        7.096045   -0.195682    6.301121
    187          8           0        7.766336   -0.034402    5.045068
    188          6           0        7.319378    1.107579    7.080465
    189          8           0        8.443383    0.897055    7.920104
    190          6           0        7.611125    2.115035    5.971353
    191          6           0        8.367737    1.247053    4.972488
    192          7           0        8.337457    1.690796    3.595863
    193          6           0        9.310823    1.360170    2.679023
    194          7           0        9.011913    1.661556    1.445673
    195          6           0        7.749705    2.217601    1.541267
    196          6           0        6.862210    2.707106    0.561087
    197          7           0        5.735728    3.300695    0.993154
    198          6           0        5.446589    3.293207    2.301597
    199          7           0        6.153313    2.775177    3.295591
    200          6           0        7.312668    2.255711    2.861817
    201          6           0       -2.640785   -2.391582   -6.143111
    202          6           0        5.280916    0.967815   -3.431771
    203          8           0        2.577410    1.882465   -3.784196
    204          8           0       -5.008691   -2.534313   -4.492944
    205          7           0        0.049814   -0.441893   -5.263063
    206          7           0        7.116359    2.622613   -0.762171
    207          1           0        0.494324   -6.539326   -5.539337
    208          1           0        1.966252   -4.847439   -5.042008
    209          1           0        2.518971   -6.381902   -4.335181
    210          1           0        2.653006   -4.593564   -2.747593
    211          1           0        1.501734   -6.976979   -1.957194
    212          1           0       -0.765405   -6.283987   -2.498834
    213          1           0       -0.686564   -5.917583   -0.750563
    214          1           0       -0.327291   -3.566318   -1.199698
    215          1           0       -4.766819   -3.501137   -2.206326
    216          1           0       -0.597775   -3.408411   -4.556981
    217          1           0        3.871129   -3.722580   -1.126558
    218          1           0        5.291335   -4.164903   -0.143794
    219          1           0        6.444834   -4.917446   -2.228033
    220          1           0        5.528444   -2.054243   -1.878074
    221          1           0        6.291459   -1.512843   -4.121398
    222          1           0        7.322571   -2.956879   -4.140163
    223          1           0        5.574661   -3.919101   -5.334220
    224          1           0        4.240199   -2.928986   -6.947208
    225          1           0        1.647404   -1.345411   -1.293955
    226          1           0        7.664205   -0.445650    1.720642
    227          1           0        7.360734   -2.030215    2.445634
    228          1           0        5.892989   -0.374177    3.364624
    229          1           0        4.870229   -2.813557    2.424255
    230          1           0        4.068409   -1.842005    0.350983
    231          1           0        2.607636   -1.727868    1.379325
    232          1           0        3.141462    0.599731    1.932592
    233          1           0        1.109491    1.989131   -1.763016
    234          1           0        5.462205    0.219047   -0.778894
    235          1           0        5.168327    0.249790    5.448241
    236          1           0        5.105723   -0.580715    7.021781
    237          1           0        7.567428   -1.023673    6.841504
    238          1           0        6.438668    1.387713    7.671634
    239          1           0        8.625323    1.727634    8.378711
    240          1           0        6.682967    2.476778    5.524986
    241          1           0        8.198805    2.969506    6.314981
    242          1           0        9.427323    1.170087    5.242586
    243          1           0       10.232104    0.893478    3.003110
    244          1           0        4.500789    3.764023    2.559556
    245          1           0       -1.646439   -2.512023   -6.580769
    246          1           0       -3.366948   -2.904659   -6.781992
    247          1           0       -2.890225   -1.324998   -6.143321
    248          1           0        6.210916    0.540213   -3.048392
    249          1           0        4.911091    0.351731   -4.260183
    250          1           0        5.480501    1.967983   -3.830770
    251          1           0        0.130700   -0.562367   -6.260424
    252          1           0       -0.823865   -0.077984   -4.875124
    253          1           0        7.573257    1.756956   -1.056055
    254          1           0        6.372019    2.958610   -1.373208
 ---------------------------------------------------------------------
 Rotational constants (GHZ):      0.0088870      0.0060382      0.0054012
 Standard basis: 6-31G(d) (6D, 7F)
 There are  2586 symmetry adapted basis functions of A   symmetry.
 Integral buffers will be    131072 words long.
 Raffenetti 2 integral format.
 Two-electron integral symmetry is turned on.
  2586 basis functions,  4952 primitive gaussians,  2586 cartesian basis functions
   610 alpha electrons      610 beta electrons
       nuclear repulsion energy     53301.1501026217 Hartrees.
 NAtoms=  254 NActive=  254 NUniq=  254 SFac= 1.00D+00 NAtFMM=   50 NAOKFM=T Big=T
 ------------------------------------------------------------------------------
 Polarizable Continuum Model (PCM)
 =================================
 Model                : C-PCM.
 Atomic radii         : UFF (Universal Force Field).
 Polarization charges : Total charges.
 Charge compensation  : None.
 Solution method      : Matrix inversion.
 Cavity type          : Scaled VdW (van der Waals Surface) (Alpha=1.100).
 Cavity algorithm     : GePol (No added spheres)
                        Default sphere list used, NSphG=  254.
                        Lebedev-Laikov grids with approx.  5.0 points / Ang**2.
                        Smoothing algorithm: Karplus/York (Gamma=1.0000).
                        Polarization charges: spherical gaussians, with
                                              point-specific exponents (IZeta= 3).
                        Self-potential: point-specific (ISelfS= 7).
                        Self-field    : sphere-specific E.n sum rule (ISelfD= 2).
 Solvent              : Water, Eps=  78.355300 Eps(inf)=   1.777849
 ------------------------------------------------------------------------------
 One-electron integrals computed using PRISM.
 NBasis=  2586 RedAO= T  NBF=  2586
 NBsUse=  2586 1.00D-06 NBFU=  2586
 Harris functional with IExCor=20419 diagonalized for initial guess.
 ExpMin= 9.98D-02 ExpMax= 1.94D+04 ExpMxC= 2.91D+03 IAcc=2 IRadAn=         0 AccDes= 0.00D+00
 HarFok:  IExCor=20419 AccDes= 0.00D+00 IRadAn=         0 IDoV= 1
 ScaDFX=  1.000000  1.000000  1.000000  1.000000
 FoFCou: FMM=F IPFlag=           0 FMFlag=      100000 FMFlg1=        2001
         NFxFlg=           0 DoJE=T BraDBF=F KetDBF=T FulRan=T
         Omega=  0.000000  0.000000  1.000000  0.000000  0.000000 ICntrl=     500 IOpCl=  0
         NMat0=    1 NMatS0=    1 NMatT0=    0 NMatD0=    1 NMtDS0=    0 NMtDT0=    0
         I1Cent=           4 NGrid=           0.
 Petite list used in FoFCou.
 Initial guess orbital symmetries:
       Occupied  (A) (A) (A) (A) (A) (A) (A) (A) (A) (A) (A) (A)
                 (A) (A) (A) (A) (A) (A) (A) (A) (A) (A) (A) (A)
                 (A) (A) (A) (A) (A) (A) (A) (A) (A) (A) (A) (A)
                 (A) (A) (A) (A) (A) (A) (A) (A) (A) (A) (A) (A)
                 (A) (A) (A) (A) (A) (A) (A) (A) (A) (A) (A) (A)
                 (A) (A) (A) (A) (A) (A) (A) (A) (A) (A) (A) (A)
                 (A) (A) (A) (A) (A) (A) (A) (A) (A) (A) (A) (A)
                 (A) (A) (A) (A) (A) (A) (A) (A) (A) (A) (A) (A)
                 (A) (A) (A) (A) (A) (A) (A) (A) (A) (A) (A) (A)
                 (A) (A) (A) (A) (A) (A) (A) (A) (A) (A) (A) (A)
                 (A) (A) (A) (A) (A) (A) (A) (A) (A) (A) (A) (A)
                 (A) (A) (A) (A) (A) (A) (A) (A) (A) (A) (A) (A)
                 (A) (A) (A) (A) (A) (A) (A) (A) (A) (A) (A) (A)
                 (A) (A) (A) (A) (A) (A) (A) (A) (A) (A) (A) (A)
                 (A) (A) (A) (A) (A) (A) (A) (A) (A) (A) (A) (A)
                 (A) (A) (A) (A) (A) (A) (A) (A) (A) (A) (A) (A)
                 (A) (A) (A) (A) (A) (A) (A) (A) (A) (A) (A) (A)
                 (A) (A) (A) (A) (A) (A) (A) (A) (A) (A) (A) (A)
                 (A) (A) (A) (A) (A) (A) (A) (A) (A) (A) (A) (A)
                 (A) (A) (A) (A) (A) (A) (A) (A) (A) (A) (A) (A)
                 (A) (A) (A) (A) (A) (A) (A) (A) (A) (A) (A) (A)
                 (A) (A) (A) (A) (A) (A) (A) (A) (A) (A) (A) (A)
                 (A) (A) (A) (A) (A) (A) (A) (A) (A) (A) (A) (A)
                 (A) (A) (A) (A) (A) (A) (A) (A) (A) (A) (A) (A)
                 (A) (A) (A) (A) (A) (A) (A) (A) (A) (A) (A) (A)
                 (A) (A) (A) (A) (A) (A) (A) (A) (A) (A) (A) (A)
                 (A) (A) (A) (A) (A) (A) (A) (A) (A) (A) (A) (A)
                 (A) (A) (A) (A) (A) (A) (A) (A) (A) (A) (A) (A)
                 (A) (A) (A) (A) (A) (A) (A) (A) (A) (A) (A) (A)
                 (A) (A) (A) (A) (A) (A) (A) (A) (A) (A) (A) (A)
                 (A) (A) (A) (A) (A) (A) (A) (A) (A) (A) (A) (A)
                 (A) (A) (A) (A) (A) (A) (A) (A) (A) (A) (A) (A)
                 (A) (A) (A) (A) (A) (A) (A) (A) (A) (A) (A) (A)
                 (A) (A) (A) (A) (A) (A) (A) (A) (A) (A) (A) (A)
                 (A) (A) (A) (A) (A) (A) (A) (A) (A) (A) (A) (A)
                 (A) (A) (A) (A) (A) (A) (A) (A) (A) (A) (A) (A)
                 (A) (A) (A) (A) (A) (A) (A) (A) (A) (A) (A) (A)
                 (A) (A) (A) (A) (A) (A) (A) (A) (A) (A) (A) (A)
                 (A) (A) (A) (A) (A) (A) (A) (A) (A) (A) (A) (A)
                 (A) (A) (A) (A) (A) (A) (A) (A) (A) (A) (A) (A)
                 (A) (A) (A) (A) (A) (A) (A) (A) (A) (A) (A) (A)
                 (A) (A) (A) (A) (A) (A) (A) (A) (A) (A) (A) (A)
                 (A) (A) (A) (A) (A) (A) (A) (A) (A) (A) (A) (A)
                 (A) (A) (A) (A) (A) (A) (A) (A) (A) (A) (A) (A)
                 (A) (A) (A) (A) (A) (A) (A) (A) (A) (A) (A) (A)
                 (A) (A) (A) (A) (A) (A) (A) (A) (A) (A) (A) (A)
                 (A) (A) (A) (A) (A) (A) (A) (A) (A) (A) (A) (A)
                 (A) (A) (A) (A) (A) (A) (A) (A) (A) (A) (A) (A)
                 (A) (A) (A) (A) (A) (A) (A) (A) (A) (A) (A) (A)
                 (A) (A) (A) (A) (A) (A) (A) (A) (A) (A) (A) (A)
                 (A) (A) (A) (A) (A) (A) (A) (A) (A) (A)
       Virtual   (A) (A) (A) (A) (A) (A) (A) (A) (A) (A) (A) (A)
                 (A) (A) (A) (A) (A) (A) (A) (A) (A) (A) (A) (A)
                 (A) (A) (A) (A) (A) (A) (A) (A) (A) (A) (A) (A)
                 (A) (A) (A) (A) (A) (A) (A) (A) (A) (A) (A) (A)
                 (A) (A) (A) (A) (A) (A) (A) (A) (A) (A) (A) (A)
                 (A) (A) (A) (A) (A) (A) (A) (A) (A) (A) (A) (A)
                 (A) (A) (A) (A) (A) (A) (A) (A) (A) (A) (A) (A)
                 (A) (A) (A) (A) (A) (A) (A) (A) (A) (A) (A) (A)
                 (A) (A) (A) (A) (A) (A) (A) (A) (A) (A) (A) (A)
                 (A) (A) (A) (A) (A) (A) (A) (A) (A) (A) (A) (A)
                 (A) (A) (A) (A) (A) (A) (A) (A) (A) (A) (A) (A)
                 (A) (A) (A) (A) (A) (A) (A) (A) (A) (A) (A) (A)
                 (A) (A) (A) (A) (A) (A) (A) (A) (A) (A) (A) (A)
                 (A) (A) (A) (A) (A) (A) (A) (A) (A) (A) (A) (A)
                 (A) (A) (A) (A) (A) (A) (A) (A) (A) (A) (A) (A)
                 (A) (A) (A) (A) (A) (A) (A) (A) (A) (A) (A) (A)
                 (A) (A) (A) (A) (A) (A) (A) (A) (A) (A) (A) (A)
                 (A) (A) (A) (A) (A) (A) (A) (A) (A) (A) (A) (A)
                 (A) (A) (A) (A) (A) (A) (A) (A) (A) (A) (A) (A)
                 (A) (A) (A) (A) (A) (A) (A) (A) (A) (A) (A) (A)
                 (A) (A) (A) (A) (A) (A) (A) (A) (A) (A) (A) (A)
                 (A) (A) (A) (A) (A) (A) (A) (A) (A) (A) (A) (A)
                 (A) (A) (A) (A) (A) (A) (A) (A) (A) (A) (A) (A)
                 (A) (A) (A) (A) (A) (A) (A) (A) (A) (A) (A) (A)
                 (A) (A) (A) (A) (A) (A) (A) (A) (A) (A) (A) (A)
                 (A) (A) (A) (A) (A) (A) (A) (A) (A) (A) (A) (A)
                 (A) (A) (A) (A) (A) (A) (A) (A) (A) (A) (A) (A)
                 (A) (A) (A) (A) (A) (A) (A) (A) (A) (A) (A) (A)
                 (A) (A) (A) (A) (A) (A) (A) (A) (A) (A) (A) (A)
                 (A) (A) (A) (A) (A) (A) (A) (A) (A) (A) (A) (A)
                 (A) (A) (A) (A) (A) (A) (A) (A) (A) (A) (A) (A)
                 (A) (A) (A) (A) (A) (A) (A) (A) (A) (A) (A) (A)
                 (A) (A) (A) (A) (A) (A) (A) (A) (A) (A) (A) (A)
                 (A) (A) (A) (A) (A) (A) (A) (A) (A) (A) (A) (A)
                 (A) (A) (A) (A) (A) (A) (A) (A) (A) (A) (A) (A)
                 (A) (A) (A) (A) (A) (A) (A) (A) (A) (A) (A) (A)
                 (A) (A) (A) (A) (A) (A) (A) (A) (A) (A) (A) (A)
                 (A) (A) (A) (A) (A) (A) (A) (A) (A) (A) (A) (A)
                 (A) (A) (A) (A) (A) (A) (A) (A) (A) (A) (A) (A)
                 (A) (A) (A) (A) (A) (A) (A) (A) (A) (A) (A) (A)
                 (A) (A) (A) (A) (A) (A) (A) (A) (A) (A) (A) (A)
                 (A) (A) (A) (A) (A) (A) (A) (A) (A) (A) (A) (A)
                 (A) (A) (A) (A) (A) (A) (A) (A) (A) (A) (A) (A)
                 (A) (A) (A) (A) (A) (A) (A) (A) (A) (A) (A) (A)
                 (A) (A) (A) (A) (A) (A) (A) (A) (A) (A) (A) (A)
                 (A) (A) (A) (A) (A) (A) (A) (A) (A) (A) (A) (A)
                 (A) (A) (A) (A) (A) (A) (A) (A) (A) (A) (A) (A)
                 (A) (A) (A) (A) (A) (A) (A) (A) (A) (A) (A) (A)
                 (A) (A) (A) (A) (A) (A) (A) (A) (A) (A) (A) (A)
                 (A) (A) (A) (A) (A) (A) (A) (A) (A) (A) (A) (A)
                 (A) (A) (A) (A) (A) (A) (A) (A) (A) (A) (A) (A)
                 (A) (A) (A) (A) (A) (A) (A) (A) (A) (A) (A) (A)
                 (A) (A) (A) (A) (A) (A) (A) (A) (A) (A) (A) (A)
                 (A) (A) (A) (A) (A) (A) (A) (A) (A) (A) (A) (A)
                 (A) (A) (A) (A) (A) (A) (A) (A) (A) (A) (A) (A)
                 (A) (A) (A) (A) (A) (A) (A) (A) (A) (A) (A) (A)
                 (A) (A) (A) (A) (A) (A) (A) (A) (A) (A) (A) (A)
                 (A) (A) (A) (A) (A) (A) (A) (A) (A) (A) (A) (A)
                 (A) (A) (A) (A) (A) (A) (A) (A) (A) (A) (A) (A)
                 (A) (A) (A) (A) (A) (A) (A) (A) (A) (A) (A) (A)
                 (A) (A) (A) (A) (A) (A) (A) (A) (A) (A) (A) (A)
                 (A) (A) (A) (A) (A) (A) (A) (A) (A) (A) (A) (A)
                 (A) (A) (A) (A) (A) (A) (A) (A) (A) (A) (A) (A)
                 (A) (A) (A) (A) (A) (A) (A) (A) (A) (A) (A) (A)
                 (A) (A) (A) (A) (A) (A) (A) (A) (A) (A) (A) (A)
                 (A) (A) (A) (A) (A) (A) (A) (A) (A) (A) (A) (A)
                 (A) (A) (A) (A) (A) (A) (A) (A) (A) (A) (A) (A)
                 (A) (A) (A) (A) (A) (A) (A) (A) (A) (A) (A) (A)
                 (A) (A) (A) (A) (A) (A) (A) (A) (A) (A) (A) (A)
                 (A) (A) (A) (A) (A) (A) (A) (A) (A) (A) (A) (A)
                 (A) (A) (A) (A) (A) (A) (A) (A) (A) (A) (A) (A)
                 (A) (A) (A) (A) (A) (A) (A) (A) (A) (A) (A) (A)
                 (A) (A) (A) (A) (A) (A) (A) (A) (A) (A) (A) (A)
                 (A) (A) (A) (A) (A) (A) (A) (A) (A) (A) (A) (A)
                 (A) (A) (A) (A) (A) (A) (A) (A) (A) (A) (A) (A)
                 (A) (A) (A) (A) (A) (A) (A) (A) (A) (A) (A) (A)
                 (A) (A) (A) (A) (A) (A) (A) (A) (A) (A) (A) (A)
                 (A) (A) (A) (A) (A) (A) (A) (A) (A) (A) (A) (A)
                 (A) (A) (A) (A) (A) (A) (A) (A) (A) (A) (A) (A)
                 (A) (A) (A) (A) (A) (A) (A) (A) (A) (A) (A) (A)
                 (A) (A) (A) (A) (A) (A) (A) (A) (A) (A) (A) (A)
                 (A) (A) (A) (A) (A) (A) (A) (A) (A) (A) (A) (A)
                 (A) (A) (A) (A) (A) (A) (A) (A) (A) (A) (A) (A)
                 (A) (A) (A) (A) (A) (A) (A) (A) (A) (A) (A) (A)
                 (A) (A) (A) (A) (A) (A) (A) (A) (A) (A) (A) (A)
                 (A) (A) (A) (A) (A) (A) (A) (A) (A) (A) (A) (A)
                 (A) (A) (A) (A) (A) (A) (A) (A) (A) (A) (A) (A)
                 (A) (A) (A) (A) (A) (A) (A) (A) (A) (A) (A) (A)
                 (A) (A) (A) (A) (A) (A) (A) (A) (A) (A) (A) (A)
                 (A) (A) (A) (A) (A) (A) (A) (A) (A) (A) (A) (A)
                 (A) (A) (A) (A) (A) (A) (A) (A) (A) (A) (A) (A)
                 (A) (A) (A) (A) (A) (A) (A) (A) (A) (A) (A) (A)
                 (A) (A) (A) (A) (A) (A) (A) (A) (A) (A) (A) (A)
                 (A) (A) (A) (A) (A) (A) (A) (A) (A) (A) (A) (A)
                 (A) (A) (A) (A) (A) (A) (A) (A) (A) (A) (A) (A)
                 (A) (A) (A) (A) (A) (A) (A) (A) (A) (A) (A) (A)
                 (A) (A) (A) (A) (A) (A) (A) (A) (A) (A) (A) (A)
                 (A) (A) (A) (A) (A) (A) (A) (A) (A) (A) (A) (A)
                 (A) (A) (A) (A) (A) (A) (A) (A) (A) (A) (A) (A)
                 (A) (A) (A) (A) (A) (A) (A) (A) (A) (A) (A) (A)
                 (A) (A) (A) (A) (A) (A) (A) (A) (A) (A) (A) (A)
                 (A) (A) (A) (A) (A) (A) (A) (A) (A) (A) (A) (A)
                 (A) (A) (A) (A) (A) (A) (A) (A) (A) (A) (A) (A)
                 (A) (A) (A) (A) (A) (A) (A) (A) (A) (A) (A) (A)
                 (A) (A) (A) (A) (A) (A) (A) (A) (A) (A) (A) (A)
                 (A) (A) (A) (A) (A) (A) (A) (A) (A) (A) (A) (A)
                 (A) (A) (A) (A) (A) (A) (A) (A) (A) (A) (A) (A)
                 (A) (A) (A) (A) (A) (A) (A) (A) (A) (A) (A) (A)
                 (A) (A) (A) (A) (A) (A) (A) (A) (A) (A) (A) (A)
                 (A) (A) (A) (A) (A) (A) (A) (A) (A) (A) (A) (A)
                 (A) (A) (A) (A) (A) (A) (A) (A) (A) (A) (A) (A)
                 (A) (A) (A) (A) (A) (A) (A) (A) (A) (A) (A) (A)
                 (A) (A) (A) (A) (A) (A) (A) (A) (A) (A) (A) (A)
                 (A) (A) (A) (A) (A) (A) (A) (A) (A) (A) (A) (A)
                 (A) (A) (A) (A) (A) (A) (A) (A) (A) (A) (A) (A)
                 (A) (A) (A) (A) (A) (A) (A) (A) (A) (A) (A) (A)
                 (A) (A) (A) (A) (A) (A) (A) (A) (A) (A) (A) (A)
                 (A) (A) (A) (A) (A) (A) (A) (A) (A) (A) (A) (A)
                 (A) (A) (A) (A) (A) (A) (A) (A) (A) (A) (A) (A)
                 (A) (A) (A) (A) (A) (A) (A) (A) (A) (A) (A) (A)
                 (A) (A) (A) (A) (A) (A) (A) (A) (A) (A) (A) (A)
                 (A) (A) (A) (A) (A) (A) (A) (A) (A) (A) (A) (A)
                 (A) (A) (A) (A) (A) (A) (A) (A) (A) (A) (A) (A)
                 (A) (A) (A) (A) (A) (A) (A) (A) (A) (A) (A) (A)
                 (A) (A) (A) (A) (A) (A) (A) (A) (A) (A) (A) (A)
                 (A) (A) (A) (A) (A) (A) (A) (A) (A) (A) (A) (A)
                 (A) (A) (A) (A) (A) (A) (A) (A) (A) (A) (A) (A)
                 (A) (A) (A) (A) (A) (A) (A) (A) (A) (A) (A) (A)
                 (A) (A) (A) (A) (A) (A) (A) (A) (A) (A) (A) (A)
                 (A) (A) (A) (A) (A) (A) (A) (A) (A) (A) (A) (A)
                 (A) (A) (A) (A) (A) (A) (A) (A) (A) (A) (A) (A)
                 (A) (A) (A) (A) (A) (A) (A) (A) (A) (A) (A) (A)
                 (A) (A) (A) (A) (A) (A) (A) (A) (A) (A) (A) (A)
                 (A) (A) (A) (A) (A) (A) (A) (A) (A) (A) (A) (A)
                 (A) (A) (A) (A) (A) (A) (A) (A) (A) (A) (A) (A)
                 (A) (A) (A) (A) (A) (A) (A) (A) (A) (A) (A) (A)
                 (A) (A) (A) (A) (A) (A) (A) (A) (A) (A) (A) (A)
                 (A) (A) (A) (A) (A) (A) (A) (A) (A) (A) (A) (A)
                 (A) (A) (A) (A) (A) (A) (A) (A) (A) (A) (A) (A)
                 (A) (A) (A) (A) (A) (A) (A) (A) (A) (A) (A) (A)
                 (A) (A) (A) (A) (A) (A) (A) (A) (A) (A) (A) (A)
                 (A) (A) (A) (A) (A) (A) (A) (A) (A) (A) (A) (A)
                 (A) (A) (A) (A) (A) (A) (A) (A) (A) (A) (A) (A)
                 (A) (A) (A) (A) (A) (A) (A) (A) (A) (A) (A) (A)
                 (A) (A) (A) (A) (A) (A) (A) (A) (A) (A) (A) (A)
                 (A) (A) (A) (A) (A) (A) (A) (A) (A) (A) (A) (A)
                 (A) (A) (A) (A) (A) (A) (A) (A) (A) (A) (A) (A)
                 (A) (A) (A) (A) (A) (A) (A) (A) (A) (A) (A) (A)
                 (A) (A) (A) (A) (A) (A) (A) (A) (A) (A) (A) (A)
                 (A) (A) (A) (A) (A) (A) (A) (A) (A) (A) (A) (A)
                 (A) (A) (A) (A) (A) (A) (A) (A) (A) (A) (A) (A)
                 (A) (A) (A) (A) (A) (A) (A) (A) (A) (A) (A) (A)
                 (A) (A) (A) (A) (A) (A) (A) (A) (A) (A) (A) (A)
                 (A) (A) (A) (A) (A) (A) (A) (A) (A) (A) (A) (A)
                 (A) (A) (A) (A) (A) (A) (A) (A) (A) (A) (A) (A)
                 (A) (A) (A) (A) (A) (A) (A) (A) (A) (A) (A) (A)
                 (A) (A) (A) (A) (A) (A) (A) (A) (A) (A) (A) (A)
                 (A) (A) (A) (A) (A) (A) (A) (A) (A) (A) (A) (A)
                 (A) (A) (A) (A) (A) (A) (A) (A) (A) (A) (A) (A)
                 (A) (A) (A) (A) (A) (A) (A) (A) (A) (A) (A) (A)
                 (A) (A) (A) (A) (A) (A) (A) (A) (A) (A) (A) (A)
                 (A) (A) (A) (A) (A) (A) (A) (A) (A) (A) (A) (A)
                 (A) (A) (A) (A) (A) (A) (A) (A) (A) (A) (A) (A)
                 (A) (A) (A) (A) (A) (A) (A) (A) (A) (A) (A) (A)
                 (A) (A) (A) (A) (A) (A) (A) (A)
 The electronic state of the initial guess is 1-A.
 Requested convergence on RMS density matrix=1.00D-08 within 128 cycles.
 Requested convergence on MAX density matrix=1.00D-06.
 Requested convergence on             energy=1.00D-06.
 No special actions if energy rises.
 FoFJK:  IHMeth= 1 ICntrl=     0 DoSepK=T KAlg= 1 I1Cent= 0 FoldK=F
 FoFJK:  IHMeth= 1 ICntrl=     0 DoSepK=T KAlg= 1 I1Cent= 0 FoldK=F
 FoFJK:  IHMeth= 1 ICntrl=     0 DoSepK=T KAlg= 1 I1Cent= 0 FoldK=F
 FoFJK:  IHMeth= 1 ICntrl=     0 DoSepK=T KAlg= 1 I1Cent= 0 FoldK=F
 FoFJK:  IHMeth= 1 ICntrl=     0 DoSepK=T KAlg= 1 I1Cent= 0 FoldK=F
 FoFJK:  IHMeth= 1 ICntrl=     0 DoSepK=T KAlg= 1 I1Cent= 0 FoldK=F
 FoFJK:  IHMeth= 1 ICntrl=     0 DoSepK=T KAlg= 1 I1Cent= 0 FoldK=F
 FoFJK:  IHMeth= 1 ICntrl=     0 DoSepK=T KAlg= 1 I1Cent= 0 FoldK=F
 FoFJK:  IHMeth= 1 ICntrl=     0 DoSepK=T KAlg= 1 I1Cent= 0 FoldK=F
 FoFJK:  IHMeth= 1 ICntrl=     0 DoSepK=T KAlg= 1 I1Cent= 0 FoldK=F
 FoFJK:  IHMeth= 1 ICntrl=     0 DoSepK=T KAlg= 1 I1Cent= 0 FoldK=F
 FoFJK:  IHMeth= 1 ICntrl=     0 DoSepK=T KAlg= 1 I1Cent= 0 FoldK=F
 FoFJK:  IHMeth= 1 ICntrl=     0 DoSepK=T KAlg= 1 I1Cent= 0 FoldK=F
 FoFJK:  IHMeth= 1 ICntrl=     0 DoSepK=T KAlg= 1 I1Cent= 0 FoldK=F
 Error on total polarization charges =  0.01692
 SCF Done:  E(RCAM-B3LYP) =  -9995.80311201     A.U. after   14 cycles
             Convg  =    0.2994D-08             -V/T =  2.0076
 ExpMin= 9.98D-02 ExpMax= 1.94D+04 ExpMxC= 2.91D+03 IAcc=3 IRadAn=         5 AccDes= 0.00D+00
 HarFok:  IExCor=  205 AccDes= 0.00D+00 IRadAn=         5 IDoV=-2
 ScaDFX=  1.000000  1.000000  1.000000  1.000000
 Range of M.O.s used for correlation:   183  2586
 NBasis=  2586 NAE=   610 NBE=   610 NFC=   182 NFV=     0
 NROrb=   2404 NOA=   428 NOB=   428 NVA=  1976 NVB=  1976
 Would need an additional************ words for in-memory AO integral storage.
 NEqPCM:  Using non-equilibrium solvation (IEInf=1, Eps=  78.3553, EpsInf=   1.7778)
 Orbital symmetries:
       Occupied  (A) (A) (A) (A) (A) (A) (A) (A) (A) (A) (A) (A)
                 (A) (A) (A) (A) (A) (A) (A) (A) (A) (A) (A) (A)
                 (A) (A) (A) (A) (A) (A) (A) (A) (A) (A) (A) (A)
                 (A) (A) (A) (A) (A) (A) (A) (A) (A) (A) (A) (A)
                 (A) (A) (A) (A) (A) (A) (A) (A) (A) (A) (A) (A)
                 (A) (A) (A) (A) (A) (A) (A) (A) (A) (A) (A) (A)
                 (A) (A) (A) (A) (A) (A) (A) (A) (A) (A) (A) (A)
                 (A) (A) (A) (A) (A) (A) (A) (A) (A) (A) (A) (A)
                 (A) (A) (A) (A) (A) (A) (A) (A) (A) (A) (A) (A)
                 (A) (A) (A) (A) (A) (A) (A) (A) (A) (A) (A) (A)
                 (A) (A) (A) (A) (A) (A) (A) (A) (A) (A) (A) (A)
                 (A) (A) (A) (A) (A) (A) (A) (A) (A) (A) (A) (A)
                 (A) (A) (A) (A) (A) (A) (A) (A) (A) (A) (A) (A)
                 (A) (A) (A) (A) (A) (A) (A) (A) (A) (A) (A) (A)
                 (A) (A) (A) (A) (A) (A) (A) (A) (A) (A) (A) (A)
                 (A) (A) (A) (A) (A) (A) (A) (A) (A) (A) (A) (A)
                 (A) (A) (A) (A) (A) (A) (A) (A) (A) (A) (A) (A)
                 (A) (A) (A) (A) (A) (A) (A) (A) (A) (A) (A) (A)
                 (A) (A) (A) (A) (A) (A) (A) (A) (A) (A) (A) (A)
                 (A) (A) (A) (A) (A) (A) (A) (A) (A) (A) (A) (A)
                 (A) (A) (A) (A) (A) (A) (A) (A) (A) (A) (A) (A)
                 (A) (A) (A) (A) (A) (A) (A) (A) (A) (A) (A) (A)
                 (A) (A) (A) (A) (A) (A) (A) (A) (A) (A) (A) (A)
                 (A) (A) (A) (A) (A) (A) (A) (A) (A) (A) (A) (A)
                 (A) (A) (A) (A) (A) (A) (A) (A) (A) (A) (A) (A)
                 (A) (A) (A) (A) (A) (A) (A) (A) (A) (A) (A) (A)
                 (A) (A) (A) (A) (A) (A) (A) (A) (A) (A) (A) (A)
                 (A) (A) (A) (A) (A) (A) (A) (A) (A) (A) (A) (A)
                 (A) (A) (A) (A) (A) (A) (A) (A) (A) (A) (A) (A)
                 (A) (A) (A) (A) (A) (A) (A) (A) (A) (A) (A) (A)
                 (A) (A) (A) (A) (A) (A) (A) (A) (A) (A) (A) (A)
                 (A) (A) (A) (A) (A) (A) (A) (A) (A) (A) (A) (A)
                 (A) (A) (A) (A) (A) (A) (A) (A) (A) (A) (A) (A)
                 (A) (A) (A) (A) (A) (A) (A) (A) (A) (A) (A) (A)
                 (A) (A) (A) (A) (A) (A) (A) (A) (A) (A) (A) (A)
                 (A) (A) (A) (A) (A) (A) (A) (A) (A) (A) (A) (A)
                 (A) (A) (A) (A) (A) (A) (A) (A) (A) (A) (A) (A)
                 (A) (A) (A) (A) (A) (A) (A) (A) (A) (A) (A) (A)
                 (A) (A) (A) (A) (A) (A) (A) (A) (A) (A) (A) (A)
                 (A) (A) (A) (A) (A) (A) (A) (A) (A) (A) (A) (A)
                 (A) (A) (A) (A) (A) (A) (A) (A) (A) (A) (A) (A)
                 (A) (A) (A) (A) (A) (A) (A) (A) (A) (A) (A) (A)
                 (A) (A) (A) (A) (A) (A) (A) (A) (A) (A) (A) (A)
                 (A) (A) (A) (A) (A) (A) (A) (A) (A) (A) (A) (A)
                 (A) (A) (A) (A) (A) (A) (A) (A) (A) (A) (A) (A)
                 (A) (A) (A) (A) (A) (A) (A) (A) (A) (A) (A) (A)
                 (A) (A) (A) (A) (A) (A) (A) (A) (A) (A) (A) (A)
                 (A) (A) (A) (A) (A) (A) (A) (A) (A) (A) (A) (A)
                 (A) (A) (A) (A) (A) (A) (A) (A) (A) (A) (A) (A)
                 (A) (A) (A) (A) (A) (A) (A) (A) (A) (A) (A) (A)
                 (A) (A) (A) (A) (A) (A) (A) (A) (A) (A)
       Virtual   (A) (A) (A) (A) (A) (A) (A) (A) (A) (A) (A) (A)
                 (A) (A) (A) (A) (A) (A) (A) (A) (A) (A) (A) (A)
                 (A) (A) (A) (A) (A) (A) (A) (A) (A) (A) (A) (A)
                 (A) (A) (A) (A) (A) (A) (A) (A) (A) (A) (A) (A)
                 (A) (A) (A) (A) (A) (A) (A) (A) (A) (A) (A) (A)
                 (A) (A) (A) (A) (A) (A) (A) (A) (A) (A) (A) (A)
                 (A) (A) (A) (A) (A) (A) (A) (A) (A) (A) (A) (A)
                 (A) (A) (A) (A) (A) (A) (A) (A) (A) (A) (A) (A)
                 (A) (A) (A) (A) (A) (A) (A) (A) (A) (A) (A) (A)
                 (A) (A) (A) (A) (A) (A) (A) (A) (A) (A) (A) (A)
                 (A) (A) (A) (A) (A) (A) (A) (A) (A) (A) (A) (A)
                 (A) (A) (A) (A) (A) (A) (A) (A) (A) (A) (A) (A)
                 (A) (A) (A) (A) (A) (A) (A) (A) (A) (A) (A) (A)
                 (A) (A) (A) (A) (A) (A) (A) (A) (A) (A) (A) (A)
                 (A) (A) (A) (A) (A) (A) (A) (A) (A) (A) (A) (A)
                 (A) (A) (A) (A) (A) (A) (A) (A) (A) (A) (A) (A)
                 (A) (A) (A) (A) (A) (A) (A) (A) (A) (A) (A) (A)
                 (A) (A) (A) (A) (A) (A) (A) (A) (A) (A) (A) (A)
                 (A) (A) (A) (A) (A) (A) (A) (A) (A) (A) (A) (A)
                 (A) (A) (A) (A) (A) (A) (A) (A) (A) (A) (A) (A)
                 (A) (A) (A) (A) (A) (A) (A) (A) (A) (A) (A) (A)
                 (A) (A) (A) (A) (A) (A) (A) (A) (A) (A) (A) (A)
                 (A) (A) (A) (A) (A) (A) (A) (A) (A) (A) (A) (A)
                 (A) (A) (A) (A) (A) (A) (A) (A) (A) (A) (A) (A)
                 (A) (A) (A) (A) (A) (A) (A) (A) (A) (A) (A) (A)
                 (A) (A) (A) (A) (A) (A) (A) (A) (A) (A) (A) (A)
                 (A) (A) (A) (A) (A) (A) (A) (A) (A) (A) (A) (A)
                 (A) (A) (A) (A) (A) (A) (A) (A) (A) (A) (A) (A)
                 (A) (A) (A) (A) (A) (A) (A) (A) (A) (A) (A) (A)
                 (A) (A) (A) (A) (A) (A) (A) (A) (A) (A) (A) (A)
                 (A) (A) (A) (A) (A) (A) (A) (A) (A) (A) (A) (A)
                 (A) (A) (A) (A) (A) (A) (A) (A) (A) (A) (A) (A)
                 (A) (A) (A) (A) (A) (A) (A) (A) (A) (A) (A) (A)
                 (A) (A) (A) (A) (A) (A) (A) (A) (A) (A) (A) (A)
                 (A) (A) (A) (A) (A) (A) (A) (A) (A) (A) (A) (A)
                 (A) (A) (A) (A) (A) (A) (A) (A) (A) (A) (A) (A)
                 (A) (A) (A) (A) (A) (A) (A) (A) (A) (A) (A) (A)
                 (A) (A) (A) (A) (A) (A) (A) (A) (A) (A) (A) (A)
                 (A) (A) (A) (A) (A) (A) (A) (A) (A) (A) (A) (A)
                 (A) (A) (A) (A) (A) (A) (A) (A) (A) (A) (A) (A)
                 (A) (A) (A) (A) (A) (A) (A) (A) (A) (A) (A) (A)
                 (A) (A) (A) (A) (A) (A) (A) (A) (A) (A) (A) (A)
                 (A) (A) (A) (A) (A) (A) (A) (A) (A) (A) (A) (A)
                 (A) (A) (A) (A) (A) (A) (A) (A) (A) (A) (A) (A)
                 (A) (A) (A) (A) (A) (A) (A) (A) (A) (A) (A) (A)
                 (A) (A) (A) (A) (A) (A) (A) (A) (A) (A) (A) (A)
                 (A) (A) (A) (A) (A) (A) (A) (A) (A) (A) (A) (A)
                 (A) (A) (A) (A) (A) (A) (A) (A) (A) (A) (A) (A)
                 (A) (A) (A) (A) (A) (A) (A) (A) (A) (A) (A) (A)
                 (A) (A) (A) (A) (A) (A) (A) (A) (A) (A) (A) (A)
                 (A) (A) (A) (A) (A) (A) (A) (A) (A) (A) (A) (A)
                 (A) (A) (A) (A) (A) (A) (A) (A) (A) (A) (A) (A)
                 (A) (A) (A) (A) (A) (A) (A) (A) (A) (A) (A) (A)
                 (A) (A) (A) (A) (A) (A) (A) (A) (A) (A) (A) (A)
                 (A) (A) (A) (A) (A) (A) (A) (A) (A) (A) (A) (A)
                 (A) (A) (A) (A) (A) (A) (A) (A) (A) (A) (A) (A)
                 (A) (A) (A) (A) (A) (A) (A) (A) (A) (A) (A) (A)
                 (A) (A) (A) (A) (A) (A) (A) (A) (A) (A) (A) (A)
                 (A) (A) (A) (A) (A) (A) (A) (A) (A) (A) (A) (A)
                 (A) (A) (A) (A) (A) (A) (A) (A) (A) (A) (A) (A)
                 (A) (A) (A) (A) (A) (A) (A) (A) (A) (A) (A) (A)
                 (A) (A) (A) (A) (A) (A) (A) (A) (A) (A) (A) (A)
                 (A) (A) (A) (A) (A) (A) (A) (A) (A) (A) (A) (A)
                 (A) (A) (A) (A) (A) (A) (A) (A) (A) (A) (A) (A)
                 (A) (A) (A) (A) (A) (A) (A) (A) (A) (A) (A) (A)
                 (A) (A) (A) (A) (A) (A) (A) (A) (A) (A) (A) (A)
                 (A) (A) (A) (A) (A) (A) (A) (A) (A) (A) (A) (A)
                 (A) (A) (A) (A) (A) (A) (A) (A) (A) (A) (A) (A)
                 (A) (A) (A) (A) (A) (A) (A) (A) (A) (A) (A) (A)
                 (A) (A) (A) (A) (A) (A) (A) (A) (A) (A) (A) (A)
                 (A) (A) (A) (A) (A) (A) (A) (A) (A) (A) (A) (A)
                 (A) (A) (A) (A) (A) (A) (A) (A) (A) (A) (A) (A)
                 (A) (A) (A) (A) (A) (A) (A) (A) (A) (A) (A) (A)
                 (A) (A) (A) (A) (A) (A) (A) (A) (A) (A) (A) (A)
                 (A) (A) (A) (A) (A) (A) (A) (A) (A) (A) (A) (A)
                 (A) (A) (A) (A) (A) (A) (A) (A) (A) (A) (A) (A)
                 (A) (A) (A) (A) (A) (A) (A) (A) (A) (A) (A) (A)
                 (A) (A) (A) (A) (A) (A) (A) (A) (A) (A) (A) (A)
                 (A) (A) (A) (A) (A) (A) (A) (A) (A) (A) (A) (A)
                 (A) (A) (A) (A) (A) (A) (A) (A) (A) (A) (A) (A)
                 (A) (A) (A) (A) (A) (A) (A) (A) (A) (A) (A) (A)
                 (A) (A) (A) (A) (A) (A) (A) (A) (A) (A) (A) (A)
                 (A) (A) (A) (A) (A) (A) (A) (A) (A) (A) (A) (A)
                 (A) (A) (A) (A) (A) (A) (A) (A) (A) (A) (A) (A)
                 (A) (A) (A) (A) (A) (A) (A) (A) (A) (A) (A) (A)
                 (A) (A) (A) (A) (A) (A) (A) (A) (A) (A) (A) (A)
                 (A) (A) (A) (A) (A) (A) (A) (A) (A) (A) (A) (A)
                 (A) (A) (A) (A) (A) (A) (A) (A) (A) (A) (A) (A)
                 (A) (A) (A) (A) (A) (A) (A) (A) (A) (A) (A) (A)
                 (A) (A) (A) (A) (A) (A) (A) (A) (A) (A) (A) (A)
                 (A) (A) (A) (A) (A) (A) (A) (A) (A) (A) (A) (A)
                 (A) (A) (A) (A) (A) (A) (A) (A) (A) (A) (A) (A)
                 (A) (A) (A) (A) (A) (A) (A) (A) (A) (A) (A) (A)
                 (A) (A) (A) (A) (A) (A) (A) (A) (A) (A) (A) (A)
                 (A) (A) (A) (A) (A) (A) (A) (A) (A) (A) (A) (A)
                 (A) (A) (A) (A) (A) (A) (A) (A) (A) (A) (A) (A)
                 (A) (A) (A) (A) (A) (A) (A) (A) (A) (A) (A) (A)
                 (A) (A) (A) (A) (A) (A) (A) (A) (A) (A) (A) (A)
                 (A) (A) (A) (A) (A) (A) (A) (A) (A) (A) (A) (A)
                 (A) (A) (A) (A) (A) (A) (A) (A) (A) (A) (A) (A)
                 (A) (A) (A) (A) (A) (A) (A) (A) (A) (A) (A) (A)
                 (A) (A) (A) (A) (A) (A) (A) (A) (A) (A) (A) (A)
                 (A) (A) (A) (A) (A) (A) (A) (A) (A) (A) (A) (A)
                 (A) (A) (A) (A) (A) (A) (A) (A) (A) (A) (A) (A)
                 (A) (A) (A) (A) (A) (A) (A) (A) (A) (A) (A) (A)
                 (A) (A) (A) (A) (A) (A) (A) (A) (A) (A) (A) (A)
                 (A) (A) (A) (A) (A) (A) (A) (A) (A) (A) (A) (A)
                 (A) (A) (A) (A) (A) (A) (A) (A) (A) (A) (A) (A)
                 (A) (A) (A) (A) (A) (A) (A) (A) (A) (A) (A) (A)
                 (A) (A) (A) (A) (A) (A) (A) (A) (A) (A) (A) (A)
                 (A) (A) (A) (A) (A) (A) (A) (A) (A) (A) (A) (A)
                 (A) (A) (A) (A) (A) (A) (A) (A) (A) (A) (A) (A)
                 (A) (A) (A) (A) (A) (A) (A) (A) (A) (A) (A) (A)
                 (A) (A) (A) (A) (A) (A) (A) (A) (A) (A) (A) (A)
                 (A) (A) (A) (A) (A) (A) (A) (A) (A) (A) (A) (A)
                 (A) (A) (A) (A) (A) (A) (A) (A) (A) (A) (A) (A)
                 (A) (A) (A) (A) (A) (A) (A) (A) (A) (A) (A) (A)
                 (A) (A) (A) (A) (A) (A) (A) (A) (A) (A) (A) (A)
                 (A) (A) (A) (A) (A) (A) (A) (A) (A) (A) (A) (A)
                 (A) (A) (A) (A) (A) (A) (A) (A) (A) (A) (A) (A)
                 (A) (A) (A) (A) (A) (A) (A) (A) (A) (A) (A) (A)
                 (A) (A) (A) (A) (A) (A) (A) (A) (A) (A) (A) (A)
                 (A) (A) (A) (A) (A) (A) (A) (A) (A) (A) (A) (A)
                 (A) (A) (A) (A) (A) (A) (A) (A) (A) (A) (A) (A)
                 (A) (A) (A) (A) (A) (A) (A) (A) (A) (A) (A) (A)
                 (A) (A) (A) (A) (A) (A) (A) (A) (A) (A) (A) (A)
                 (A) (A) (A) (A) (A) (A) (A) (A) (A) (A) (A) (A)
                 (A) (A) (A) (A) (A) (A) (A) (A) (A) (A) (A) (A)
                 (A) (A) (A) (A) (A) (A) (A) (A) (A) (A) (A) (A)
                 (A) (A) (A) (A) (A) (A) (A) (A) (A) (A) (A) (A)
                 (A) (A) (A) (A) (A) (A) (A) (A) (A) (A) (A) (A)
                 (A) (A) (A) (A) (A) (A) (A) (A) (A) (A) (A) (A)
                 (A) (A) (A) (A) (A) (A) (A) (A) (A) (A) (A) (A)
                 (A) (A) (A) (A) (A) (A) (A) (A) (A) (A) (A) (A)
                 (A) (A) (A) (A) (A) (A) (A) (A) (A) (A) (A) (A)
                 (A) (A) (A) (A) (A) (A) (A) (A) (A) (A) (A) (A)
                 (A) (A) (A) (A) (A) (A) (A) (A) (A) (A) (A) (A)
                 (A) (A) (A) (A) (A) (A) (A) (A) (A) (A) (A) (A)
                 (A) (A) (A) (A) (A) (A) (A) (A) (A) (A) (A) (A)
                 (A) (A) (A) (A) (A) (A) (A) (A) (A) (A) (A) (A)
                 (A) (A) (A) (A) (A) (A) (A) (A) (A) (A) (A) (A)
                 (A) (A) (A) (A) (A) (A) (A) (A) (A) (A) (A) (A)
                 (A) (A) (A) (A) (A) (A) (A) (A) (A) (A) (A) (A)
                 (A) (A) (A) (A) (A) (A) (A) (A) (A) (A) (A) (A)
                 (A) (A) (A) (A) (A) (A) (A) (A) (A) (A) (A) (A)
                 (A) (A) (A) (A) (A) (A) (A) (A) (A) (A) (A) (A)
                 (A) (A) (A) (A) (A) (A) (A) (A) (A) (A) (A) (A)
                 (A) (A) (A) (A) (A) (A) (A) (A) (A) (A) (A) (A)
                 (A) (A) (A) (A) (A) (A) (A) (A) (A) (A) (A) (A)
                 (A) (A) (A) (A) (A) (A) (A) (A) (A) (A) (A) (A)
                 (A) (A) (A) (A) (A) (A) (A) (A) (A) (A) (A) (A)
                 (A) (A) (A) (A) (A) (A) (A) (A) (A) (A) (A) (A)
                 (A) (A) (A) (A) (A) (A) (A) (A) (A) (A) (A) (A)
                 (A) (A) (A) (A) (A) (A) (A) (A) (A) (A) (A) (A)
                 (A) (A) (A) (A) (A) (A) (A) (A) (A) (A) (A) (A)
                 (A) (A) (A) (A) (A) (A) (A) (A) (A) (A) (A) (A)
                 (A) (A) (A) (A) (A) (A) (A) (A) (A) (A) (A) (A)
                 (A) (A) (A) (A) (A) (A) (A) (A) (A) (A) (A) (A)
                 (A) (A) (A) (A) (A) (A) (A) (A) (A) (A) (A) (A)
                 (A) (A) (A) (A) (A) (A) (A) (A) (A) (A) (A) (A)
                 (A) (A) (A) (A) (A) (A) (A) (A) (A) (A) (A) (A)
                 (A) (A) (A) (A) (A) (A) (A) (A) (A) (A) (A) (A)
                 (A) (A) (A) (A) (A) (A) (A) (A) (A) (A) (A) (A)
                 (A) (A) (A) (A) (A) (A) (A) (A) (A) (A) (A) (A)
                 (A) (A) (A) (A) (A) (A) (A) (A)
   100 initial guesses have been made.
 Convergence on wavefunction:    0.001000000000000
 Iteration     1 Dimension   100 NMult   100
 CISAX will form    13 AO SS matrices at one time.
 FoFJK:  IHMeth= 1 ICntrl=     0 DoSepK=T KAlg= 1 I1Cent= 0 FoldK=F
 FoFJK:  IHMeth= 1 ICntrl=     0 DoSepK=T KAlg= 1 I1Cent= 0 FoldK=F
 FoFJK:  IHMeth= 1 ICntrl=     0 DoSepK=T KAlg= 1 I1Cent= 0 FoldK=F
 FoFJK:  IHMeth= 1 ICntrl=     0 DoSepK=T KAlg= 1 I1Cent= 0 FoldK=F
 FoFJK:  IHMeth= 1 ICntrl=     0 DoSepK=T KAlg= 1 I1Cent= 0 FoldK=F
 FoFJK:  IHMeth= 1 ICntrl=     0 DoSepK=T KAlg= 1 I1Cent= 0 FoldK=F
 FoFJK:  IHMeth= 1 ICntrl=     0 DoSepK=T KAlg= 1 I1Cent= 0 FoldK=F
 FoFJK:  IHMeth= 1 ICntrl=     0 DoSepK=T KAlg= 1 I1Cent= 0 FoldK=F
 FoFJK:  IHMeth= 1 ICntrl=     0 DoSepK=T KAlg= 1 I1Cent= 0 FoldK=F
 FoFJK:  IHMeth= 1 ICntrl=     0 DoSepK=T KAlg= 1 I1Cent= 0 FoldK=F
 FoFJK:  IHMeth= 1 ICntrl=     0 DoSepK=T KAlg= 1 I1Cent= 0 FoldK=F
 FoFJK:  IHMeth= 1 ICntrl=     0 DoSepK=T KAlg= 1 I1Cent= 0 FoldK=F
 FoFJK:  IHMeth= 1 ICntrl=     0 DoSepK=T KAlg= 1 I1Cent= 0 FoldK=F
 FoFJK:  IHMeth= 1 ICntrl=     0 DoSepK=T KAlg= 1 I1Cent= 0 FoldK=F
 FoFJK:  IHMeth= 1 ICntrl=     0 DoSepK=T KAlg= 1 I1Cent= 0 FoldK=F
 FoFJK:  IHMeth= 1 ICntrl=     0 DoSepK=T KAlg= 1 I1Cent= 0 FoldK=F
 New state      1 was old state      3
 New state      3 was old state     10
 New state      4 was old state      5
 New state      5 was old state      1
 New state      6 was old state     19
 New state      7 was old state      6
 New state      8 was old state     25
 New state      9 was old state     16
 New state     10 was old state      7
 New state     11 was old state     18
 New state     12 was old state     13
 New state     13 was old state      8
 New state     14 was old state      9
 New state     15 was old state     11
 New state     16 was old state     15
 New state     17 was old state     23
 New state     18 was old state     20
 No map to state     19
 New state     20 was old state     22
 No map to state     21
 No map to state     22
 No map to state     23
 No map to state     24
 No map to state     25
 Iteration     2 Dimension   150 NMult   150
 FoFJK:  IHMeth= 1 ICntrl=     0 DoSepK=T KAlg= 1 I1Cent= 0 FoldK=F
 FoFJK:  IHMeth= 1 ICntrl=     0 DoSepK=T KAlg= 1 I1Cent= 0 FoldK=F
 FoFJK:  IHMeth= 1 ICntrl=     0 DoSepK=T KAlg= 1 I1Cent= 0 FoldK=F
 FoFJK:  IHMeth= 1 ICntrl=     0 DoSepK=T KAlg= 1 I1Cent= 0 FoldK=F
 FoFJK:  IHMeth= 1 ICntrl=     0 DoSepK=T KAlg= 1 I1Cent= 0 FoldK=F
 FoFJK:  IHMeth= 1 ICntrl=     0 DoSepK=T KAlg= 1 I1Cent= 0 FoldK=F
 FoFJK:  IHMeth= 1 ICntrl=     0 DoSepK=T KAlg= 1 I1Cent= 0 FoldK=F
 FoFJK:  IHMeth= 1 ICntrl=     0 DoSepK=T KAlg= 1 I1Cent= 0 FoldK=F
 New state      1 was old state      2
 New state      2 was old state      3
 New state      3 was old state     17
 New state      4 was old state     16
 New state      5 was old state      9
 New state      6 was old state     11
 New state      7 was old state     13
 New state      8 was old state     15
 New state      9 was old state      1
 New state     10 was old state     25
 New state     11 was old state      4
 New state     12 was old state      7
 New state     13 was old state      5
 New state     14 was old state     10
 New state     15 was old state      8
 New state     16 was old state      6
 New state     17 was old state     24
 New state     19 was old state     14
 New state     20 was old state     12
 No map to state     21
 New state     22 was old state     23
 New state     23 was old state     20
 New state     24 was old state     19
 New state     25 was old state     21
 Iteration     3 Dimension   200 NMult   200
 FoFJK:  IHMeth= 1 ICntrl=     0 DoSepK=T KAlg= 1 I1Cent= 0 FoldK=F
 FoFJK:  IHMeth= 1 ICntrl=     0 DoSepK=T KAlg= 1 I1Cent= 0 FoldK=F
 FoFJK:  IHMeth= 1 ICntrl=     0 DoSepK=T KAlg= 1 I1Cent= 0 FoldK=F
 FoFJK:  IHMeth= 1 ICntrl=     0 DoSepK=T KAlg= 1 I1Cent= 0 FoldK=F
 FoFJK:  IHMeth= 1 ICntrl=     0 DoSepK=T KAlg= 1 I1Cent= 0 FoldK=F
 FoFJK:  IHMeth= 1 ICntrl=     0 DoSepK=T KAlg= 1 I1Cent= 0 FoldK=F
 FoFJK:  IHMeth= 1 ICntrl=     0 DoSepK=T KAlg= 1 I1Cent= 0 FoldK=F
 FoFJK:  IHMeth= 1 ICntrl=     0 DoSepK=T KAlg= 1 I1Cent= 0 FoldK=F
 New state      8 was old state     10
 New state      9 was old state      8
 New state     10 was old state      9
 New state     12 was old state     14
 New state     13 was old state     12
 New state     14 was old state     13
 New state     16 was old state     20
 New state     17 was old state     16
 New state     18 was old state     17
 New state     19 was old state     18
 New state     20 was old state     19
 No map to state     24
 New state     25 was old state     24
 Iteration     4 Dimension   250 NMult   250
 FoFJK:  IHMeth= 1 ICntrl=     0 DoSepK=T KAlg= 1 I1Cent= 0 FoldK=F
 FoFJK:  IHMeth= 1 ICntrl=     0 DoSepK=T KAlg= 1 I1Cent= 0 FoldK=F
 FoFJK:  IHMeth= 1 ICntrl=     0 DoSepK=T KAlg= 1 I1Cent= 0 FoldK=F
 FoFJK:  IHMeth= 1 ICntrl=     0 DoSepK=T KAlg= 1 I1Cent= 0 FoldK=F
 FoFJK:  IHMeth= 1 ICntrl=     0 DoSepK=T KAlg= 1 I1Cent= 0 FoldK=F
 FoFJK:  IHMeth= 1 ICntrl=     0 DoSepK=T KAlg= 1 I1Cent= 0 FoldK=F
 FoFJK:  IHMeth= 1 ICntrl=     0 DoSepK=T KAlg= 1 I1Cent= 0 FoldK=F
 FoFJK:  IHMeth= 1 ICntrl=     0 DoSepK=T KAlg= 1 I1Cent= 0 FoldK=F
 New state     12 was old state     14
 New state     13 was old state     12
 New state     14 was old state     16
 New state     15 was old state     13
 No map to state     16
 New state     17 was old state     19
 New state     18 was old state     22
 New state     19 was old state     24
 New state     20 was old state     15
 New state     21 was old state     17
 New state     22 was old state     18
 New state     23 was old state     20
 New state     24 was old state     21
 No map to state     25
 Iteration     5 Dimension   300 NMult   300
 FoFJK:  IHMeth= 1 ICntrl=     0 DoSepK=T KAlg= 1 I1Cent= 0 FoldK=F
 FoFJK:  IHMeth= 1 ICntrl=     0 DoSepK=T KAlg= 1 I1Cent= 0 FoldK=F
 FoFJK:  IHMeth= 1 ICntrl=     0 DoSepK=T KAlg= 1 I1Cent= 0 FoldK=F
 FoFJK:  IHMeth= 1 ICntrl=     0 DoSepK=T KAlg= 1 I1Cent= 0 FoldK=F
 FoFJK:  IHMeth= 1 ICntrl=     0 DoSepK=T KAlg= 1 I1Cent= 0 FoldK=F
 FoFJK:  IHMeth= 1 ICntrl=     0 DoSepK=T KAlg= 1 I1Cent= 0 FoldK=F
 FoFJK:  IHMeth= 1 ICntrl=     0 DoSepK=T KAlg= 1 I1Cent= 0 FoldK=F
 FoFJK:  IHMeth= 1 ICntrl=     0 DoSepK=T KAlg= 1 I1Cent= 0 FoldK=F
 New state      8 was old state     12
 New state      9 was old state      8
 New state     10 was old state      9
 New state     11 was old state     10
 New state     12 was old state     11
 New state     13 was old state     14
 New state     14 was old state     13
 New state     16 was old state     17
 New state     17 was old state     16
 Iteration     6 Dimension   350 NMult   350
 FoFJK:  IHMeth= 1 ICntrl=     0 DoSepK=T KAlg= 1 I1Cent= 0 FoldK=F
 FoFJK:  IHMeth= 1 ICntrl=     0 DoSepK=T KAlg= 1 I1Cent= 0 FoldK=F
 FoFJK:  IHMeth= 1 ICntrl=     0 DoSepK=T KAlg= 1 I1Cent= 0 FoldK=F
 FoFJK:  IHMeth= 1 ICntrl=     0 DoSepK=T KAlg= 1 I1Cent= 0 FoldK=F
 FoFJK:  IHMeth= 1 ICntrl=     0 DoSepK=T KAlg= 1 I1Cent= 0 FoldK=F
 FoFJK:  IHMeth= 1 ICntrl=     0 DoSepK=T KAlg= 1 I1Cent= 0 FoldK=F
 FoFJK:  IHMeth= 1 ICntrl=     0 DoSepK=T KAlg= 1 I1Cent= 0 FoldK=F
 FoFJK:  IHMeth= 1 ICntrl=     0 DoSepK=T KAlg= 1 I1Cent= 0 FoldK=F
 No map to state     24
 New state     25 was old state     24
 Iteration     7 Dimension   394 NMult   394
 FoFJK:  IHMeth= 1 ICntrl=     0 DoSepK=T KAlg= 1 I1Cent= 0 FoldK=F
 FoFJK:  IHMeth= 1 ICntrl=     0 DoSepK=T KAlg= 1 I1Cent= 0 FoldK=F
 FoFJK:  IHMeth= 1 ICntrl=     0 DoSepK=T KAlg= 1 I1Cent= 0 FoldK=F
 FoFJK:  IHMeth= 1 ICntrl=     0 DoSepK=T KAlg= 1 I1Cent= 0 FoldK=F
 FoFJK:  IHMeth= 1 ICntrl=     0 DoSepK=T KAlg= 1 I1Cent= 0 FoldK=F
 FoFJK:  IHMeth= 1 ICntrl=     0 DoSepK=T KAlg= 1 I1Cent= 0 FoldK=F
 New state     19 was old state     23
 New state     20 was old state     19
 New state     21 was old state     20
 New state     22 was old state     21
 No map to state     23
 New state     24 was old state     22
 New state     25 was old state     24
 Davidson failed to converge within maximum sub-space dimensions.
  Restart with updated initial guess:
 Iteration     1 Dimension    88 NMult   482
 FoFJK:  IHMeth= 1 ICntrl=     0 DoSepK=T KAlg= 1 I1Cent= 0 FoldK=F
 FoFJK:  IHMeth= 1 ICntrl=     0 DoSepK=T KAlg= 1 I1Cent= 0 FoldK=F
 FoFJK:  IHMeth= 1 ICntrl=     0 DoSepK=T KAlg= 1 I1Cent= 0 FoldK=F
 FoFJK:  IHMeth= 1 ICntrl=     0 DoSepK=T KAlg= 1 I1Cent= 0 FoldK=F
 FoFJK:  IHMeth= 1 ICntrl=     0 DoSepK=T KAlg= 1 I1Cent= 0 FoldK=F
 FoFJK:  IHMeth= 1 ICntrl=     0 DoSepK=T KAlg= 1 I1Cent= 0 FoldK=F
 FoFJK:  IHMeth= 1 ICntrl=     0 DoSepK=T KAlg= 1 I1Cent= 0 FoldK=F
 FoFJK:  IHMeth= 1 ICntrl=     0 DoSepK=T KAlg= 1 I1Cent= 0 FoldK=F
 FoFJK:  IHMeth= 1 ICntrl=     0 DoSepK=T KAlg= 1 I1Cent= 0 FoldK=F
 FoFJK:  IHMeth= 1 ICntrl=     0 DoSepK=T KAlg= 1 I1Cent= 0 FoldK=F
 FoFJK:  IHMeth= 1 ICntrl=     0 DoSepK=T KAlg= 1 I1Cent= 0 FoldK=F
 FoFJK:  IHMeth= 1 ICntrl=     0 DoSepK=T KAlg= 1 I1Cent= 0 FoldK=F
 FoFJK:  IHMeth= 1 ICntrl=     0 DoSepK=T KAlg= 1 I1Cent= 0 FoldK=F
 FoFJK:  IHMeth= 1 ICntrl=     0 DoSepK=T KAlg= 1 I1Cent= 0 FoldK=F
 New state     19 was old state     23
 New state     20 was old state     19
 New state     21 was old state     20
 New state     22 was old state     21
 New state     23 was old state     22
 Iteration     2 Dimension   138 NMult   532
 FoFJK:  IHMeth= 1 ICntrl=     0 DoSepK=T KAlg= 1 I1Cent= 0 FoldK=F
 FoFJK:  IHMeth= 1 ICntrl=     0 DoSepK=T KAlg= 1 I1Cent= 0 FoldK=F
 FoFJK:  IHMeth= 1 ICntrl=     0 DoSepK=T KAlg= 1 I1Cent= 0 FoldK=F
 FoFJK:  IHMeth= 1 ICntrl=     0 DoSepK=T KAlg= 1 I1Cent= 0 FoldK=F
 FoFJK:  IHMeth= 1 ICntrl=     0 DoSepK=T KAlg= 1 I1Cent= 0 FoldK=F
 FoFJK:  IHMeth= 1 ICntrl=     0 DoSepK=T KAlg= 1 I1Cent= 0 FoldK=F
 FoFJK:  IHMeth= 1 ICntrl=     0 DoSepK=T KAlg= 1 I1Cent= 0 FoldK=F
 FoFJK:  IHMeth= 1 ICntrl=     0 DoSepK=T KAlg= 1 I1Cent= 0 FoldK=F
 New state     18 was old state     19
 New state     19 was old state     18
 Iteration     3 Dimension   162 NMult   556
 FoFJK:  IHMeth= 1 ICntrl=     0 DoSepK=T KAlg= 1 I1Cent= 0 FoldK=F
 CalDSu:  requested number of processors reduced to:   7 ShMem   1 Linda.
 FoFJK:  IHMeth= 1 ICntrl=     0 DoSepK=T KAlg= 1 I1Cent= 0 FoldK=F
 New state     17 was old state     18
 New state     18 was old state     17
 Iteration     4 Dimension   170 NMult   564
 FoFJK:  IHMeth= 1 ICntrl=     0 DoSepK=T KAlg= 1 I1Cent= 0 FoldK=F
 FoFJK:  IHMeth= 1 ICntrl=     0 DoSepK=T KAlg= 1 I1Cent= 0 FoldK=F
 Iteration     5 Dimension   178 NMult   572
 FoFJK:  IHMeth= 1 ICntrl=     0 DoSepK=T KAlg= 1 I1Cent= 0 FoldK=F
 FoFJK:  IHMeth= 1 ICntrl=     0 DoSepK=T KAlg= 1 I1Cent= 0 FoldK=F
 Iteration     6 Dimension   184 NMult   578
 FoFJK:  IHMeth= 1 ICntrl=     0 DoSepK=T KAlg= 1 I1Cent= 0 FoldK=F
 FoFJK:  IHMeth= 1 ICntrl=     0 DoSepK=T KAlg= 1 I1Cent= 0 FoldK=F
 Iteration     7 Dimension   186 NMult   580
 FoFJK:  IHMeth= 1 ICntrl=     0 DoSepK=T KAlg= 1 I1Cent= 0 FoldK=F
 FoFJK:  IHMeth= 1 ICntrl=     0 DoSepK=T KAlg= 1 I1Cent= 0 FoldK=F
 Iteration     8 Dimension   188 NMult   582
 FoFJK:  IHMeth= 1 ICntrl=     0 DoSepK=T KAlg= 1 I1Cent= 0 FoldK=F
 FoFJK:  IHMeth= 1 ICntrl=     0 DoSepK=T KAlg= 1 I1Cent= 0 FoldK=F
 ***********************************************************************
 Excited states from <AA,BB:AA,BB> singles matrix:
 ***********************************************************************
 
 Ground to excited state transition densities written to RWF  633
 Ground to excited state transition electric dipole moments (Au):
       state          X           Y           Z        Dip. S.      Osc.
         1         0.5926     -0.5339      0.9927      1.6218      0.1987
         2         1.1055     -0.0787     -0.6073      1.5971      0.1959
         3         0.2958     -0.2830      0.8891      0.9581      0.1206
         4        -1.3734      0.5663      0.2533      2.2710      0.2865
         5         1.9035     -0.9177     -0.0202      4.4657      0.5795
         6         0.7303     -0.2935      1.2843      2.2691      0.2955
         7         0.2317     -0.0084     -0.4309      0.2394      0.0313
         8         0.1524     -0.0273     -0.0553      0.0270      0.0035
         9         1.0718     -0.3221     -0.0831      1.2594      0.1659
        10         0.4704     -0.0483     -0.6653      0.6662      0.0881
        11         0.6371     -0.0907     -0.8600      1.1536      0.1528
        12        -0.2211     -0.2085      0.4038      0.2554      0.0339
        13         0.1566      0.0055     -0.1092      0.0365      0.0049
        14        -0.3046     -0.4042      1.0904      1.4451      0.1929
        15         0.0871     -0.0558     -0.1272      0.0269      0.0036
        16        -0.0627      0.0166      0.1023      0.0147      0.0020
        17        -0.1923      0.0466     -0.1732      0.0692      0.0095
        18         0.1077     -0.0204     -0.0473      0.0143      0.0020
        19         0.0635     -0.1238     -0.0926      0.0279      0.0039
        20         0.0076     -0.0678     -0.0034      0.0047      0.0006
        21         0.2318     -0.0238     -0.1728      0.0841      0.0119
        22        -0.0883     -0.0403      0.1014      0.0197      0.0028
        23        -0.1516      0.0226     -0.0503      0.0260      0.0037
        24        -0.1115     -0.0152     -0.1163      0.0262      0.0038
        25        -0.0583      0.1099      0.1361      0.0340      0.0050
 Ground to excited state transition velocity dipole moments (Au):
       state          X           Y           Z        Dip. S.      Osc.
         1        -0.1013      0.0981     -0.1822      0.0531      0.1925
         2        -0.1939      0.0170      0.1105      0.0501      0.1816
         3        -0.0537      0.0540     -0.1707      0.0350      0.1234
         4         0.2562     -0.1057     -0.0533      0.0796      0.2805
         5        -0.3707      0.1794      0.0054      0.1696      0.5809
         6        -0.1434      0.0534     -0.2504      0.0861      0.2939
         7        -0.0483      0.0004      0.0805      0.0088      0.0300
         8        -0.0270      0.0130      0.0133      0.0011      0.0036
         9        -0.2003      0.0587      0.0116      0.0437      0.1474
        10        -0.0994      0.0118      0.1328      0.0277      0.0929
        11        -0.1296      0.0187      0.1694      0.0458      0.1538
        12         0.0384      0.0399     -0.0882      0.0108      0.0364
        13        -0.0327     -0.0097      0.0202      0.0016      0.0052
        14         0.0540      0.0836     -0.2126      0.0551      0.1834
        15        -0.0136      0.0202      0.0278      0.0014      0.0045
        16         0.0100     -0.0100     -0.0205      0.0006      0.0021
        17         0.0391     -0.0114      0.0360      0.0030      0.0095
        18        -0.0221      0.0025      0.0151      0.0007      0.0023
        19        -0.0133      0.0220      0.0192      0.0010      0.0033
        20        -0.0022      0.0114      0.0000      0.0001      0.0004
        21        -0.0493      0.0078      0.0394      0.0040      0.0127
        22         0.0222      0.0070     -0.0179      0.0009      0.0027
        23         0.0310     -0.0028      0.0055      0.0010      0.0031
        24         0.0250      0.0021      0.0291      0.0015      0.0046
        25         0.0143     -0.0237     -0.0254      0.0014      0.0043
 Ground to excited state transition magnetic dipole moments (Au):
       state          X           Y           Z
         1         0.2155      2.3958      2.3414
         2         0.8775      3.9206     -0.3662
         3         0.8225      0.2063     -2.7541
         4        -1.6384     -1.3930     -2.5973
         5         0.5262      3.0106      0.6658
         6        -2.2547      2.5549      1.7561
         7         0.9975     -1.0988      0.2516
         8         0.8345     -0.6349      0.3568
         9         1.0417      3.5365     -0.1489
        10        -1.9071      1.8078     -2.1112
        11        -0.2061     -0.4494      0.7734
        12         0.3267     -1.7994      0.1494
        13         0.0585      0.5458     -0.4960
        14         1.4843     -3.3124     -0.9495
        15         0.2658      0.6546     -0.6009
        16        -0.4921     -0.1498     -0.1939
        17        -0.1959      0.0195     -0.7748
        18         0.1353      0.3989      0.1410
        19        -0.3391      0.1792      0.4775
        20        -0.5855      0.3064     -0.2656
        21        -0.0466     -0.1904      0.0386
        22         0.0333     -0.1156      0.2474
        23        -0.2676     -0.3337      0.1899
        24        -0.1188     -0.3033      0.2464
        25        -0.5562      0.1478     -0.1135
 Ground to excited state transition velocity quadrupole moments (Au):
       state          XX          YY          ZZ          XY          XZ          YZ
         1        -1.3257      1.1900      0.4424     -0.5050     -1.6203     -0.0856
         2         1.3499     -0.6793     -0.1258      1.1801     -0.4660     -0.2284
         3         2.1675     -1.4253      1.9598      1.0746      1.2597     -0.0779
         4         1.7216     -1.3996      0.7656      1.4134     -1.1035     -0.7192
         5        -0.3489      0.2896     -1.0855      0.2211      1.6693     -1.6561
         6        -2.5338      1.1279     -0.7477     -0.4233     -3.6628     -0.5857
         7         2.9819      0.5431      1.1222     -1.9910      2.5074      0.3657
         8         0.5215      0.6595      0.1045     -0.7628      0.3650      0.1923
         9         0.7400     -0.4814      0.3183      0.5848      0.5568     -0.5863
        10         4.1274     -0.4935     -0.0064      1.0461     -2.7945     -1.0389
        11         1.3533      0.4659     -0.4474     -0.8277      0.1620      0.3937
        12        -3.2540     -0.1511      0.8330      1.0582      1.1475      0.0371
        13        -0.0463     -0.0001     -0.0895     -0.2303      0.2632      0.1843
        14        -2.5077     -0.8133      0.7424     -0.9265      3.1061      0.6676
        15         0.0522      0.0710     -0.1683      0.0496     -0.3981     -0.3751
        16        -0.3792      0.0911      0.0436     -0.0499      0.4286      0.2635
        17         0.9439     -0.0861      0.2234     -0.0734      0.6820      0.1933
        18         0.3422      0.1543     -0.2520     -0.4221      0.2692      0.1114
        19         0.0460     -0.2015     -0.1399      0.1299      0.3585     -0.0671
        20        -0.0393      0.0527      0.0526     -0.1129      0.0411      0.0799
        21        -0.2743     -0.1433     -0.1528     -0.0088      0.6404     -0.0478
        22         0.1708      0.1853      0.0997     -0.2026     -0.4419      0.1803
        23        -0.1567      0.1150     -0.1085     -0.2009     -0.3126     -0.0432
        24        -0.0985      0.1252     -0.3524     -0.2397     -0.3596     -0.2069
        25         0.0648     -0.3194      0.1648      0.0980     -0.3214     -0.0574
 <0|del|b> * <b|rxdel|0> + <0|del|b> * <b|delr+rdel|0>
 Rotatory Strengths (R) in cgs (10**-40 erg-esu-cm/Gauss)
       state          XX          YY          ZZ    R(velocity)
         1       113.9830  -1023.0308     87.6365   -273.8038
         2       316.2095   -570.4457   -299.3104   -184.5155
         3       430.4616   1149.1471     57.5826    545.7304
         4       175.0737   -729.0961     52.9437   -167.0262
         5       445.8292    765.1919     55.6900    422.2370
         6        -2.9525   -250.2686    326.2042     24.3277
         7      -255.5211    206.9661    -53.9255    -34.1601
         8       -33.0910    -23.1802    -37.5374    -31.2696
         9       321.8062   -178.4581   -153.8134     -3.4884
        10      -155.3847   -225.3973    133.0703    -82.5705
        11       -36.7083    439.3346    128.7848    177.1371
        12      -398.3711    167.4755    -26.4141    -85.7699
        13       -30.8298    -23.5566     -6.6590    -20.3485
        14      -243.4635    213.8247     47.3966      5.9193
        15        10.3929    -29.2150     -6.2328     -8.3516
        16        18.9641      1.1649    -18.1971      0.6439
        17       -39.3217    -43.4369    -39.8271    -40.8619
        18        -6.7293      5.2319      1.9291      0.1439
        19        13.1496     20.5770     26.2810     20.0026
        20         5.1199      1.8961      9.2018      5.4059
        21        -8.8347     10.8898      5.7513      2.6021
        22         2.4521     -5.4742    -11.8631     -4.9617
        23        -0.0022    -12.2699     -8.4175     -6.8965
        24         0.5162      9.8295      1.2844      3.8767
        25       -17.3649     -5.4582     -4.8467     -9.2233
 1/2[<0|r|b>*<b|rxdel|0> + (<0|rxdel|b>*<b|r|0>)*]
 Rotatory Strengths (R) in cgs (10**-40 erg-esu-cm/Gauss)
       state          XX          YY          ZZ     R(length)
         1       -90.3318    904.6176  -1643.7146   -276.4763
         2      -685.9710    218.0911   -157.2562   -208.3787
         3      -172.0448     41.2796   1731.6938    533.6429
         4     -1591.1570    557.8863    465.1728   -189.3660
         5      -708.2788   1953.6788      9.5225    418.3075
         6      1164.5065    530.3130  -1594.9758     33.2813
         7      -163.4691     -6.5351     76.6537    -31.1168
         8       -89.9308    -12.2663     13.9416    -29.4185
         9      -789.5262    805.6078     -8.7489      2.4443
        10       634.3413     61.7582   -993.2697    -99.0567
        11        92.8531    -28.8211    470.3399    178.1240
        12        51.0808   -265.3353    -42.6523    -85.6356
        13        -6.4814     -2.1256    -38.2995    -15.6355
        14       319.7580   -946.8112    732.1636     35.0368
        15       -16.3664     25.8345    -54.0346    -14.8555
        16       -21.8357      1.7582     14.0301     -2.0158
        17       -26.6402     -0.6420    -94.9258    -40.7360
        18       -10.3062      5.7474      4.7151      0.0521
        19        15.2167     15.6866     31.2800     20.7278
        20         3.1277     14.6970     -0.6421      5.7275
        21         7.6385     -3.2009      4.7226      3.0534
        22         2.0823     -3.2927    -17.7364     -6.3156
        23       -28.6779      5.3402      6.7523     -5.5285
        24        -9.3636     -3.2656     20.2586      2.5432
        25       -22.9210    -11.4879     10.9247     -7.8281
  1/2[<0|del|b>*<b|r|0> + (<0|r|b>*<b|del|0>)*] (Au)
       state          X           Y           Z        Dip. S.   Osc.(frdel)
         1        -0.0600     -0.0524     -0.1809      0.2933      0.1955
         2        -0.2144     -0.0013     -0.0671      0.2828      0.1885
         3        -0.0159     -0.0153     -0.1518      0.1830      0.1220
         4        -0.3518     -0.0598     -0.0135      0.4251      0.2834
         5        -0.7056     -0.1646     -0.0001      0.8703      0.5802
         6        -0.1048     -0.0157     -0.3216      0.4420      0.2947
         7        -0.0112      0.0000     -0.0347      0.0459      0.0306
         8        -0.0041     -0.0004     -0.0007      0.0052      0.0035
         9        -0.2147     -0.0189     -0.0010      0.2345      0.1564
        10        -0.0468     -0.0006     -0.0884      0.1357      0.0905
        11        -0.0826     -0.0017     -0.1457      0.2299      0.1533
        12        -0.0085     -0.0083     -0.0356      0.0524      0.0350
        13        -0.0051     -0.0001     -0.0022      0.0074      0.0049
        14        -0.0164     -0.0338     -0.2318      0.2820      0.1880
        15        -0.0012     -0.0011     -0.0035      0.0058      0.0039
        16        -0.0006     -0.0002     -0.0021      0.0029      0.0019
        17        -0.0075     -0.0005     -0.0062      0.0143      0.0095
        18        -0.0024     -0.0001     -0.0007      0.0032      0.0021
        19        -0.0008     -0.0027     -0.0018      0.0053      0.0036
        20         0.0000     -0.0008      0.0000      0.0008      0.0005
        21        -0.0114     -0.0002     -0.0068      0.0184      0.0123
        22        -0.0020     -0.0003     -0.0018      0.0041      0.0027
        23        -0.0047     -0.0001     -0.0003      0.0050      0.0034
        24        -0.0028      0.0000     -0.0034      0.0062      0.0041
        25        -0.0008     -0.0026     -0.0035      0.0069      0.0046

 Excitation energies and oscillator strengths:
 
 Excited State   1:      Singlet-A      5.0021 eV  247.86 nm  f=0.1987  <S**2>=0.000
     603 -> 612        0.14508
     604 -> 612        0.19152
     605 -> 612        0.15551
     605 -> 613       -0.24066
     605 -> 618       -0.12994
     609 -> 612       -0.10224
     609 -> 613        0.14278
     610 -> 612        0.33256
     610 -> 613       -0.31594
     610 -> 615       -0.11528
 This state for optimization and/or second-order correction.
 Total Energy, E(TD-HF/TD-KS) =  -9995.61928855    
 Copying the excited state density for this state as the 1-particle RhoCI density.
 
 Excited State   2:      Singlet-A      5.0058 eV  247.68 nm  f=0.1959  <S**2>=0.000
     603 -> 611        0.15937
     603 -> 614        0.15094
     603 -> 616        0.13272
     604 -> 614       -0.14215
     604 -> 616       -0.12537
     605 -> 611        0.10810
     606 -> 611        0.50971
     607 -> 611        0.19088
     609 -> 611        0.13059
 
 Excited State   3:      Singlet-A      5.1387 eV  241.27 nm  f=0.1206  <S**2>=0.000
     603 -> 611       -0.33126
     603 -> 612       -0.10436
     604 -> 611        0.34814
     606 -> 611        0.14334
     606 -> 614       -0.23216
     606 -> 616       -0.23309
     607 -> 614       -0.12120
 
 Excited State   4:      Singlet-A      5.1487 eV  240.81 nm  f=0.2865  <S**2>=0.000
     603 -> 611        0.11020
     603 -> 612       -0.28449
     603 -> 613       -0.19347
     604 -> 612       -0.28795
     604 -> 613       -0.19066
     605 -> 612        0.29243
     605 -> 613        0.11039
     609 -> 612       -0.20053
 
 Excited State   5:      Singlet-A      5.2963 eV  234.09 nm  f=0.5795  <S**2>=0.000
     605 -> 612        0.10899
     605 -> 613       -0.13480
     608 -> 615        0.11084
     608 -> 618       -0.13536
     609 -> 617        0.22588
     609 -> 618        0.16379
     610 -> 612       -0.10018
     610 -> 613        0.14884
     610 -> 616        0.13146
     610 -> 617        0.26049
     610 -> 618       -0.25720
     610 -> 620       -0.20269
 
 Excited State   6:      Singlet-A      5.3158 eV  233.24 nm  f=0.2955  <S**2>=0.000
     605 -> 615        0.13354
     608 -> 613       -0.21584
     608 -> 614        0.19151
     608 -> 615        0.40397
     609 -> 613       -0.11862
     609 -> 615        0.11495
     609 -> 617        0.16069
     610 -> 615       -0.17065
     610 -> 618        0.10519
 
 Excited State   7:      Singlet-A      5.3307 eV  232.58 nm  f=0.0313  <S**2>=0.000
     608 -> 614       -0.12028
     608 -> 615       -0.22000
     608 -> 617       -0.10705
     609 -> 615       -0.13064
     609 -> 616        0.11503
     609 -> 617        0.31597
     609 -> 618        0.12395
     609 -> 620       -0.14137
     609 -> 622        0.17171
     610 -> 613       -0.13810
     610 -> 618        0.16599
     610 -> 622        0.13613
 
 Excited State   8:      Singlet-A      5.3422 eV  232.08 nm  f=0.0035  <S**2>=0.000
     531 -> 612        0.11092
     563 -> 612       -0.15110
     567 -> 612        0.15274
     567 -> 613        0.10265
     572 -> 612        0.16354
     577 -> 612        0.14964
     578 -> 612        0.16777
     579 -> 612       -0.12056
     586 -> 612       -0.13473
     587 -> 612       -0.12578
     609 -> 617        0.11880
     610 -> 618        0.11752
 
 Excited State   9:      Singlet-A      5.3771 eV  230.58 nm  f=0.1659  <S**2>=0.000
     605 -> 620       -0.11969
     605 -> 622       -0.10844
     608 -> 620        0.12277
     608 -> 622        0.14111
     609 -> 622       -0.18826
     610 -> 617        0.11935
     610 -> 618       -0.18964
     610 -> 620        0.36947
     610 -> 622        0.14154
 
 Excited State  10:      Singlet-A      5.3989 eV  229.65 nm  f=0.0881  <S**2>=0.000
     606 -> 619       -0.10733
     607 -> 614       -0.28436
     607 -> 615        0.18198
     607 -> 616        0.30480
     607 -> 619        0.34575
     609 -> 611        0.10344
     609 -> 617       -0.12625
     609 -> 622        0.13175
 
 Excited State  11:      Singlet-A      5.4073 eV  229.29 nm  f=0.1528  <S**2>=0.000
     575 -> 615        0.13886
     605 -> 621        0.10950
     607 -> 619        0.12768
     608 -> 621        0.40967
     609 -> 611       -0.11941
     609 -> 617        0.16472
     609 -> 620        0.14042
     609 -> 622       -0.14807
     610 -> 621       -0.12342
 
 Excited State  12:      Singlet-A      5.4099 eV  229.18 nm  f=0.0339  <S**2>=0.000
     575 -> 615        0.11356
     605 -> 621        0.11032
     607 -> 619       -0.13855
     608 -> 620        0.14829
     608 -> 621        0.29286
     609 -> 611        0.14490
     609 -> 617       -0.20518
     609 -> 620       -0.10245
     609 -> 621        0.16497
     609 -> 622        0.15305
     610 -> 611        0.11692
     610 -> 618       -0.12088
     610 -> 622        0.14262
 
 Excited State  13:      Singlet-A      5.4346 eV  228.14 nm  f=0.0049  <S**2>=0.000
     567 -> 612        0.20760
     567 -> 613       -0.15584
     571 -> 612        0.11663
     571 -> 613       -0.10286
     572 -> 612       -0.14880
     572 -> 613        0.14648
     588 -> 612       -0.17334
     588 -> 613        0.15682
 
 Excited State  14:      Singlet-A      5.4483 eV  227.56 nm  f=0.1929  <S**2>=0.000
     606 -> 614       -0.10391
     606 -> 619       -0.12621
     607 -> 611       -0.10706
     607 -> 614        0.24541
     607 -> 615       -0.16064
     607 -> 616       -0.27353
     607 -> 619        0.43450
 
 Excited State  15:      Singlet-A      5.4661 eV  226.82 nm  f=0.0036  <S**2>=0.000
     530 -> 611        0.10453
     564 -> 611        0.20777
     565 -> 611       -0.13089
     566 -> 611       -0.13715
     568 -> 611        0.13084
     573 -> 611       -0.20835
     576 -> 611        0.11315
     589 -> 611        0.13813
 
 Excited State  16:      Singlet-A      5.4886 eV  225.90 nm  f=0.0020  <S**2>=0.000
     529 -> 611        0.10882
     566 -> 611        0.13307
     566 -> 614       -0.10238
     566 -> 616       -0.10829
     568 -> 611        0.18817
     569 -> 611       -0.15576
     569 -> 614        0.12179
     576 -> 611       -0.15140
     576 -> 614        0.11503
     576 -> 616        0.10984
     580 -> 611       -0.10219
     582 -> 611       -0.16846
     582 -> 614        0.11500
 
 Excited State  17:      Singlet-A      5.6106 eV  220.98 nm  f=0.0095  <S**2>=0.000
     584 -> 615       -0.17586
     585 -> 615       -0.13753
     586 -> 613       -0.18094
     586 -> 614        0.18744
     586 -> 615        0.37911
     587 -> 615        0.19406
 
 Excited State  18:      Singlet-A      5.6215 eV  220.55 nm  f=0.0020  <S**2>=0.000
     603 -> 611       -0.12852
     609 -> 611        0.44216
     609 -> 614        0.15782
     609 -> 616        0.16160
     609 -> 620        0.12534
     609 -> 622       -0.19339
     610 -> 611        0.24740
     610 -> 622       -0.10690
 
 Excited State  19:      Singlet-A      5.6480 eV  219.52 nm  f=0.0039  <S**2>=0.000
     580 -> 618        0.10534
     584 -> 613       -0.11060
     584 -> 618        0.16910
     585 -> 618        0.11358
     587 -> 618        0.12457
     590 -> 612        0.11939
     590 -> 613       -0.18091
     590 -> 617       -0.14547
     590 -> 618        0.27451
 
 Excited State  20:      Singlet-A      5.6812 eV  218.24 nm  f=0.0006  <S**2>=0.000
     570 -> 617        0.10074
     581 -> 617        0.16713
     583 -> 617        0.12645
     584 -> 617        0.12101
     586 -> 617        0.29547
     586 -> 618        0.11619
     587 -> 617       -0.31128
     587 -> 618       -0.12329
     588 -> 617        0.14233
 
 Excited State  21:      Singlet-A      5.7652 eV  215.06 nm  f=0.0119  <S**2>=0.000
     604 -> 612        0.12326
     604 -> 613        0.11606
     605 -> 612        0.17469
     605 -> 613        0.23706
     609 -> 613       -0.10034
     610 -> 612        0.42907
     610 -> 613        0.26593
 
 Excited State  22:      Singlet-A      5.8136 eV  213.27 nm  f=0.0028  <S**2>=0.000
     604 -> 612        0.11391
     605 -> 612        0.28499
     605 -> 613       -0.17663
     605 -> 618       -0.12215
     608 -> 612       -0.19992
     608 -> 613        0.14201
     608 -> 618        0.12795
     610 -> 612       -0.19076
     610 -> 613        0.25426
     610 -> 614       -0.10561
     610 -> 616       -0.14550
     610 -> 618        0.27427
 
 Excited State  23:      Singlet-A      5.8612 eV  211.54 nm  f=0.0037  <S**2>=0.000
     603 -> 611       -0.10616
     604 -> 614        0.11824
     604 -> 616        0.10428
     605 -> 611       -0.18008
     606 -> 611        0.15616
     606 -> 614        0.12661
     606 -> 616        0.11183
     608 -> 611        0.23542
     609 -> 611       -0.14726
     610 -> 611        0.44843
     610 -> 614       -0.10665
 
 Excited State  24:      Singlet-A      5.8782 eV  210.92 nm  f=0.0038  <S**2>=0.000
     603 -> 611       -0.22449
     604 -> 611        0.26671
     606 -> 611        0.19856
     606 -> 614        0.28378
     606 -> 616        0.24252
     610 -> 611       -0.22313
     610 -> 614        0.10647
 
 Excited State  25:      Singlet-A      5.9518 eV  208.31 nm  f=0.0050  <S**2>=0.000
     603 -> 612       -0.12684
     603 -> 613       -0.12417
     608 -> 612       -0.11862
     609 -> 612        0.54013
     609 -> 613        0.21100
     610 -> 612        0.14157
 SavETr:  write IOETrn=   770 NScale= 10 NData=  16 NLR=1 LETran=     460.

 **********************************************************************

            Population analysis using the SCF density.

 **********************************************************************

 Orbital symmetries:
       Occupied  (A) (A) (A) (A) (A) (A) (A) (A) (A) (A) (A) (A)
                 (A) (A) (A) (A) (A) (A) (A) (A) (A) (A) (A) (A)
                 (A) (A) (A) (A) (A) (A) (A) (A) (A) (A) (A) (A)
                 (A) (A) (A) (A) (A) (A) (A) (A) (A) (A) (A) (A)
                 (A) (A) (A) (A) (A) (A) (A) (A) (A) (A) (A) (A)
                 (A) (A) (A) (A) (A) (A) (A) (A) (A) (A) (A) (A)
                 (A) (A) (A) (A) (A) (A) (A) (A) (A) (A) (A) (A)
                 (A) (A) (A) (A) (A) (A) (A) (A) (A) (A) (A) (A)
                 (A) (A) (A) (A) (A) (A) (A) (A) (A) (A) (A) (A)
                 (A) (A) (A) (A) (A) (A) (A) (A) (A) (A) (A) (A)
                 (A) (A) (A) (A) (A) (A) (A) (A) (A) (A) (A) (A)
                 (A) (A) (A) (A) (A) (A) (A) (A) (A) (A) (A) (A)
                 (A) (A) (A) (A) (A) (A) (A) (A) (A) (A) (A) (A)
                 (A) (A) (A) (A) (A) (A) (A) (A) (A) (A) (A) (A)
                 (A) (A) (A) (A) (A) (A) (A) (A) (A) (A) (A) (A)
                 (A) (A) (A) (A) (A) (A) (A) (A) (A) (A) (A) (A)
                 (A) (A) (A) (A) (A) (A) (A) (A) (A) (A) (A) (A)
                 (A) (A) (A) (A) (A) (A) (A) (A) (A) (A) (A) (A)
                 (A) (A) (A) (A) (A) (A) (A) (A) (A) (A) (A) (A)
                 (A) (A) (A) (A) (A) (A) (A) (A) (A) (A) (A) (A)
                 (A) (A) (A) (A) (A) (A) (A) (A) (A) (A) (A) (A)
                 (A) (A) (A) (A) (A) (A) (A) (A) (A) (A) (A) (A)
                 (A) (A) (A) (A) (A) (A) (A) (A) (A) (A) (A) (A)
                 (A) (A) (A) (A) (A) (A) (A) (A) (A) (A) (A) (A)
                 (A) (A) (A) (A) (A) (A) (A) (A) (A) (A) (A) (A)
                 (A) (A) (A) (A) (A) (A) (A) (A) (A) (A) (A) (A)
                 (A) (A) (A) (A) (A) (A) (A) (A) (A) (A) (A) (A)
                 (A) (A) (A) (A) (A) (A) (A) (A) (A) (A) (A) (A)
                 (A) (A) (A) (A) (A) (A) (A) (A) (A) (A) (A) (A)
                 (A) (A) (A) (A) (A) (A) (A) (A) (A) (A) (A) (A)
                 (A) (A) (A) (A) (A) (A) (A) (A) (A) (A) (A) (A)
                 (A) (A) (A) (A) (A) (A) (A) (A) (A) (A) (A) (A)
                 (A) (A) (A) (A) (A) (A) (A) (A) (A) (A) (A) (A)
                 (A) (A) (A) (A) (A) (A) (A) (A) (A) (A) (A) (A)
                 (A) (A) (A) (A) (A) (A) (A) (A) (A) (A) (A) (A)
                 (A) (A) (A) (A) (A) (A) (A) (A) (A) (A) (A) (A)
                 (A) (A) (A) (A) (A) (A) (A) (A) (A) (A) (A) (A)
                 (A) (A) (A) (A) (A) (A) (A) (A) (A) (A) (A) (A)
                 (A) (A) (A) (A) (A) (A) (A) (A) (A) (A) (A) (A)
                 (A) (A) (A) (A) (A) (A) (A) (A) (A) (A) (A) (A)
                 (A) (A) (A) (A) (A) (A) (A) (A) (A) (A) (A) (A)
                 (A) (A) (A) (A) (A) (A) (A) (A) (A) (A) (A) (A)
                 (A) (A) (A) (A) (A) (A) (A) (A) (A) (A) (A) (A)
                 (A) (A) (A) (A) (A) (A) (A) (A) (A) (A) (A) (A)
                 (A) (A) (A) (A) (A) (A) (A) (A) (A) (A) (A) (A)
                 (A) (A) (A) (A) (A) (A) (A) (A) (A) (A) (A) (A)
                 (A) (A) (A) (A) (A) (A) (A) (A) (A) (A) (A) (A)
                 (A) (A) (A) (A) (A) (A) (A) (A) (A) (A) (A) (A)
                 (A) (A) (A) (A) (A) (A) (A) (A) (A) (A) (A) (A)
                 (A) (A) (A) (A) (A) (A) (A) (A) (A) (A) (A) (A)
                 (A) (A) (A) (A) (A) (A) (A) (A) (A) (A)
       Virtual   (A) (A) (A) (A) (A) (A) (A) (A) (A) (A) (A) (A)
                 (A) (A) (A) (A) (A) (A) (A) (A) (A) (A) (A) (A)
                 (A) (A) (A) (A) (A) (A) (A) (A) (A) (A) (A) (A)
                 (A) (A) (A) (A) (A) (A) (A) (A) (A) (A) (A) (A)
                 (A) (A) (A) (A) (A) (A) (A) (A) (A) (A) (A) (A)
                 (A) (A) (A) (A) (A) (A) (A) (A) (A) (A) (A) (A)
                 (A) (A) (A) (A) (A) (A) (A) (A) (A) (A) (A) (A)
                 (A) (A) (A) (A) (A) (A) (A) (A) (A) (A) (A) (A)
                 (A) (A) (A) (A) (A) (A) (A) (A) (A) (A) (A) (A)
                 (A) (A) (A) (A) (A) (A) (A) (A) (A) (A) (A) (A)
                 (A) (A) (A) (A) (A) (A) (A) (A) (A) (A) (A) (A)
                 (A) (A) (A) (A) (A) (A) (A) (A) (A) (A) (A) (A)
                 (A) (A) (A) (A) (A) (A) (A) (A) (A) (A) (A) (A)
                 (A) (A) (A) (A) (A) (A) (A) (A) (A) (A) (A) (A)
                 (A) (A) (A) (A) (A) (A) (A) (A) (A) (A) (A) (A)
                 (A) (A) (A) (A) (A) (A) (A) (A) (A) (A) (A) (A)
                 (A) (A) (A) (A) (A) (A) (A) (A) (A) (A) (A) (A)
                 (A) (A) (A) (A) (A) (A) (A) (A) (A) (A) (A) (A)
                 (A) (A) (A) (A) (A) (A) (A) (A) (A) (A) (A) (A)
                 (A) (A) (A) (A) (A) (A) (A) (A) (A) (A) (A) (A)
                 (A) (A) (A) (A) (A) (A) (A) (A) (A) (A) (A) (A)
                 (A) (A) (A) (A) (A) (A) (A) (A) (A) (A) (A) (A)
                 (A) (A) (A) (A) (A) (A) (A) (A) (A) (A) (A) (A)
                 (A) (A) (A) (A) (A) (A) (A) (A) (A) (A) (A) (A)
                 (A) (A) (A) (A) (A) (A) (A) (A) (A) (A) (A) (A)
                 (A) (A) (A) (A) (A) (A) (A) (A) (A) (A) (A) (A)
                 (A) (A) (A) (A) (A) (A) (A) (A) (A) (A) (A) (A)
                 (A) (A) (A) (A) (A) (A) (A) (A) (A) (A) (A) (A)
                 (A) (A) (A) (A) (A) (A) (A) (A) (A) (A) (A) (A)
                 (A) (A) (A) (A) (A) (A) (A) (A) (A) (A) (A) (A)
                 (A) (A) (A) (A) (A) (A) (A) (A) (A) (A) (A) (A)
                 (A) (A) (A) (A) (A) (A) (A) (A) (A) (A) (A) (A)
                 (A) (A) (A) (A) (A) (A) (A) (A) (A) (A) (A) (A)
                 (A) (A) (A) (A) (A) (A) (A) (A) (A) (A) (A) (A)
                 (A) (A) (A) (A) (A) (A) (A) (A) (A) (A) (A) (A)
                 (A) (A) (A) (A) (A) (A) (A) (A) (A) (A) (A) (A)
                 (A) (A) (A) (A) (A) (A) (A) (A) (A) (A) (A) (A)
                 (A) (A) (A) (A) (A) (A) (A) (A) (A) (A) (A) (A)
                 (A) (A) (A) (A) (A) (A) (A) (A) (A) (A) (A) (A)
                 (A) (A) (A) (A) (A) (A) (A) (A) (A) (A) (A) (A)
                 (A) (A) (A) (A) (A) (A) (A) (A) (A) (A) (A) (A)
                 (A) (A) (A) (A) (A) (A) (A) (A) (A) (A) (A) (A)
                 (A) (A) (A) (A) (A) (A) (A) (A) (A) (A) (A) (A)
                 (A) (A) (A) (A) (A) (A) (A) (A) (A) (A) (A) (A)
                 (A) (A) (A) (A) (A) (A) (A) (A) (A) (A) (A) (A)
                 (A) (A) (A) (A) (A) (A) (A) (A) (A) (A) (A) (A)
                 (A) (A) (A) (A) (A) (A) (A) (A) (A) (A) (A) (A)
                 (A) (A) (A) (A) (A) (A) (A) (A) (A) (A) (A) (A)
                 (A) (A) (A) (A) (A) (A) (A) (A) (A) (A) (A) (A)
                 (A) (A) (A) (A) (A) (A) (A) (A) (A) (A) (A) (A)
                 (A) (A) (A) (A) (A) (A) (A) (A) (A) (A) (A) (A)
                 (A) (A) (A) (A) (A) (A) (A) (A) (A) (A) (A) (A)
                 (A) (A) (A) (A) (A) (A) (A) (A) (A) (A) (A) (A)
                 (A) (A) (A) (A) (A) (A) (A) (A) (A) (A) (A) (A)
                 (A) (A) (A) (A) (A) (A) (A) (A) (A) (A) (A) (A)
                 (A) (A) (A) (A) (A) (A) (A) (A) (A) (A) (A) (A)
                 (A) (A) (A) (A) (A) (A) (A) (A) (A) (A) (A) (A)
                 (A) (A) (A) (A) (A) (A) (A) (A) (A) (A) (A) (A)
                 (A) (A) (A) (A) (A) (A) (A) (A) (A) (A) (A) (A)
                 (A) (A) (A) (A) (A) (A) (A) (A) (A) (A) (A) (A)
                 (A) (A) (A) (A) (A) (A) (A) (A) (A) (A) (A) (A)
                 (A) (A) (A) (A) (A) (A) (A) (A) (A) (A) (A) (A)
                 (A) (A) (A) (A) (A) (A) (A) (A) (A) (A) (A) (A)
                 (A) (A) (A) (A) (A) (A) (A) (A) (A) (A) (A) (A)
                 (A) (A) (A) (A) (A) (A) (A) (A) (A) (A) (A) (A)
                 (A) (A) (A) (A) (A) (A) (A) (A) (A) (A) (A) (A)
                 (A) (A) (A) (A) (A) (A) (A) (A) (A) (A) (A) (A)
                 (A) (A) (A) (A) (A) (A) (A) (A) (A) (A) (A) (A)
                 (A) (A) (A) (A) (A) (A) (A) (A) (A) (A) (A) (A)
                 (A) (A) (A) (A) (A) (A) (A) (A) (A) (A) (A) (A)
                 (A) (A) (A) (A) (A) (A) (A) (A) (A) (A) (A) (A)
                 (A) (A) (A) (A) (A) (A) (A) (A) (A) (A) (A) (A)
                 (A) (A) (A) (A) (A) (A) (A) (A) (A) (A) (A) (A)
                 (A) (A) (A) (A) (A) (A) (A) (A) (A) (A) (A) (A)
                 (A) (A) (A) (A) (A) (A) (A) (A) (A) (A) (A) (A)
                 (A) (A) (A) (A) (A) (A) (A) (A) (A) (A) (A) (A)
                 (A) (A) (A) (A) (A) (A) (A) (A) (A) (A) (A) (A)
                 (A) (A) (A) (A) (A) (A) (A) (A) (A) (A) (A) (A)
                 (A) (A) (A) (A) (A) (A) (A) (A) (A) (A) (A) (A)
                 (A) (A) (A) (A) (A) (A) (A) (A) (A) (A) (A) (A)
                 (A) (A) (A) (A) (A) (A) (A) (A) (A) (A) (A) (A)
                 (A) (A) (A) (A) (A) (A) (A) (A) (A) (A) (A) (A)
                 (A) (A) (A) (A) (A) (A) (A) (A) (A) (A) (A) (A)
                 (A) (A) (A) (A) (A) (A) (A) (A) (A) (A) (A) (A)
                 (A) (A) (A) (A) (A) (A) (A) (A) (A) (A) (A) (A)
                 (A) (A) (A) (A) (A) (A) (A) (A) (A) (A) (A) (A)
                 (A) (A) (A) (A) (A) (A) (A) (A) (A) (A) (A) (A)
                 (A) (A) (A) (A) (A) (A) (A) (A) (A) (A) (A) (A)
                 (A) (A) (A) (A) (A) (A) (A) (A) (A) (A) (A) (A)
                 (A) (A) (A) (A) (A) (A) (A) (A) (A) (A) (A) (A)
                 (A) (A) (A) (A) (A) (A) (A) (A) (A) (A) (A) (A)
                 (A) (A) (A) (A) (A) (A) (A) (A) (A) (A) (A) (A)
                 (A) (A) (A) (A) (A) (A) (A) (A) (A) (A) (A) (A)
                 (A) (A) (A) (A) (A) (A) (A) (A) (A) (A) (A) (A)
                 (A) (A) (A) (A) (A) (A) (A) (A) (A) (A) (A) (A)
                 (A) (A) (A) (A) (A) (A) (A) (A) (A) (A) (A) (A)
                 (A) (A) (A) (A) (A) (A) (A) (A) (A) (A) (A) (A)
                 (A) (A) (A) (A) (A) (A) (A) (A) (A) (A) (A) (A)
                 (A) (A) (A) (A) (A) (A) (A) (A) (A) (A) (A) (A)
                 (A) (A) (A) (A) (A) (A) (A) (A) (A) (A) (A) (A)
                 (A) (A) (A) (A) (A) (A) (A) (A) (A) (A) (A) (A)
                 (A) (A) (A) (A) (A) (A) (A) (A) (A) (A) (A) (A)
                 (A) (A) (A) (A) (A) (A) (A) (A) (A) (A) (A) (A)
                 (A) (A) (A) (A) (A) (A) (A) (A) (A) (A) (A) (A)
                 (A) (A) (A) (A) (A) (A) (A) (A) (A) (A) (A) (A)
                 (A) (A) (A) (A) (A) (A) (A) (A) (A) (A) (A) (A)
                 (A) (A) (A) (A) (A) (A) (A) (A) (A) (A) (A) (A)
                 (A) (A) (A) (A) (A) (A) (A) (A) (A) (A) (A) (A)
                 (A) (A) (A) (A) (A) (A) (A) (A) (A) (A) (A) (A)
                 (A) (A) (A) (A) (A) (A) (A) (A) (A) (A) (A) (A)
                 (A) (A) (A) (A) (A) (A) (A) (A) (A) (A) (A) (A)
                 (A) (A) (A) (A) (A) (A) (A) (A) (A) (A) (A) (A)
                 (A) (A) (A) (A) (A) (A) (A) (A) (A) (A) (A) (A)
                 (A) (A) (A) (A) (A) (A) (A) (A) (A) (A) (A) (A)
                 (A) (A) (A) (A) (A) (A) (A) (A) (A) (A) (A) (A)
                 (A) (A) (A) (A) (A) (A) (A) (A) (A) (A) (A) (A)
                 (A) (A) (A) (A) (A) (A) (A) (A) (A) (A) (A) (A)
                 (A) (A) (A) (A) (A) (A) (A) (A) (A) (A) (A) (A)
                 (A) (A) (A) (A) (A) (A) (A) (A) (A) (A) (A) (A)
                 (A) (A) (A) (A) (A) (A) (A) (A) (A) (A) (A) (A)
                 (A) (A) (A) (A) (A) (A) (A) (A) (A) (A) (A) (A)
                 (A) (A) (A) (A) (A) (A) (A) (A) (A) (A) (A) (A)
                 (A) (A) (A) (A) (A) (A) (A) (A) (A) (A) (A) (A)
                 (A) (A) (A) (A) (A) (A) (A) (A) (A) (A) (A) (A)
                 (A) (A) (A) (A) (A) (A) (A) (A) (A) (A) (A) (A)
                 (A) (A) (A) (A) (A) (A) (A) (A) (A) (A) (A) (A)
                 (A) (A) (A) (A) (A) (A) (A) (A) (A) (A) (A) (A)
                 (A) (A) (A) (A) (A) (A) (A) (A) (A) (A) (A) (A)
                 (A) (A) (A) (A) (A) (A) (A) (A) (A) (A) (A) (A)
                 (A) (A) (A) (A) (A) (A) (A) (A) (A) (A) (A) (A)
                 (A) (A) (A) (A) (A) (A) (A) (A) (A) (A) (A) (A)
                 (A) (A) (A) (A) (A) (A) (A) (A) (A) (A) (A) (A)
                 (A) (A) (A) (A) (A) (A) (A) (A) (A) (A) (A) (A)
                 (A) (A) (A) (A) (A) (A) (A) (A) (A) (A) (A) (A)
                 (A) (A) (A) (A) (A) (A) (A) (A) (A) (A) (A) (A)
                 (A) (A) (A) (A) (A) (A) (A) (A) (A) (A) (A) (A)
                 (A) (A) (A) (A) (A) (A) (A) (A) (A) (A) (A) (A)
                 (A) (A) (A) (A) (A) (A) (A) (A) (A) (A) (A) (A)
                 (A) (A) (A) (A) (A) (A) (A) (A) (A) (A) (A) (A)
                 (A) (A) (A) (A) (A) (A) (A) (A) (A) (A) (A) (A)
                 (A) (A) (A) (A) (A) (A) (A) (A) (A) (A) (A) (A)
                 (A) (A) (A) (A) (A) (A) (A) (A) (A) (A) (A) (A)
                 (A) (A) (A) (A) (A) (A) (A) (A) (A) (A) (A) (A)
                 (A) (A) (A) (A) (A) (A) (A) (A) (A) (A) (A) (A)
                 (A) (A) (A) (A) (A) (A) (A) (A) (A) (A) (A) (A)
                 (A) (A) (A) (A) (A) (A) (A) (A) (A) (A) (A) (A)
                 (A) (A) (A) (A) (A) (A) (A) (A) (A) (A) (A) (A)
                 (A) (A) (A) (A) (A) (A) (A) (A) (A) (A) (A) (A)
                 (A) (A) (A) (A) (A) (A) (A) (A) (A) (A) (A) (A)
                 (A) (A) (A) (A) (A) (A) (A) (A) (A) (A) (A) (A)
                 (A) (A) (A) (A) (A) (A) (A) (A) (A) (A) (A) (A)
                 (A) (A) (A) (A) (A) (A) (A) (A) (A) (A) (A) (A)
                 (A) (A) (A) (A) (A) (A) (A) (A) (A) (A) (A) (A)
                 (A) (A) (A) (A) (A) (A) (A) (A) (A) (A) (A) (A)
                 (A) (A) (A) (A) (A) (A) (A) (A) (A) (A) (A) (A)
                 (A) (A) (A) (A) (A) (A) (A) (A) (A) (A) (A) (A)
                 (A) (A) (A) (A) (A) (A) (A) (A) (A) (A) (A) (A)
                 (A) (A) (A) (A) (A) (A) (A) (A) (A) (A) (A) (A)
                 (A) (A) (A) (A) (A) (A) (A) (A) (A) (A) (A) (A)
                 (A) (A) (A) (A) (A) (A) (A) (A) (A) (A) (A) (A)
                 (A) (A) (A) (A) (A) (A) (A) (A) (A) (A) (A) (A)
                 (A) (A) (A) (A) (A) (A) (A) (A) (A) (A) (A) (A)
                 (A) (A) (A) (A) (A) (A) (A) (A) (A) (A) (A) (A)
                 (A) (A) (A) (A) (A) (A) (A) (A) (A) (A) (A) (A)
                 (A) (A) (A) (A) (A) (A) (A) (A)
 The electronic state is 1-A.
 Alpha  occ. eigenvalues --  -77.25930 -77.25072 -77.24915 -77.24869 -77.24764
 Alpha  occ. eigenvalues --  -77.24711 -19.23300 -19.23260 -19.23169 -19.22950
 Alpha  occ. eigenvalues --  -19.22891 -19.22704 -19.22530 -19.22365 -19.22128
 Alpha  occ. eigenvalues --  -19.22067 -19.22029 -19.21688 -19.21674 -19.21506
 Alpha  occ. eigenvalues --  -19.21428 -19.21277 -19.21261 -19.21140 -19.21103
 Alpha  occ. eigenvalues --  -19.21097 -19.21005 -19.20972 -19.20950 -19.20870
 Alpha  occ. eigenvalues --  -19.19955 -19.19763 -19.19672 -19.19546 -19.19546
 Alpha  occ. eigenvalues --  -19.19508 -19.19464 -19.19241 -19.14831 -19.14007
 Alpha  occ. eigenvalues --  -19.13698 -19.13646 -19.13548 -19.13502 -19.13498
 Alpha  occ. eigenvalues --  -19.13450 -19.13445 -19.13418 -19.13390 -19.13351
 Alpha  occ. eigenvalues --  -14.46964 -14.46962 -14.46765 -14.46669 -14.46526
 Alpha  occ. eigenvalues --  -14.46515 -14.46438 -14.46082 -14.44325 -14.43956
 Alpha  occ. eigenvalues --  -14.43716 -14.43408 -14.42029 -14.41500 -14.41445
 Alpha  occ. eigenvalues --  -14.40482 -14.40267 -14.40259 -14.40238 -14.40195
 Alpha  occ. eigenvalues --  -14.40164 -14.40159 -14.40057 -14.40025 -14.39916
 Alpha  occ. eigenvalues --  -14.39793 -14.39791 -14.39771 -10.40443 -10.40439
 Alpha  occ. eigenvalues --  -10.40292 -10.40042 -10.37480 -10.37347 -10.37154
 Alpha  occ. eigenvalues --  -10.36779 -10.36125 -10.36040 -10.35797 -10.35747
 Alpha  occ. eigenvalues --  -10.35393 -10.34995 -10.34868 -10.34846 -10.34646
 Alpha  occ. eigenvalues --  -10.34621 -10.34419 -10.34341 -10.33202 -10.33085
 Alpha  occ. eigenvalues --  -10.33063 -10.32942 -10.32934 -10.32924 -10.32836
 Alpha  occ. eigenvalues --  -10.32748 -10.32683 -10.32398 -10.32394 -10.32332
 Alpha  occ. eigenvalues --  -10.31572 -10.31510 -10.31470 -10.31458 -10.31152
 Alpha  occ. eigenvalues --  -10.30803 -10.30788 -10.30774 -10.30604 -10.30549
 Alpha  occ. eigenvalues --  -10.30532 -10.30394 -10.30387 -10.30328 -10.30211
 Alpha  occ. eigenvalues --  -10.30036 -10.30036 -10.30010 -10.29790 -10.29743
 Alpha  occ. eigenvalues --  -10.29712 -10.29664 -10.29629 -10.29574 -10.29562
 Alpha  occ. eigenvalues --  -10.29330 -10.29221 -10.29125 -10.28394 -10.28065
 Alpha  occ. eigenvalues --  -10.27959 -10.27917 -10.26732 -10.26683 -10.26594
 Alpha  occ. eigenvalues --  -10.25994 -10.25855 -10.25834 -10.25810 -10.25764
 Alpha  occ. eigenvalues --  -10.25613 -10.25102 -10.24907 -10.24889 -10.24829
 Alpha  occ. eigenvalues --  -10.24717 -10.24450 -10.23818  -6.70517  -6.69678
 Alpha  occ. eigenvalues --   -6.69530  -6.69483  -6.69376  -6.69329  -4.87092
 Alpha  occ. eigenvalues --   -4.86951  -4.86706  -4.86248  -4.86124  -4.86110
 Alpha  occ. eigenvalues --   -4.86057  -4.85960  -4.85951  -4.85918  -4.85905
 Alpha  occ. eigenvalues --   -4.85854  -4.85808  -4.85759  -4.85713  -4.85668
 Alpha  occ. eigenvalues --   -4.85563  -4.85515  -1.15937  -1.15809  -1.15651
 Alpha  occ. eigenvalues --   -1.15451  -1.15138  -1.15109  -1.14899  -1.14880
 Alpha  occ. eigenvalues --   -1.14034  -1.14013  -1.13836  -1.13814  -1.13139
 Alpha  occ. eigenvalues --   -1.12599  -1.12452  -1.12314  -1.12264  -1.12220
 Alpha  occ. eigenvalues --   -1.11925  -1.11654  -1.11636  -1.11502  -1.11457
 Alpha  occ. eigenvalues --   -1.11334  -1.11155  -1.11105  -1.10257  -1.10002
 Alpha  occ. eigenvalues --   -1.09854  -1.09648  -1.08499  -1.07935  -1.07905
 Alpha  occ. eigenvalues --   -1.07868  -1.07638  -1.07613  -1.06529  -1.06154
 Alpha  occ. eigenvalues --   -1.06108  -1.06083  -1.04861  -1.04828  -1.04722
 Alpha  occ. eigenvalues --   -1.04439  -1.01952  -1.01762  -1.01402  -1.01346
 Alpha  occ. eigenvalues --   -1.01180  -1.01138  -1.01103  -1.00973  -1.00945
 Alpha  occ. eigenvalues --   -1.00942  -0.99990  -0.99803  -0.99732  -0.99469
 Alpha  occ. eigenvalues --   -0.98013  -0.97608  -0.97345  -0.97330  -0.97271
 Alpha  occ. eigenvalues --   -0.97268  -0.97262  -0.97232  -0.97136  -0.97109
 Alpha  occ. eigenvalues --   -0.94144  -0.93849  -0.93779  -0.93607  -0.89037
 Alpha  occ. eigenvalues --   -0.88970  -0.88877  -0.88356  -0.86432  -0.86403
 Alpha  occ. eigenvalues --   -0.86107  -0.86099  -0.85887  -0.85636  -0.85543
 Alpha  occ. eigenvalues --   -0.85438  -0.85160  -0.85123  -0.85102  -0.85093
 Alpha  occ. eigenvalues --   -0.84211  -0.84172  -0.84142  -0.84072  -0.83944
 Alpha  occ. eigenvalues --   -0.83799  -0.83777  -0.83723  -0.78135  -0.77991
 Alpha  occ. eigenvalues --   -0.77963  -0.77489  -0.76535  -0.76476  -0.76347
 Alpha  occ. eigenvalues --   -0.76239  -0.75757  -0.75668  -0.75610  -0.75558
 Alpha  occ. eigenvalues --   -0.74569  -0.74287  -0.74280  -0.73879  -0.73729
 Alpha  occ. eigenvalues --   -0.73444  -0.73421  -0.73371  -0.72437  -0.72380
 Alpha  occ. eigenvalues --   -0.72162  -0.72051  -0.70787  -0.70726  -0.70492
 Alpha  occ. eigenvalues --   -0.70424  -0.69864  -0.69848  -0.69525  -0.69316
 Alpha  occ. eigenvalues --   -0.67478  -0.67375  -0.67269  -0.67204  -0.66965
 Alpha  occ. eigenvalues --   -0.66896  -0.66887  -0.66857  -0.66330  -0.66211
 Alpha  occ. eigenvalues --   -0.66172  -0.66011  -0.65829  -0.65725  -0.65625
 Alpha  occ. eigenvalues --   -0.65299  -0.64108  -0.63934  -0.63755  -0.63539
 Alpha  occ. eigenvalues --   -0.63353  -0.63141  -0.63113  -0.63000  -0.62650
 Alpha  occ. eigenvalues --   -0.62254  -0.61843  -0.61649  -0.61439  -0.61255
 Alpha  occ. eigenvalues --   -0.61054  -0.60871  -0.60677  -0.60616  -0.60470
 Alpha  occ. eigenvalues --   -0.60414  -0.60385  -0.60224  -0.59533  -0.59512
 Alpha  occ. eigenvalues --   -0.59307  -0.58988  -0.58930  -0.58490  -0.58321
 Alpha  occ. eigenvalues --   -0.58280  -0.58088  -0.57808  -0.57786  -0.57726
 Alpha  occ. eigenvalues --   -0.57617  -0.57584  -0.57385  -0.57136  -0.57063
 Alpha  occ. eigenvalues --   -0.56998  -0.56944  -0.56775  -0.56540  -0.56332
 Alpha  occ. eigenvalues --   -0.56222  -0.56131  -0.55828  -0.55769  -0.55650
 Alpha  occ. eigenvalues --   -0.55609  -0.55457  -0.55333  -0.55222  -0.55153
 Alpha  occ. eigenvalues --   -0.55095  -0.55033  -0.54723  -0.54590  -0.54328
 Alpha  occ. eigenvalues --   -0.54224  -0.53960  -0.53793  -0.53541  -0.53450
 Alpha  occ. eigenvalues --   -0.53337  -0.53011  -0.52815  -0.52747  -0.52541
 Alpha  occ. eigenvalues --   -0.52416  -0.52150  -0.52109  -0.52058  -0.51847
 Alpha  occ. eigenvalues --   -0.51599  -0.51374  -0.51240  -0.51014  -0.50925
 Alpha  occ. eigenvalues --   -0.50836  -0.50794  -0.50665  -0.50562  -0.50487
 Alpha  occ. eigenvalues --   -0.50426  -0.50271  -0.50246  -0.50119  -0.49946
 Alpha  occ. eigenvalues --   -0.49892  -0.49883  -0.49745  -0.49694  -0.49622
 Alpha  occ. eigenvalues --   -0.49594  -0.49501  -0.49385  -0.49352  -0.49191
 Alpha  occ. eigenvalues --   -0.49029  -0.48928  -0.48865  -0.48747  -0.48688
 Alpha  occ. eigenvalues --   -0.48651  -0.48613  -0.48508  -0.48443  -0.48400
 Alpha  occ. eigenvalues --   -0.48081  -0.48048  -0.47965  -0.47910  -0.47724
 Alpha  occ. eigenvalues --   -0.47540  -0.47537  -0.47472  -0.47420  -0.47318
 Alpha  occ. eigenvalues --   -0.47201  -0.47005  -0.46791  -0.46767  -0.46682
 Alpha  occ. eigenvalues --   -0.46633  -0.46498  -0.46424  -0.46291  -0.46231
 Alpha  occ. eigenvalues --   -0.45868  -0.45810  -0.45519  -0.45486  -0.45385
 Alpha  occ. eigenvalues --   -0.45307  -0.45151  -0.45076  -0.44869  -0.44830
 Alpha  occ. eigenvalues --   -0.44653  -0.44625  -0.44583  -0.44485  -0.44398
 Alpha  occ. eigenvalues --   -0.44368  -0.44272  -0.44189  -0.44158  -0.43940
 Alpha  occ. eigenvalues --   -0.43778  -0.43679  -0.43623  -0.43535  -0.43459
 Alpha  occ. eigenvalues --   -0.43398  -0.43214  -0.43119  -0.42919  -0.42460
 Alpha  occ. eigenvalues --   -0.42368  -0.42292  -0.42188  -0.42004  -0.41968
 Alpha  occ. eigenvalues --   -0.41794  -0.41752  -0.41657  -0.41504  -0.41320
 Alpha  occ. eigenvalues --   -0.41266  -0.41123  -0.40939  -0.40851  -0.40782
 Alpha  occ. eigenvalues --   -0.40723  -0.40616  -0.40601  -0.40383  -0.40343
 Alpha  occ. eigenvalues --   -0.40017  -0.39889  -0.39719  -0.39595  -0.39366
 Alpha  occ. eigenvalues --   -0.39285  -0.39096  -0.38986  -0.38964  -0.38845
 Alpha  occ. eigenvalues --   -0.38783  -0.38687  -0.38493  -0.38291  -0.38156
 Alpha  occ. eigenvalues --   -0.37836  -0.37729  -0.37619  -0.37582  -0.37551
 Alpha  occ. eigenvalues --   -0.37477  -0.36480  -0.36358  -0.36194  -0.36100
 Alpha  occ. eigenvalues --   -0.35942  -0.35797  -0.35703  -0.35515  -0.35435
 Alpha  occ. eigenvalues --   -0.35250  -0.35100  -0.35048  -0.34978  -0.34904
 Alpha  occ. eigenvalues --   -0.34873  -0.34818  -0.34741  -0.34678  -0.34656
 Alpha  occ. eigenvalues --   -0.34631  -0.34564  -0.34523  -0.34507  -0.34450
 Alpha  occ. eigenvalues --   -0.34401  -0.34334  -0.34314  -0.34174  -0.34089
 Alpha  occ. eigenvalues --   -0.34048  -0.34001  -0.33842  -0.33732  -0.33700
 Alpha  occ. eigenvalues --   -0.33635  -0.33460  -0.33411  -0.33334  -0.33266
 Alpha  occ. eigenvalues --   -0.33109  -0.33082  -0.33016  -0.32946  -0.32837
 Alpha  occ. eigenvalues --   -0.32739  -0.32624  -0.32558  -0.32459  -0.32140
 Alpha  occ. eigenvalues --   -0.32069  -0.31904  -0.31854  -0.31634  -0.31563
 Alpha  occ. eigenvalues --   -0.31519  -0.31506  -0.31447  -0.31382  -0.31358
 Alpha  occ. eigenvalues --   -0.31246  -0.31204  -0.31091  -0.31028  -0.30998
 Alpha  occ. eigenvalues --   -0.30805  -0.30762  -0.30726  -0.30704  -0.30664
 Alpha  occ. eigenvalues --   -0.29969  -0.29655  -0.29593  -0.29592  -0.29456
 Alpha  occ. eigenvalues --   -0.29452  -0.28970  -0.27738  -0.27682  -0.27458
 Alpha  occ. eigenvalues --   -0.27337  -0.26993  -0.26797  -0.26526  -0.26027
 Alpha virt. eigenvalues --    0.01593   0.02035   0.02523   0.02810   0.02910
 Alpha virt. eigenvalues --    0.03071   0.03208   0.03552   0.04966   0.05102
 Alpha virt. eigenvalues --    0.05141   0.05513   0.06632   0.07000   0.07155
 Alpha virt. eigenvalues --    0.07716   0.09198   0.09411   0.09483   0.09614
 Alpha virt. eigenvalues --    0.12531   0.12653   0.12689   0.12800   0.12978
 Alpha virt. eigenvalues --    0.13199   0.13367   0.13537   0.13829   0.14024
 Alpha virt. eigenvalues --    0.14326   0.14459   0.14668   0.14756   0.14988
 Alpha virt. eigenvalues --    0.15115   0.15368   0.15391   0.15517   0.15682
 Alpha virt. eigenvalues --    0.15814   0.16008   0.16051   0.16129   0.16425
 Alpha virt. eigenvalues --    0.16540   0.16745   0.17011   0.17177   0.17426
 Alpha virt. eigenvalues --    0.17547   0.17658   0.17825   0.17882   0.17973
 Alpha virt. eigenvalues --    0.18169   0.18202   0.18283   0.18370   0.18472
 Alpha virt. eigenvalues --    0.18564   0.18684   0.18750   0.18886   0.18971
 Alpha virt. eigenvalues --    0.19091   0.19129   0.19213   0.19474   0.19503
 Alpha virt. eigenvalues --    0.19590   0.19619   0.19810   0.19913   0.19980
 Alpha virt. eigenvalues --    0.20101   0.20119   0.20173   0.20402   0.20435
 Alpha virt. eigenvalues --    0.20483   0.20582   0.20639   0.20714   0.20836
 Alpha virt. eigenvalues --    0.20923   0.20971   0.21095   0.21262   0.21319
 Alpha virt. eigenvalues --    0.21506   0.21521   0.21680   0.21735   0.21809
 Alpha virt. eigenvalues --    0.21967   0.22003   0.22191   0.22236   0.22285
 Alpha virt. eigenvalues --    0.22359   0.22549   0.22585   0.22634   0.22741
 Alpha virt. eigenvalues --    0.22847   0.22910   0.22976   0.23011   0.23259
 Alpha virt. eigenvalues --    0.23326   0.23383   0.23482   0.23580   0.23645
 Alpha virt. eigenvalues --    0.23740   0.23829   0.24049   0.24087   0.24192
 Alpha virt. eigenvalues --    0.24315   0.24333   0.24493   0.24495   0.24549
 Alpha virt. eigenvalues --    0.24630   0.24737   0.24780   0.24902   0.25035
 Alpha virt. eigenvalues --    0.25104   0.25209   0.25316   0.25431   0.25501
 Alpha virt. eigenvalues --    0.25588   0.25696   0.25739   0.25848   0.25923
 Alpha virt. eigenvalues --    0.26128   0.26251   0.26319   0.26464   0.26515
 Alpha virt. eigenvalues --    0.26704   0.26817   0.26982   0.27224   0.27273
 Alpha virt. eigenvalues --    0.27353   0.27499   0.27584   0.27699   0.27729
 Alpha virt. eigenvalues --    0.27799   0.27911   0.28050   0.28135   0.28291
 Alpha virt. eigenvalues --    0.28372   0.28456   0.28501   0.28700   0.28840
 Alpha virt. eigenvalues --    0.29032   0.29100   0.29171   0.29316   0.29422
 Alpha virt. eigenvalues --    0.29451   0.29533   0.29624   0.29837   0.29937
 Alpha virt. eigenvalues --    0.30042   0.30216   0.30233   0.30266   0.30353
 Alpha virt. eigenvalues --    0.30405   0.30632   0.30724   0.30882   0.30892
 Alpha virt. eigenvalues --    0.31003   0.31130   0.31251   0.31318   0.31350
 Alpha virt. eigenvalues --    0.31418   0.31471   0.31633   0.31656   0.31786
 Alpha virt. eigenvalues --    0.31843   0.32095   0.32194   0.32245   0.32382
 Alpha virt. eigenvalues --    0.32463   0.32516   0.32572   0.32662   0.32756
 Alpha virt. eigenvalues --    0.32853   0.33021   0.33063   0.33179   0.33411
 Alpha virt. eigenvalues --    0.33464   0.33651   0.33718   0.33873   0.33928
 Alpha virt. eigenvalues --    0.34428   0.34704   0.34851   0.34890   0.34997
 Alpha virt. eigenvalues --    0.35151   0.35234   0.35364   0.35460   0.35516
 Alpha virt. eigenvalues --    0.35702   0.35771   0.36058   0.36219   0.36331
 Alpha virt. eigenvalues --    0.36424   0.36645   0.36685   0.36724   0.37130
 Alpha virt. eigenvalues --    0.37271   0.37306   0.37524   0.37654   0.37765
 Alpha virt. eigenvalues --    0.37789   0.37951   0.38087   0.38127   0.38365
 Alpha virt. eigenvalues --    0.38758   0.38926   0.39074   0.39433   0.39496
 Alpha virt. eigenvalues --    0.39766   0.39862   0.40023   0.40240   0.40453
 Alpha virt. eigenvalues --    0.40623   0.40818   0.41002   0.41332   0.41543
 Alpha virt. eigenvalues --    0.41593   0.41772   0.41852   0.41955   0.42230
 Alpha virt. eigenvalues --    0.42287   0.42327   0.42565   0.42691   0.42909
 Alpha virt. eigenvalues --    0.43000   0.43058   0.43318   0.43467   0.43594
 Alpha virt. eigenvalues --    0.43706   0.43884   0.44083   0.44138   0.44256
 Alpha virt. eigenvalues --    0.44326   0.44506   0.44579   0.44658   0.44775
 Alpha virt. eigenvalues --    0.44965   0.45089   0.45186   0.45920   0.46130
 Alpha virt. eigenvalues --    0.46594   0.46650   0.47021   0.47244   0.47530
 Alpha virt. eigenvalues --    0.47899   0.48124   0.48297   0.48636   0.48756
 Alpha virt. eigenvalues --    0.48897   0.49153   0.49303   0.49664   0.49748
 Alpha virt. eigenvalues --    0.49974   0.50582   0.51138   0.51285   0.51331
 Alpha virt. eigenvalues --    0.51365   0.51644   0.51788   0.51927   0.51974
 Alpha virt. eigenvalues --    0.52289   0.52454   0.52548   0.52772   0.52979
 Alpha virt. eigenvalues --    0.53241   0.53344   0.53622   0.54300   0.54537
 Alpha virt. eigenvalues --    0.54749   0.54953   0.55041   0.55247   0.55532
 Alpha virt. eigenvalues --    0.55792   0.55896   0.56085   0.56295   0.56526
 Alpha virt. eigenvalues --    0.56726   0.56946   0.57083   0.57150   0.57203
 Alpha virt. eigenvalues --    0.57477   0.57631   0.57719   0.58162   0.58362
 Alpha virt. eigenvalues --    0.58530   0.58578   0.58837   0.58853   0.59148
 Alpha virt. eigenvalues --    0.59214   0.59300   0.59538   0.59676   0.59709
 Alpha virt. eigenvalues --    0.60019   0.60215   0.60373   0.60551   0.60612
 Alpha virt. eigenvalues --    0.60893   0.60921   0.61103   0.61233   0.61422
 Alpha virt. eigenvalues --    0.61673   0.61767   0.62030   0.62113   0.62199
 Alpha virt. eigenvalues --    0.62407   0.62474   0.62652   0.62711   0.62953
 Alpha virt. eigenvalues --    0.63056   0.63095   0.63192   0.63569   0.63719
 Alpha virt. eigenvalues --    0.63779   0.63916   0.64148   0.64289   0.64426
 Alpha virt. eigenvalues --    0.64556   0.64684   0.64837   0.64947   0.65186
 Alpha virt. eigenvalues --    0.65221   0.65229   0.65456   0.65484   0.65535
 Alpha virt. eigenvalues --    0.65689   0.65758   0.65856   0.66056   0.66208
 Alpha virt. eigenvalues --    0.66299   0.66366   0.66466   0.66609   0.66751
 Alpha virt. eigenvalues --    0.67085   0.67186   0.67218   0.67432   0.67534
 Alpha virt. eigenvalues --    0.67660   0.67828   0.67868   0.68007   0.68131
 Alpha virt. eigenvalues --    0.68327   0.68411   0.68435   0.68556   0.68777
 Alpha virt. eigenvalues --    0.68855   0.69047   0.69083   0.69157   0.69462
 Alpha virt. eigenvalues --    0.69557   0.69722   0.69787   0.69892   0.70047
 Alpha virt. eigenvalues --    0.70125   0.70262   0.70435   0.70626   0.70683
 Alpha virt. eigenvalues --    0.70764   0.70979   0.71092   0.71132   0.71234
 Alpha virt. eigenvalues --    0.71384   0.71511   0.71628   0.71765   0.71873
 Alpha virt. eigenvalues --    0.71946   0.72323   0.72531   0.72576   0.72662
 Alpha virt. eigenvalues --    0.72705   0.73040   0.73157   0.73246   0.73489
 Alpha virt. eigenvalues --    0.73585   0.73695   0.73737   0.73955   0.74070
 Alpha virt. eigenvalues --    0.74171   0.74296   0.74470   0.74657   0.74881
 Alpha virt. eigenvalues --    0.75043   0.75066   0.75363   0.75398   0.75579
 Alpha virt. eigenvalues --    0.75631   0.75729   0.75866   0.75949   0.76060
 Alpha virt. eigenvalues --    0.76151   0.76253   0.76439   0.76593   0.76663
 Alpha virt. eigenvalues --    0.76842   0.76942   0.77167   0.77294   0.77346
 Alpha virt. eigenvalues --    0.77508   0.77613   0.77804   0.77989   0.78110
 Alpha virt. eigenvalues --    0.78381   0.78585   0.78625   0.78784   0.78866
 Alpha virt. eigenvalues --    0.79007   0.79334   0.79340   0.79568   0.79631
 Alpha virt. eigenvalues --    0.79672   0.80023   0.80065   0.80094   0.80287
 Alpha virt. eigenvalues --    0.80477   0.80672   0.80792   0.81037   0.81224
 Alpha virt. eigenvalues --    0.81430   0.81439   0.81602   0.81725   0.81879
 Alpha virt. eigenvalues --    0.81967   0.81997   0.82093   0.82282   0.82404
 Alpha virt. eigenvalues --    0.82685   0.82763   0.82874   0.83004   0.83200
 Alpha virt. eigenvalues --    0.83329   0.83459   0.83742   0.83810   0.83970
 Alpha virt. eigenvalues --    0.84145   0.84261   0.84520   0.84536   0.84662
 Alpha virt. eigenvalues --    0.84747   0.85037   0.85111   0.85205   0.85284
 Alpha virt. eigenvalues --    0.85506   0.85665   0.85907   0.86000   0.86120
 Alpha virt. eigenvalues --    0.86244   0.86326   0.86595   0.86656   0.86757
 Alpha virt. eigenvalues --    0.86854   0.86901   0.87023   0.87174   0.87349
 Alpha virt. eigenvalues --    0.87411   0.87505   0.87703   0.87890   0.88082
 Alpha virt. eigenvalues --    0.88146   0.88305   0.88537   0.88592   0.88870
 Alpha virt. eigenvalues --    0.89042   0.89136   0.89304   0.89514   0.89531
 Alpha virt. eigenvalues --    0.89643   0.89806   0.89914   0.89980   0.90098
 Alpha virt. eigenvalues --    0.90315   0.90416   0.90620   0.90695   0.90780
 Alpha virt. eigenvalues --    0.90823   0.90962   0.91194   0.91296   0.91303
 Alpha virt. eigenvalues --    0.91527   0.91595   0.91710   0.91751   0.92013
 Alpha virt. eigenvalues --    0.92039   0.92221   0.92244   0.92357   0.92498
 Alpha virt. eigenvalues --    0.92556   0.92726   0.92853   0.92938   0.93052
 Alpha virt. eigenvalues --    0.93223   0.93262   0.93541   0.93620   0.93637
 Alpha virt. eigenvalues --    0.93699   0.93948   0.94047   0.94124   0.94331
 Alpha virt. eigenvalues --    0.94533   0.94657   0.94717   0.94820   0.94829
 Alpha virt. eigenvalues --    0.94980   0.95048   0.95214   0.95346   0.95462
 Alpha virt. eigenvalues --    0.95592   0.95749   0.95970   0.96077   0.96189
 Alpha virt. eigenvalues --    0.96258   0.96307   0.96509   0.96515   0.96674
 Alpha virt. eigenvalues --    0.96734   0.96852   0.97000   0.97091   0.97148
 Alpha virt. eigenvalues --    0.97217   0.97416   0.97463   0.97598   0.97711
 Alpha virt. eigenvalues --    0.97867   0.97924   0.97976   0.98158   0.98299
 Alpha virt. eigenvalues --    0.98392   0.98541   0.98684   0.98773   0.98967
 Alpha virt. eigenvalues --    0.99082   0.99294   0.99436   0.99534   0.99617
 Alpha virt. eigenvalues --    0.99723   0.99863   0.99987   1.00052   1.00226
 Alpha virt. eigenvalues --    1.00292   1.00502   1.00537   1.00577   1.00813
 Alpha virt. eigenvalues --    1.00861   1.01118   1.01373   1.01534   1.01638
 Alpha virt. eigenvalues --    1.01837   1.01888   1.01918   1.02119   1.02258
 Alpha virt. eigenvalues --    1.02383   1.02532   1.02747   1.02849   1.02925
 Alpha virt. eigenvalues --    1.03112   1.03305   1.03452   1.03500   1.03711
 Alpha virt. eigenvalues --    1.03883   1.03909   1.04017   1.04140   1.04340
 Alpha virt. eigenvalues --    1.04451   1.04642   1.04761   1.04937   1.05051
 Alpha virt. eigenvalues --    1.05167   1.05258   1.05402   1.05469   1.05627
 Alpha virt. eigenvalues --    1.05838   1.06066   1.06206   1.06299   1.06511
 Alpha virt. eigenvalues --    1.06778   1.06898   1.06948   1.07052   1.07115
 Alpha virt. eigenvalues --    1.07311   1.07497   1.07614   1.07696   1.07811
 Alpha virt. eigenvalues --    1.07908   1.08363   1.08379   1.08547   1.08686
 Alpha virt. eigenvalues --    1.08874   1.09107   1.09200   1.09350   1.09479
 Alpha virt. eigenvalues --    1.09626   1.09968   1.10023   1.10318   1.10505
 Alpha virt. eigenvalues --    1.10656   1.10738   1.10888   1.10955   1.11067
 Alpha virt. eigenvalues --    1.11313   1.11543   1.11682   1.11904   1.11935
 Alpha virt. eigenvalues --    1.12010   1.12134   1.12515   1.12696   1.12860
 Alpha virt. eigenvalues --    1.12920   1.13014   1.13151   1.13291   1.13538
 Alpha virt. eigenvalues --    1.13634   1.13655   1.13767   1.14042   1.14101
 Alpha virt. eigenvalues --    1.14201   1.14360   1.14447   1.14760   1.14790
 Alpha virt. eigenvalues --    1.14996   1.15082   1.15176   1.15344   1.15382
 Alpha virt. eigenvalues --    1.15428   1.15696   1.15872   1.16057   1.16232
 Alpha virt. eigenvalues --    1.16422   1.16665   1.16843   1.16953   1.16986
 Alpha virt. eigenvalues --    1.17241   1.17312   1.17400   1.17594   1.17846
 Alpha virt. eigenvalues --    1.18035   1.18110   1.18226   1.18449   1.18574
 Alpha virt. eigenvalues --    1.18757   1.18873   1.18941   1.19090   1.19325
 Alpha virt. eigenvalues --    1.19574   1.19655   1.19833   1.19904   1.20073
 Alpha virt. eigenvalues --    1.20203   1.20324   1.20532   1.20626   1.20698
 Alpha virt. eigenvalues --    1.20877   1.21080   1.21220   1.21306   1.21514
 Alpha virt. eigenvalues --    1.21745   1.21805   1.21998   1.22093   1.22175
 Alpha virt. eigenvalues --    1.22257   1.22349   1.22518   1.22708   1.22884
 Alpha virt. eigenvalues --    1.23339   1.23503   1.23573   1.23825   1.24011
 Alpha virt. eigenvalues --    1.24200   1.24343   1.24484   1.24592   1.24906
 Alpha virt. eigenvalues --    1.24989   1.25314   1.25327   1.25437   1.25529
 Alpha virt. eigenvalues --    1.25700   1.25832   1.26115   1.26509   1.26573
 Alpha virt. eigenvalues --    1.26768   1.26800   1.26853   1.27098   1.27147
 Alpha virt. eigenvalues --    1.27318   1.27706   1.27793   1.27850   1.28011
 Alpha virt. eigenvalues --    1.28074   1.28139   1.28397   1.28478   1.28735
 Alpha virt. eigenvalues --    1.28809   1.29003   1.29145   1.29245   1.29425
 Alpha virt. eigenvalues --    1.29575   1.29696   1.29768   1.30145   1.30274
 Alpha virt. eigenvalues --    1.30340   1.30539   1.30590   1.30722   1.31022
 Alpha virt. eigenvalues --    1.31282   1.31508   1.31765   1.31846   1.32050
 Alpha virt. eigenvalues --    1.32135   1.32239   1.32492   1.32661   1.32729
 Alpha virt. eigenvalues --    1.32902   1.32939   1.33190   1.33328   1.33571
 Alpha virt. eigenvalues --    1.33698   1.33932   1.34182   1.34252   1.34702
 Alpha virt. eigenvalues --    1.34742   1.35009   1.35263   1.35481   1.35656
 Alpha virt. eigenvalues --    1.36009   1.36268   1.36401   1.36414   1.36584
 Alpha virt. eigenvalues --    1.36730   1.37240   1.37379   1.37600   1.37699
 Alpha virt. eigenvalues --    1.37756   1.37997   1.38114   1.38354   1.38483
 Alpha virt. eigenvalues --    1.38668   1.38840   1.38950   1.39169   1.39275
 Alpha virt. eigenvalues --    1.39390   1.39760   1.39805   1.40016   1.40098
 Alpha virt. eigenvalues --    1.40295   1.40415   1.40663   1.40728   1.40905
 Alpha virt. eigenvalues --    1.41066   1.41400   1.41652   1.41805   1.41937
 Alpha virt. eigenvalues --    1.42096   1.42276   1.42522   1.42686   1.42916
 Alpha virt. eigenvalues --    1.42983   1.43273   1.43496   1.43649   1.43868
 Alpha virt. eigenvalues --    1.43928   1.44092   1.44163   1.44243   1.44587
 Alpha virt. eigenvalues --    1.44660   1.45078   1.45119   1.45424   1.45565
 Alpha virt. eigenvalues --    1.45676   1.45871   1.45993   1.46273   1.46386
 Alpha virt. eigenvalues --    1.46546   1.46647   1.46864   1.46998   1.47132
 Alpha virt. eigenvalues --    1.47349   1.47466   1.47755   1.47885   1.48015
 Alpha virt. eigenvalues --    1.48184   1.48315   1.48357   1.48628   1.48832
 Alpha virt. eigenvalues --    1.49158   1.49211   1.49331   1.49515   1.49678
 Alpha virt. eigenvalues --    1.49747   1.49818   1.50282   1.50432   1.50657
 Alpha virt. eigenvalues --    1.50826   1.51101   1.51281   1.51468   1.51565
 Alpha virt. eigenvalues --    1.51710   1.51774   1.52014   1.52281   1.52423
 Alpha virt. eigenvalues --    1.52660   1.52821   1.53001   1.53092   1.53445
 Alpha virt. eigenvalues --    1.53728   1.54055   1.54225   1.54462   1.54710
 Alpha virt. eigenvalues --    1.54810   1.55124   1.55331   1.55441   1.55642
 Alpha virt. eigenvalues --    1.55926   1.56056   1.56267   1.56380   1.56511
 Alpha virt. eigenvalues --    1.56817   1.56879   1.56951   1.57136   1.57403
 Alpha virt. eigenvalues --    1.57581   1.57770   1.57834   1.58193   1.58256
 Alpha virt. eigenvalues --    1.58759   1.59036   1.59256   1.59519   1.59613
 Alpha virt. eigenvalues --    1.59743   1.60182   1.60278   1.60428   1.60674
 Alpha virt. eigenvalues --    1.60949   1.61183   1.61326   1.61431   1.61669
 Alpha virt. eigenvalues --    1.61952   1.62150   1.62369   1.62627   1.62860
 Alpha virt. eigenvalues --    1.62973   1.63215   1.63417   1.63612   1.64010
 Alpha virt. eigenvalues --    1.64363   1.64587   1.64998   1.65145   1.65394
 Alpha virt. eigenvalues --    1.65609   1.65715   1.65874   1.65946   1.66012
 Alpha virt. eigenvalues --    1.66298   1.66504   1.66616   1.66867   1.67004
 Alpha virt. eigenvalues --    1.67236   1.67418   1.67539   1.67746   1.67798
 Alpha virt. eigenvalues --    1.68166   1.68267   1.68451   1.68731   1.69039
 Alpha virt. eigenvalues --    1.69117   1.69186   1.69465   1.69702   1.69812
 Alpha virt. eigenvalues --    1.69975   1.70209   1.70377   1.70602   1.70829
 Alpha virt. eigenvalues --    1.71290   1.71507   1.71665   1.71940   1.71968
 Alpha virt. eigenvalues --    1.72305   1.72520   1.72618   1.72720   1.73228
 Alpha virt. eigenvalues --    1.73281   1.73436   1.73477   1.73841   1.73917
 Alpha virt. eigenvalues --    1.74183   1.74437   1.74930   1.75306   1.75511
 Alpha virt. eigenvalues --    1.75693   1.75752   1.76207   1.76287   1.76506
 Alpha virt. eigenvalues --    1.76755   1.76830   1.77236   1.77652   1.77820
 Alpha virt. eigenvalues --    1.77961   1.78297   1.78847   1.79151   1.79215
 Alpha virt. eigenvalues --    1.79323   1.79726   1.79977   1.80307   1.80454
 Alpha virt. eigenvalues --    1.80794   1.81094   1.81272   1.81658   1.81848
 Alpha virt. eigenvalues --    1.82258   1.82701   1.82818   1.82866   1.83224
 Alpha virt. eigenvalues --    1.83281   1.83588   1.83626   1.83824   1.83944
 Alpha virt. eigenvalues --    1.84112   1.84427   1.84551   1.84601   1.84730
 Alpha virt. eigenvalues --    1.84881   1.85031   1.85238   1.85480   1.85730
 Alpha virt. eigenvalues --    1.85927   1.86130   1.86350   1.86401   1.86550
 Alpha virt. eigenvalues --    1.86661   1.86862   1.87096   1.87193   1.87344
 Alpha virt. eigenvalues --    1.87456   1.87511   1.87638   1.87756   1.87940
 Alpha virt. eigenvalues --    1.88093   1.88130   1.88315   1.88496   1.88609
 Alpha virt. eigenvalues --    1.88725   1.88836   1.88887   1.89095   1.89203
 Alpha virt. eigenvalues --    1.89459   1.89535   1.89560   1.89775   1.89850
 Alpha virt. eigenvalues --    1.89969   1.90114   1.90189   1.90406   1.90595
 Alpha virt. eigenvalues --    1.90722   1.90806   1.91082   1.91164   1.91247
 Alpha virt. eigenvalues --    1.91318   1.91424   1.91532   1.91811   1.91943
 Alpha virt. eigenvalues --    1.92028   1.92202   1.92310   1.92560   1.92671
 Alpha virt. eigenvalues --    1.92727   1.92859   1.92948   1.93046   1.93143
 Alpha virt. eigenvalues --    1.93219   1.93264   1.93445   1.93501   1.93540
 Alpha virt. eigenvalues --    1.93626   1.93816   1.93910   1.93967   1.93980
 Alpha virt. eigenvalues --    1.94043   1.94218   1.94247   1.94353   1.94514
 Alpha virt. eigenvalues --    1.94604   1.94707   1.94907   1.95033   1.95052
 Alpha virt. eigenvalues --    1.95327   1.95394   1.95523   1.95559   1.95709
 Alpha virt. eigenvalues --    1.95726   1.95829   1.95925   1.96080   1.96117
 Alpha virt. eigenvalues --    1.96241   1.96316   1.96465   1.96505   1.96709
 Alpha virt. eigenvalues --    1.96786   1.96918   1.96988   1.97156   1.97326
 Alpha virt. eigenvalues --    1.97488   1.97600   1.97612   1.97685   1.97704
 Alpha virt. eigenvalues --    1.97890   1.98015   1.98228   1.98430   1.98515
 Alpha virt. eigenvalues --    1.98596   1.98888   1.99032   1.99168   1.99269
 Alpha virt. eigenvalues --    1.99368   1.99551   1.99632   1.99787   2.00025
 Alpha virt. eigenvalues --    2.00096   2.00258   2.00365   2.00452   2.00640
 Alpha virt. eigenvalues --    2.00746   2.00796   2.01000   2.01273   2.01531
 Alpha virt. eigenvalues --    2.01619   2.01773   2.01919   2.02196   2.02247
 Alpha virt. eigenvalues --    2.02411   2.02499   2.02635   2.02866   2.02913
 Alpha virt. eigenvalues --    2.03111   2.03280   2.03318   2.03473   2.03642
 Alpha virt. eigenvalues --    2.03797   2.04030   2.04097   2.04167   2.04300
 Alpha virt. eigenvalues --    2.04565   2.04712   2.04784   2.05088   2.05503
 Alpha virt. eigenvalues --    2.05636   2.05840   2.06132   2.06261   2.06377
 Alpha virt. eigenvalues --    2.06479   2.06860   2.07115   2.07180   2.07221
 Alpha virt. eigenvalues --    2.07339   2.07498   2.07788   2.07987   2.08144
 Alpha virt. eigenvalues --    2.08226   2.08508   2.08590   2.08695   2.08931
 Alpha virt. eigenvalues --    2.08997   2.09171   2.09202   2.09463   2.09516
 Alpha virt. eigenvalues --    2.09651   2.09895   2.10130   2.10284   2.10315
 Alpha virt. eigenvalues --    2.10430   2.10829   2.10926   2.10933   2.11228
 Alpha virt. eigenvalues --    2.11381   2.11608   2.11707   2.11980   2.12209
 Alpha virt. eigenvalues --    2.12335   2.12500   2.12652   2.12769   2.12811
 Alpha virt. eigenvalues --    2.12978   2.13290   2.13334   2.13689   2.13830
 Alpha virt. eigenvalues --    2.13886   2.14091   2.14211   2.14399   2.14753
 Alpha virt. eigenvalues --    2.14881   2.15289   2.15402   2.15883   2.15902
 Alpha virt. eigenvalues --    2.16216   2.16320   2.16436   2.16654   2.16761
 Alpha virt. eigenvalues --    2.16862   2.16936   2.17227   2.17372   2.17568
 Alpha virt. eigenvalues --    2.17801   2.18153   2.18479   2.18683   2.18732
 Alpha virt. eigenvalues --    2.19040   2.19332   2.19552   2.19668   2.19855
 Alpha virt. eigenvalues --    2.19970   2.20086   2.20191   2.20396   2.20863
 Alpha virt. eigenvalues --    2.21047   2.21160   2.21231   2.21418   2.21513
 Alpha virt. eigenvalues --    2.21661   2.21871   2.21982   2.22104   2.22198
 Alpha virt. eigenvalues --    2.22381   2.22443   2.22528   2.22726   2.22824
 Alpha virt. eigenvalues --    2.23096   2.23241   2.23523   2.23817   2.23933
 Alpha virt. eigenvalues --    2.24098   2.24159   2.24311   2.24524   2.24628
 Alpha virt. eigenvalues --    2.24791   2.25092   2.25269   2.25406   2.25499
 Alpha virt. eigenvalues --    2.25775   2.26028   2.26225   2.26401   2.26483
 Alpha virt. eigenvalues --    2.26520   2.26811   2.26964   2.27060   2.27327
 Alpha virt. eigenvalues --    2.27355   2.27573   2.27840   2.27878   2.28114
 Alpha virt. eigenvalues --    2.28336   2.28374   2.28550   2.28915   2.29047
 Alpha virt. eigenvalues --    2.29237   2.29277   2.29602   2.29743   2.30039
 Alpha virt. eigenvalues --    2.30161   2.30442   2.30582   2.30730   2.31173
 Alpha virt. eigenvalues --    2.31630   2.31720   2.31887   2.31926   2.32025
 Alpha virt. eigenvalues --    2.32220   2.32573   2.33128   2.33226   2.33389
 Alpha virt. eigenvalues --    2.33551   2.33686   2.33909   2.34060   2.34139
 Alpha virt. eigenvalues --    2.34232   2.34416   2.34448   2.34546   2.34885
 Alpha virt. eigenvalues --    2.35080   2.35111   2.35226   2.35404   2.35563
 Alpha virt. eigenvalues --    2.35698   2.35788   2.35999   2.36153   2.36554
 Alpha virt. eigenvalues --    2.36707   2.36968   2.37021   2.37115   2.37357
 Alpha virt. eigenvalues --    2.37781   2.38171   2.38544   2.38840   2.39004
 Alpha virt. eigenvalues --    2.39101   2.39380   2.39547   2.39621   2.39952
 Alpha virt. eigenvalues --    2.40295   2.40444   2.40543   2.40792   2.40922
 Alpha virt. eigenvalues --    2.40949   2.41373   2.41465   2.41563   2.41612
 Alpha virt. eigenvalues --    2.41750   2.42002   2.42021   2.42169   2.42419
 Alpha virt. eigenvalues --    2.42552   2.42982   2.43104   2.43298   2.43652
 Alpha virt. eigenvalues --    2.43699   2.43850   2.44077   2.44135   2.44336
 Alpha virt. eigenvalues --    2.44799   2.44973   2.45049   2.45183   2.45450
 Alpha virt. eigenvalues --    2.45513   2.45635   2.45806   2.45938   2.46210
 Alpha virt. eigenvalues --    2.46341   2.46664   2.46747   2.47023   2.47156
 Alpha virt. eigenvalues --    2.47213   2.47276   2.47407   2.47663   2.47738
 Alpha virt. eigenvalues --    2.48161   2.48346   2.48354   2.48750   2.48844
 Alpha virt. eigenvalues --    2.49015   2.49200   2.49403   2.49692   2.50080
 Alpha virt. eigenvalues --    2.50097   2.50281   2.50434   2.50707   2.51034
 Alpha virt. eigenvalues --    2.51099   2.51399   2.51494   2.51804   2.52224
 Alpha virt. eigenvalues --    2.52497   2.52590   2.52681   2.52993   2.53259
 Alpha virt. eigenvalues --    2.53359   2.53379   2.53561   2.53855   2.54065
 Alpha virt. eigenvalues --    2.54260   2.54560   2.54739   2.54788   2.55040
 Alpha virt. eigenvalues --    2.55153   2.55222   2.55305   2.55496   2.55699
 Alpha virt. eigenvalues --    2.55800   2.56262   2.56352   2.56603   2.56954
 Alpha virt. eigenvalues --    2.57011   2.57272   2.57578   2.57710   2.57898
 Alpha virt. eigenvalues --    2.58205   2.58453   2.58806   2.58889   2.59217
 Alpha virt. eigenvalues --    2.59318   2.59964   2.59985   2.60147   2.60728
 Alpha virt. eigenvalues --    2.60763   2.61323   2.61466   2.61856   2.62560
 Alpha virt. eigenvalues --    2.62821   2.63052   2.63318   2.63572   2.63715
 Alpha virt. eigenvalues --    2.63796   2.63923   2.64432   2.64454   2.64889
 Alpha virt. eigenvalues --    2.65310   2.65614   2.65834   2.66063   2.66447
 Alpha virt. eigenvalues --    2.66913   2.66994   2.67261   2.67278   2.67489
 Alpha virt. eigenvalues --    2.67891   2.67983   2.68236   2.68593   2.69103
 Alpha virt. eigenvalues --    2.69232   2.69413   2.69429   2.69537   2.69607
 Alpha virt. eigenvalues --    2.69838   2.70175   2.70267   2.70557   2.71055
 Alpha virt. eigenvalues --    2.71604   2.72035   2.72266   2.72854   2.73015
 Alpha virt. eigenvalues --    2.73048   2.73336   2.73526   2.73833   2.73919
 Alpha virt. eigenvalues --    2.74343   2.74596   2.74812   2.75120   2.75200
 Alpha virt. eigenvalues --    2.75699   2.75782   2.75859   2.76076   2.76100
 Alpha virt. eigenvalues --    2.76326   2.76448   2.76563   2.77069   2.77163
 Alpha virt. eigenvalues --    2.77311   2.77676   2.77845   2.77991   2.78185
 Alpha virt. eigenvalues --    2.78212   2.78371   2.78481   2.78995   2.79058
 Alpha virt. eigenvalues --    2.79279   2.79582   2.79786   2.79960   2.80327
 Alpha virt. eigenvalues --    2.80504   2.80659   2.80966   2.81187   2.81503
 Alpha virt. eigenvalues --    2.81794   2.81910   2.82392   2.82641   2.82916
 Alpha virt. eigenvalues --    2.83250   2.83297   2.83569   2.83634   2.83721
 Alpha virt. eigenvalues --    2.84074   2.84125   2.84516   2.84632   2.85191
 Alpha virt. eigenvalues --    2.85256   2.85439   2.85876   2.86241   2.86464
 Alpha virt. eigenvalues --    2.86962   2.87506   2.87722   2.87811   2.88143
 Alpha virt. eigenvalues --    2.88474   2.88702   2.88769   2.88908   2.89557
 Alpha virt. eigenvalues --    2.89795   2.89991   2.90388   2.90709   2.91470
 Alpha virt. eigenvalues --    2.91754   2.91901   2.91946   2.92458   2.92616
 Alpha virt. eigenvalues --    2.92782   2.93241   2.93476   2.93796   2.93951
 Alpha virt. eigenvalues --    2.94146   2.94277   2.94305   2.94497   2.94604
 Alpha virt. eigenvalues --    2.94794   2.95146   2.95572   2.95814   2.96013
 Alpha virt. eigenvalues --    2.96356   2.96385   2.96654   2.97110   2.97209
 Alpha virt. eigenvalues --    2.98030   2.98232   2.98295   2.98522   2.98903
 Alpha virt. eigenvalues --    2.99114   2.99167   2.99523   2.99931   3.00134
 Alpha virt. eigenvalues --    3.00668   3.00862   3.00947   3.01171   3.01623
 Alpha virt. eigenvalues --    3.01899   3.02191   3.02514   3.02697   3.03000
 Alpha virt. eigenvalues --    3.03224   3.03387   3.04218   3.04555   3.05134
 Alpha virt. eigenvalues --    3.05272   3.05635   3.05988   3.06064   3.06795
 Alpha virt. eigenvalues --    3.06903   3.07229   3.07643   3.08608   3.08861
 Alpha virt. eigenvalues --    3.09020   3.09597   3.09721   3.10177   3.10699
 Alpha virt. eigenvalues --    3.10989   3.11473   3.11682   3.12224   3.12678
 Alpha virt. eigenvalues --    3.13382   3.13930   3.13989   3.14185   3.14419
 Alpha virt. eigenvalues --    3.14485   3.15471   3.15657   3.15763   3.16117
 Alpha virt. eigenvalues --    3.16231   3.16826   3.17382   3.17418   3.17751
 Alpha virt. eigenvalues --    3.17924   3.18197   3.18319   3.18904   3.19288
 Alpha virt. eigenvalues --    3.19748   3.22189   3.23654   3.28569   3.29915
 Alpha virt. eigenvalues --    3.30748   3.31242   3.36113   3.37024   3.37052
 Alpha virt. eigenvalues --    3.37175   3.37644   3.38365   3.39051   3.39370
 Alpha virt. eigenvalues --    3.54183   3.54368   3.54489   3.54710   3.54892
 Alpha virt. eigenvalues --    3.55529   3.55719   3.56130   3.62930   3.63086
 Alpha virt. eigenvalues --    3.63326   3.63389   3.64939   3.65576   3.84245
 Alpha virt. eigenvalues --    3.87387   3.87489   3.87660   3.87675   3.88061
 Alpha virt. eigenvalues --    3.88329   3.90505   3.93888   3.93906   3.94977
 Alpha virt. eigenvalues --    3.95173   3.96436   3.97681   3.99394   4.04045
 Alpha virt. eigenvalues --    4.04697   4.05303   4.07159   4.07795   4.09205
 Alpha virt. eigenvalues --    4.09489   4.09865   4.10345   4.10716   4.11077
 Alpha virt. eigenvalues --    4.11387   4.12395   4.13160   4.14068   4.15076
 Alpha virt. eigenvalues --    4.15296   4.15535   4.16049   4.16178   4.17142
 Alpha virt. eigenvalues --    4.17983   4.18090   4.18176   4.18472   4.18788
 Alpha virt. eigenvalues --    4.19485   4.20148   4.20558   4.21122   4.21240
 Alpha virt. eigenvalues --    4.21983   4.22129   4.22836   4.23283   4.23366
 Alpha virt. eigenvalues --    4.24617   4.25615   4.25991   4.26255   4.27281
 Alpha virt. eigenvalues --    4.28108   4.28501   4.29135   4.29454   4.29849
 Alpha virt. eigenvalues --    4.30384   4.31393   4.31865   4.32115   4.32678
 Alpha virt. eigenvalues --    4.32859   4.33164   4.33593   4.33920   4.34468
 Alpha virt. eigenvalues --    4.35020   4.35387   4.35438   4.35938   4.36776
 Alpha virt. eigenvalues --    4.37243   4.37492   4.38756   4.39991   4.40631
 Alpha virt. eigenvalues --    4.41448   4.41728   4.42872   4.43279   4.43414
 Alpha virt. eigenvalues --    4.44060   4.44486   4.44968   4.45544   4.45963
 Alpha virt. eigenvalues --    4.46755   4.47081   4.47423   4.47622   4.47985
 Alpha virt. eigenvalues --    4.48403   4.48552   4.49123   4.50235   4.51163
 Alpha virt. eigenvalues --    4.51745   4.52016   4.54372   4.54709   4.56493
 Alpha virt. eigenvalues --    4.57853   4.58364   4.58434   4.58883   4.59552
 Alpha virt. eigenvalues --    4.59754   4.61422   4.63095   4.63632   4.63712
 Alpha virt. eigenvalues --    4.63896   4.65349   4.65652   4.67723   4.68118
 Alpha virt. eigenvalues --    4.70019   4.70270   4.70932   4.71489   4.72487
 Alpha virt. eigenvalues --    4.72641   4.73288   4.73866   4.74877   4.74902
 Alpha virt. eigenvalues --    4.76036   4.76460   4.78320   4.79450   4.79664
 Alpha virt. eigenvalues --    4.80456   4.80618   4.81468   4.82608   4.83102
 Alpha virt. eigenvalues --    4.83584   4.84198   4.85567   4.86363   4.86828
 Alpha virt. eigenvalues --    4.87788   4.88263   4.92601   4.95083   5.02327
 Alpha virt. eigenvalues --    5.03384
          Condensed to atoms (all electrons):
 Mulliken atomic charges:
              1
     1  O   -0.655767
     2  C   -0.063041
     3  C    0.105784
     4  O   -0.536885
     5  C    0.084132
     6  O   -0.599972
     7  C   -0.323834
     8  C    0.288074
     9  N   -0.518461
    10  C    0.801029
    11  O   -0.570463
    12  N   -0.747740
    13  C    0.588967
    14  C    0.041576
    15  C    0.048901
    16  P    1.059295
    17  O   -0.687227
    18  O   -0.687266
    19  O   -0.577508
    20  C   -0.046028
    21  C    0.122056
    22  O   -0.506772
    23  C    0.102526
    24  O   -0.576168
    25  C   -0.354363
    26  C    0.253523
    27  N   -0.496176
    28  C    0.205305
    29  N   -0.555021
    30  C    0.178376
    31  C    0.563884
    32  N   -0.590865
    33  C    0.183215
    34  N   -0.526508
    35  C    0.531020
    36  P    1.120685
    37  O   -0.679696
    38  O   -0.714063
    39  O   -0.603256
    40  C   -0.072079
    41  C    0.107314
    42  O   -0.541933
    43  C    0.066567
    44  O   -0.601854
    45  C   -0.324927
    46  C    0.308836
    47  N   -0.533381
    48  C    0.795690
    49  O   -0.570362
    50  N   -0.745589
    51  C    0.614440
    52  C    0.040048
    53  C    0.054606
    54  P    1.062630
    55  O   -0.689159
    56  O   -0.690422
    57  O   -0.583865
    58  C   -0.042870
    59  C    0.127722
    60  O   -0.507849
    61  C    0.096523
    62  O   -0.662280
    63  C   -0.354231
    64  C    0.259409
    65  N   -0.490133
    66  C    0.203924
    67  N   -0.545225
    68  C    0.157992
    69  C    0.553928
    70  N   -0.594317
    71  C    0.201763
    72  N   -0.520488
    73  C    0.522150
    74  C   -0.528994
    75  C   -0.522780
    76  O   -0.569987
    77  O   -0.586392
    78  N   -0.838238
    79  N   -0.842085
    80  H    0.425456
    81  H    0.132999
    82  H    0.152913
    83  H    0.188034
    84  H    0.170468
    85  H    0.169970
    86  H    0.180986
    87  H    0.179110
    88  H    0.417910
    89  H    0.209719
    90  H    0.155797
    91  H    0.151058
    92  H    0.143329
    93  H    0.178698
    94  H    0.174343
    95  H    0.190398
    96  H    0.174169
    97  H    0.201691
    98  H    0.166355
    99  H    0.152505
   100  H    0.160829
   101  H    0.185898
   102  H    0.175256
   103  H    0.187988
   104  H    0.167261
   105  H    0.175139
   106  H    0.417998
   107  H    0.220639
   108  H    0.155337
   109  H    0.152129
   110  H    0.146230
   111  H    0.167500
   112  H    0.425949
   113  H    0.183420
   114  H    0.177237
   115  H    0.176959
   116  H    0.204019
   117  H    0.164315
   118  H    0.162159
   119  H    0.166197
   120  H    0.175910
   121  H    0.160145
   122  H    0.161118
   123  H    0.181466
   124  H    0.404492
   125  H    0.367958
   126  H    0.408807
   127  H    0.362984
   128  O   -0.649189
   129  C   -0.049066
   130  C    0.094329
   131  O   -0.538320
   132  C    0.073482
   133  O   -0.595550
   134  C   -0.316863
   135  C    0.322043
   136  N   -0.543422
   137  C    0.802759
   138  O   -0.573424
   139  N   -0.749186
   140  C    0.597288
   141  C    0.034950
   142  C    0.054370
   143  P    1.065421
   144  O   -0.690845
   145  O   -0.689456
   146  O   -0.588075
   147  C   -0.066438
   148  C    0.133436
   149  O   -0.514063
   150  C    0.088841
   151  O   -0.570948
   152  C   -0.344644
   153  C    0.256494
   154  N   -0.507983
   155  C    0.208409
   156  N   -0.555238
   157  C    0.168737
   158  C    0.541060
   159  N   -0.576183
   160  C    0.184718
   161  N   -0.512191
   162  C    0.529581
   163  P    1.128519
   164  O   -0.683803
   165  O   -0.674175
   166  O   -0.597449
   167  C   -0.065848
   168  C    0.114066
   169  O   -0.531406
   170  C    0.070004
   171  O   -0.595855
   172  C   -0.325131
   173  C    0.287416
   174  N   -0.518872
   175  C    0.784133
   176  O   -0.578584
   177  N   -0.738801
   178  C    0.598589
   179  C    0.049436
   180  C    0.027944
   181  P    1.064803
   182  O   -0.686965
   183  O   -0.688502
   184  O   -0.582891
   185  C   -0.031369
   186  C    0.117614
   187  O   -0.511970
   188  C    0.071581
   189  O   -0.665088
   190  C   -0.356298
   191  C    0.275143
   192  N   -0.501067
   193  C    0.199364
   194  N   -0.527691
   195  C    0.151558
   196  C    0.524478
   197  N   -0.580059
   198  C    0.190886
   199  N   -0.526166
   200  C    0.532689
   201  C   -0.518582
   202  C   -0.562329
   203  O   -0.586567
   204  O   -0.579742
   205  N   -0.839763
   206  N   -0.845367
   207  H    0.425421
   208  H    0.143265
   209  H    0.141038
   210  H    0.204429
   211  H    0.162671
   212  H    0.174360
   213  H    0.174321
   214  H    0.178660
   215  H    0.418440
   216  H    0.218355
   217  H    0.174653
   218  H    0.161664
   219  H    0.146032
   220  H    0.188864
   221  H    0.187539
   222  H    0.177844
   223  H    0.177815
   224  H    0.202138
   225  H    0.161410
   226  H    0.169379
   227  H    0.149350
   228  H    0.179511
   229  H    0.168204
   230  H    0.186061
   231  H    0.171249
   232  H    0.172389
   233  H    0.422430
   234  H    0.249249
   235  H    0.145063
   236  H    0.156787
   237  H    0.159046
   238  H    0.161279
   239  H    0.422238
   240  H    0.203209
   241  H    0.176564
   242  H    0.168872
   243  H    0.201366
   244  H    0.167338
   245  H    0.160812
   246  H    0.161618
   247  H    0.174128
   248  H    0.195040
   249  H    0.154902
   250  H    0.166948
   251  H    0.363184
   252  H    0.408658
   253  H    0.383456
   254  H    0.383427
 Sum of Mulliken atomic charges =  -6.00000
 Mulliken charges with hydrogens summed into heavy atoms:
              1
     1  O   -0.230311
     2  C    0.222872
     3  C    0.293818
     4  O   -0.536885
     5  C    0.254600
     6  O   -0.599972
     7  C    0.027123
     8  C    0.467184
     9  N   -0.518461
    10  C    0.801029
    11  O   -0.570463
    12  N   -0.329831
    13  C    0.588967
    14  C    0.041576
    15  C    0.258620
    16  P    1.059295
    17  O   -0.687227
    18  O   -0.687266
    19  O   -0.577508
    20  C    0.260827
    21  C    0.265384
    22  O   -0.506772
    23  C    0.281224
    24  O   -0.576168
    25  C    0.010378
    26  C    0.427691
    27  N   -0.496176
    28  C    0.406996
    29  N   -0.555021
    30  C    0.178376
    31  C    0.563884
    32  N   -0.590865
    33  C    0.349570
    34  N   -0.526508
    35  C    0.531020
    36  P    1.120685
    37  O   -0.679696
    38  O   -0.714063
    39  O   -0.603256
    40  C    0.241256
    41  C    0.293212
    42  O   -0.541933
    43  C    0.241823
    44  O   -0.601854
    45  C    0.030321
    46  C    0.483975
    47  N   -0.533381
    48  C    0.795690
    49  O   -0.570362
    50  N   -0.327591
    51  C    0.614440
    52  C    0.040048
    53  C    0.275245
    54  P    1.062630
    55  O   -0.689159
    56  O   -0.690422
    57  O   -0.583865
    58  C    0.264596
    59  C    0.273952
    60  O   -0.507849
    61  C    0.264023
    62  O   -0.236331
    63  C    0.006425
    64  C    0.436368
    65  N   -0.490133
    66  C    0.407943
    67  N   -0.545225
    68  C    0.157992
    69  C    0.553928
    70  N   -0.594317
    71  C    0.366077
    72  N   -0.520488
    73  C    0.522150
    74  C   -0.024728
    75  C   -0.020051
    76  O   -0.569987
    77  O   -0.586392
    78  N   -0.065788
    79  N   -0.070294
   128  O   -0.223768
   129  C    0.235237
   130  C    0.298758
   131  O   -0.538320
   132  C    0.236153
   133  O   -0.595550
   134  C    0.031817
   135  C    0.500702
   136  N   -0.543422
   137  C    0.802759
   138  O   -0.573424
   139  N   -0.330746
   140  C    0.597288
   141  C    0.034950
   142  C    0.272725
   143  P    1.065421
   144  O   -0.690845
   145  O   -0.689456
   146  O   -0.588075
   147  C    0.269879
   148  C    0.279468
   149  O   -0.514063
   150  C    0.277705
   151  O   -0.570948
   152  C    0.020739
   153  C    0.434308
   154  N   -0.507983
   155  C    0.410548
   156  N   -0.555238
   157  C    0.168737
   158  C    0.541060
   159  N   -0.576183
   160  C    0.346129
   161  N   -0.512191
   162  C    0.529581
   163  P    1.128519
   164  O   -0.683803
   165  O   -0.674175
   166  O   -0.597449
   167  C    0.252881
   168  C    0.293577
   169  O   -0.531406
   170  C    0.238208
   171  O   -0.595855
   172  C    0.032179
   173  C    0.459805
   174  N   -0.518872
   175  C    0.784133
   176  O   -0.578584
   177  N   -0.316371
   178  C    0.598589
   179  C    0.049436
   180  C    0.277192
   181  P    1.064803
   182  O   -0.686965
   183  O   -0.688502
   184  O   -0.582891
   185  C    0.270481
   186  C    0.276660
   187  O   -0.511970
   188  C    0.232860
   189  O   -0.242851
   190  C    0.023475
   191  C    0.444015
   192  N   -0.501067
   193  C    0.400729
   194  N   -0.527691
   195  C    0.151558
   196  C    0.524478
   197  N   -0.580059
   198  C    0.358223
   199  N   -0.526166
   200  C    0.532689
   201  C   -0.022024
   202  C   -0.045439
   203  O   -0.586567
   204  O   -0.579742
   205  N   -0.067922
   206  N   -0.078484
 Sum of Mulliken charges with hydrogens summed into heavy atoms =  -6.00000
 Electronic spatial extent (au):  <R**2>=         221555.3599
 Charge=             -6.0000 electrons
 Dipole moment (field-independent basis, Debye):
    X=             -9.3486    Y=              4.7271    Z=            -76.6240  Tot=             77.3368
 Quadrupole moment (field-independent basis, Debye-Ang):
   XX=          -1569.7414   YY=          -1596.6043   ZZ=          -1285.4791
   XY=            335.0297   XZ=            149.7559   YZ=             40.0798
 Traceless Quadrupole moment (field-independent basis, Debye-Ang):
   XX=            -85.7998   YY=           -112.6627   ZZ=            198.4625
   XY=            335.0297   XZ=            149.7559   YZ=             40.0798
 Octapole moment (field-independent basis, Debye-Ang**2):
  XXX=          -2278.0201  YYY=          -1484.8152  ZZZ=          -1842.4602  XYY=            223.7771
  XXY=            -72.7305  XXZ=           -816.3097  XZZ=           1025.0878  YZZ=            444.0651
  YYZ=          -1553.0110  XYZ=           1086.5380
 Hexadecapole moment (field-independent basis, Debye-Ang**3):
 XXXX=        -172099.8474 YYYY=        -117439.1094 ZZZZ=         -66238.4435 XXXY=          11782.4185
 XXXZ=           5817.1542 YYYX=          16660.9447 YYYZ=          -5735.7348 ZZZX=           4522.8341
 ZZZY=           5458.2083 XXYY=         -45589.0523 XXZZ=         -38479.3323 YYZZ=         -25683.5246
 XXYZ=            660.9428 YYXZ=           1903.2875 ZZXY=           1552.0660
 N-N= 5.330115010262D+04 E-N=-1.305358029655D+05  KE= 9.920260553571D+03
 1\1\GINC-CX1-27-11-4\SP\RCAM-B3LYP TD-FC\6-31G(d)\C80H96N28O44P6(6-)\R
 ZEPA\09-Feb-2011\0\\# cam-b3lyp/6-31G(d) td(nstates=25) # scrf(cpcm,so
 lvent=water)\\Title Card Required\\-6,1\O,0,-2.722767,8.18432,-2.53210
 2\C,0,-1.678688,7.23038,-2.512572\C,0,-1.647773,6.622233,-1.117729\O,0
 ,-0.76032,5.496328,-1.134169\C,0,-1.105279,7.573983,-0.03973\O,0,-1.62
 2941,7.262455,1.245212\C,0,0.375041,7.21664,-0.030134\C,0,0.326767,5.7
 0808,-0.268441\N,0,1.543272,5.176256,-0.891788\C,0,2.542603,4.713213,-
 0.056019\O,0,2.415289,4.640838,1.160996\N,0,3.70151,4.354047,-0.698456
 \C,0,3.980297,4.465951,-2.047999\C,0,2.886358,4.957535,-2.869503\C,0,1
 .734176,5.283994,-2.249249\P,0,-2.96107,8.037845,1.824053\O,0,-3.00664
 8,9.439641,1.302032\O,0,-2.998349,7.712513,3.28426\O,0,-4.164116,7.232
 203,1.041178\C,0,-4.278496,5.83902,1.269551\C,0,-5.361619,5.276113,0.3
 81259\O,0,-5.037443,5.519212,-0.983273\C,0,-5.494775,3.758484,0.525397
 \O,0,-6.464455,3.461638,1.509681\C,0,-5.897499,3.303813,-0.878075\C,0,
 -5.389704,4.420842,-1.797877\N,0,-4.238396,4.070678,-2.611758\C,0,-4.0
 60752,4.461069,-3.917939\N,0,-2.88251,4.174688,-4.405271\C,0,-2.233132
 ,3.572261,-3.346469\C,0,-0.925161,3.062752,-3.219839\N,0,-0.580145,2.5
 34324,-2.033023\C,0,-1.468136,2.529658,-1.02835\N,0,-2.714116,2.980013
 ,-1.029684\C,0,-3.045598,3.501262,-2.223508\P,0,-6.145892,2.275398,2.6
 03128\O,0,-7.330353,2.212767,3.516634\O,0,-4.752232,2.442684,3.134401\
 O,0,-6.177491,0.999249,1.552987\C,0,-6.707389,-0.24433,1.985192\C,0,-5
 .646785,-1.313214,2.153947\O,0,-5.100155,-1.684183,0.878241\C,0,-4.442
 147,-0.924662,3.022937\O,0,-3.936675,-2.070191,3.704724\C,0,-3.42155,-
 0.482761,1.984715\C,0,-3.726099,-1.42172,0.822394\N,0,-3.416772,-0.853
 285,-0.504904\C,0,-2.102177,-0.929425,-0.916317\O,0,-1.205684,-1.35961
 6,-0.199328\N,0,-1.875059,-0.492298,-2.19888\C,0,-2.804882,0.053256,-3
 .063716\C,0,-4.15772,0.145911,-2.550545\C,0,-4.393228,-0.312721,-1.301
 048\P,0,-4.328538,-2.300832,5.289795\O,0,-4.253577,-1.002985,6.031265\
 O,0,-3.571139,-3.521411,5.708697\O,0,-5.938191,-2.647461,5.185559\C,0,
 -6.313283,-3.878019,4.594676\C,0,-7.818634,-3.931426,4.468131\O,0,-8.2
 75751,-2.855337,3.652408\C,0,-8.313782,-5.214708,3.797022\O,0,-8.51967
 7,-6.195492,4.792047\C,0,-9.59137,-4.748704,3.088267\C,0,-9.378373,-3.
 245125,2.865447\N,0,-9.119107,-2.863181,1.485326\C,0,-9.791193,-1.8883
 21,0.786348\N,0,-9.299607,-1.647334,-0.400684\C,0,-8.224062,-2.510256,
 -0.487433\C,0,-7.250011,-2.703876,-1.489181\N,0,-6.29092,-3.617222,-1.
 253023\C,0,-6.279355,-4.275764,-0.085554\N,0,-7.136551,-4.181955,0.920
 41\C,0,-8.090607,-3.270963,0.668092\C,0,-5.22332,0.695365,-3.448625\C,
 0,3.073415,5.041091,-4.352895\O,0,5.091758,4.148344,-2.477833\O,0,-2.4
 68171,0.42271,-4.194036\N,0,-7.234698,-2.026857,-2.644236\N,0,-0.02351
 1,3.106844,-4.207709\H,0,-2.729652,8.596886,-3.403865\H,0,-0.706787,7.
 693794,-2.743537\H,0,-1.84896,6.423844,-3.239449\H,0,-2.65185,6.270189
 ,-0.871322\H,0,-1.305199,8.620034,-0.28484\H,0,0.896442,7.703651,-0.86
 1124\H,0,0.867035,7.484364,0.905508\H,0,0.194721,5.152816,0.662181\H,0
 ,4.459276,3.982064,-0.088773\H,0,0.86452,5.631125,-2.793004\H,0,-4.533
 144,5.632802,2.316683\H,0,-3.331128,5.334024,1.039121\H,0,-6.326452,5.
 74737,0.614342\H,0,-4.527062,3.327316,0.793892\H,0,-6.987244,3.245138,
 -0.937659\H,0,-5.478536,2.331488,-1.13709\H,0,-6.15761,4.730536,-2.512
 669\H,0,-4.858067,4.955424,-4.457941\H,0,-1.101323,2.090161,-0.103709\
 H,0,-7.419869,-0.577242,1.224012\H,0,-7.247438,-0.128503,2.930146\H,0,
 -6.146746,-2.192585,2.560943\H,0,-4.672664,-0.128112,3.733575\H,0,-3.6
 30267,0.551016,1.698639\H,0,-2.39427,-0.571409,2.339282\H,0,-3.15809,-
 2.353926,0.880845\H,0,-0.887095,-0.553472,-2.509365\H,0,-5.376965,-0.3
 01118,-0.84958\H,0,-5.864605,-3.985776,3.598551\H,0,-5.984025,-4.72257
 9,5.212853\H,0,-8.279626,-3.850773,5.463113\H,0,-7.577881,-5.549229,3.
 058028\H,0,-8.603603,-7.049776,4.351589\H,0,-9.792828,-5.277986,2.1552
 74\H,0,-10.436325,-4.899236,3.765909\H,0,-10.262256,-2.669658,3.156797
 \H,0,-10.649372,-1.391616,1.219784\H,0,-5.451194,-4.968094,0.039487\H,
 0,-6.183297,0.747368,-2.928455\H,0,-4.96423,1.699054,-3.80145\H,0,-5.3
 41629,0.052535,-4.327326\H,0,2.178452,5.446142,-4.832789\H,0,3.925349,
 5.680161,-4.607762\H,0,3.264738,4.043923,-4.761792\H,0,-6.488847,-2.18
 1516,-3.326472\H,0,-7.935578,-1.324853,-2.820848\H,0,0.896349,2.674285
 ,-4.091876\H,0,-0.306325,3.434211,-5.117689\O,0,0.457555,-6.221919,-4.
 629321\C,0,1.70967,-5.637554,-4.320881\C,0,1.666096,-5.013399,-2.94147
 4\O,0,0.727187,-3.9312,-2.918478\C,0,1.238084,-5.929347,-1.789652\O,0,
 1.802828,-5.46319,-0.567477\C,0,-0.264385,-5.693388,-1.728718\C,0,-0.3
 58542,-4.209289,-2.085471\N,0,-1.598872,-3.843173,-2.806416\C,0,-2.766
 105,-3.883673,-2.075019\O,0,-2.812493,-4.291136,-0.918999\N,0,-3.87713
 3,-3.430596,-2.740607\C,0,-3.934107,-2.933721,-4.027963\C,0,-2.67454,-
 2.929454,-4.74496\C,0,-1.576972,-3.384554,-4.098344\P,0,3.146271,-6.19
 5082,0.050096\O,0,3.018505,-7.681132,-0.083124\O,0,3.395412,-5.513219,
 1.358916\O,0,4.299931,-5.758733,-1.03975\C,0,4.725684,-4.405013,-1.052
 712\C,0,5.621184,-4.191232,-2.24891\O,0,4.883667,-4.37306,-3.46079\C,0
 ,6.218026,-2.781447,-2.318785\O,0,7.469417,-2.779604,-1.658738\C,0,6.3
 55071,-2.55813,-3.821501\C,0,5.239764,-3.413729,-4.424017\N,0,4.048818
 ,-2.671417,-4.831948\C,0,3.644211,-2.526923,-6.138077\N,0,2.516672,-1.
 882962,-6.281997\C,0,2.14429,-1.595397,-4.985049\C,0,0.994314,-0.96267
 5,-4.470171\N,0,0.859319,-0.89992,-3.133743\C,0,1.832689,-1.411396,-2.
 363298\N,0,2.974422,-1.974651,-2.729695\C,0,3.072492,-2.068812,-4.0664
 24\P,0,7.883311,-1.556557,-0.653887\O,0,7.6135,-0.232668,-1.324321\O,0
 ,9.237518,-1.880599,-0.112887\O,0,6.725936,-1.829985,0.487956\C,0,6.94
 7335,-1.267992,1.773977\C,0,5.655699,-0.751923,2.367213\O,0,5.158627,0
 .331258,1.575109\C,0,4.511942,-1.781398,2.460194\O,0,3.748964,-1.56662
 ,3.643231\C,0,3.646316,-1.412916,1.264996\C,0,3.817109,0.103066,1.2322
 83\N,0,3.557554,0.702287,-0.075629\C,0,2.297965,1.22161,-0.299432\O,0,
 1.425939,1.26683,0.562444\N,0,2.08289,1.668704,-1.578235\C,0,2.944851,
 1.554642,-2.649804\C,0,4.262954,1.042559,-2.338072\C,0,4.501069,0.6292
 29,-1.07538\P,0,4.112476,-2.41614,5.010329\O,0,4.37801,-3.846558,4.660
 915\O,0,3.090605,-1.996398,6.018682\O,0,5.584256,-1.788597,5.412737\C,
 0,5.636225,-0.532131,6.063785\C,0,7.096045,-0.195682,6.301121\O,0,7.76
 6336,-0.034402,5.045068\C,0,7.319378,1.107579,7.080465\O,0,8.443383,0.
 897055,7.920104\C,0,7.611125,2.115035,5.971353\C,0,8.367737,1.247053,4
 .972488\N,0,8.337457,1.690796,3.595863\C,0,9.310823,1.36017,2.679023\N
 ,0,9.011913,1.661556,1.445673\C,0,7.749705,2.217601,1.541267\C,0,6.862
 21,2.707106,0.561087\N,0,5.735728,3.300695,0.993154\C,0,5.446589,3.293
 207,2.301597\N,0,6.153313,2.775177,3.295591\C,0,7.312668,2.255711,2.86
 1817\C,0,-2.640785,-2.391582,-6.143111\C,0,5.280916,0.967815,-3.431771
 \O,0,2.57741,1.882465,-3.784196\O,0,-5.008691,-2.534313,-4.492944\N,0,
 0.049814,-0.441893,-5.263063\N,0,7.116359,2.622613,-0.762171\H,0,0.494
 324,-6.539326,-5.539337\H,0,1.966252,-4.847439,-5.042008\H,0,2.518971,
 -6.381902,-4.335181\H,0,2.653006,-4.593564,-2.747593\H,0,1.501734,-6.9
 76979,-1.957194\H,0,-0.765405,-6.283987,-2.498834\H,0,-0.686564,-5.917
 583,-0.750563\H,0,-0.327291,-3.566318,-1.199698\H,0,-4.766819,-3.50113
 7,-2.206326\H,0,-0.597775,-3.408411,-4.556981\H,0,3.871129,-3.72258,-1
 .126558\H,0,5.291335,-4.164903,-0.143794\H,0,6.444834,-4.917446,-2.228
 033\H,0,5.528444,-2.054243,-1.878074\H,0,6.291459,-1.512843,-4.121398\
 H,0,7.322571,-2.956879,-4.140163\H,0,5.574661,-3.919101,-5.33422\H,0,4
 .240199,-2.928986,-6.947208\H,0,1.647404,-1.345411,-1.293955\H,0,7.664
 205,-0.44565,1.720642\H,0,7.360734,-2.030215,2.445634\H,0,5.892989,-0.
 374177,3.364624\H,0,4.870229,-2.813557,2.424255\H,0,4.068409,-1.842005
 ,0.350983\H,0,2.607636,-1.727868,1.379325\H,0,3.141462,0.599731,1.9325
 92\H,0,1.109491,1.989131,-1.763016\H,0,5.462205,0.219047,-0.778894\H,0
 ,5.168327,0.24979,5.448241\H,0,5.105723,-0.580715,7.021781\H,0,7.56742
 8,-1.023673,6.841504\H,0,6.438668,1.387713,7.671634\H,0,8.625323,1.727
 634,8.378711\H,0,6.682967,2.476778,5.524986\H,0,8.198805,2.969506,6.31
 4981\H,0,9.427323,1.170087,5.242586\H,0,10.232104,0.893478,3.00311\H,0
 ,4.500789,3.764023,2.559556\H,0,-1.646439,-2.512023,-6.580769\H,0,-3.3
 66948,-2.904659,-6.781992\H,0,-2.890225,-1.324998,-6.143321\H,0,6.2109
 16,0.540213,-3.048392\H,0,4.911091,0.351731,-4.260183\H,0,5.480501,1.9
 67983,-3.83077\H,0,0.1307,-0.562367,-6.260424\H,0,-0.823865,-0.077984,
 -4.875124\H,0,7.573257,1.756956,-1.056055\H,0,6.372019,2.95861,-1.3732
 08\\Version=EM64L-G09RevB.01\State=1-A\HF=-9995.803112\RMSD=2.994e-09\
 PG=C01 [X(C80H96N28O44P6)]\\@


    UPON JULIA'S CLOTHES

 WHENAS IN SILKS MY JULIA GOES,
 THEN, THEN, METHINKS, HOW SWEETLY FLOWS
 THAT LIQUEFACTION OF HER CLOTHES.

 NEXT, WHEN I CAST MINE EYES, AND SEE
 THAT BRAVE VIBRATION, EACH WAY FREE,
 O, HOW THAT GLITTERING TAKETH ME!
     -- ROBERT HERRICK, 1648
 Job cpu time: 43 days  5 hours 43 minutes 37.2 seconds.
 File lengths (MBytes):  RWF=  49503 Int=      0 D2E=      0 Chk=   6078 Scr=      1
 Normal termination of Gaussian 09 at Wed Feb  9 11:21:08 2011.
