# Supplementary material for: The past, present and future of Scientific discourse
Source: J Cheminform. 2011 Oct 14;3:46. doi: 10.1186/1758-2946-3-46 (PMC3208583; doi:10.1186/1758-2946-3-46)
Supplement: Additional file 1 — Interactive Jmol-enhanced version of Figure 3. [file 1758-2946-3-46-S1.zip › Additional file 1/Z-CG.mol2]

# Molecule Name
# Created by GaussView 5.0.9
#

#
#

@<TRIPOS>MOLECULE
Molecule Name
250 290
SMALL
NO_CHARGES


@<TRIPOS>ATOM
1 O1    -2.7880     7.8124    -3.8742 O
2 C2    -1.7829     6.8238    -3.7656 C
3 C3    -1.7779     6.3355    -2.3250 C
4 O4    -0.8954     5.2078    -2.2444 O
5 C5    -1.2439     7.3642    -1.3150 C
6 O6    -1.8052     7.1767    -0.0243 O
7 C7     0.2278     6.9861    -1.2283 C
8 C8     0.1624     5.4663    -1.3600 C
9 N9     1.3919     4.8851    -1.9142 N
10 C10     2.4427     4.6385    -1.0285 C
11 O11     2.2613     4.8526     0.1800 O
12 N12     3.6203     4.1959    -1.5275 N
13 C13     3.7840     4.0358    -2.8449 C
14 N14     4.9804     3.6347    -3.2779 N
15 C15     2.7247     4.2956    -3.7695 C
16 C16     1.5484     4.7132    -3.2537 C
17 P17    -3.1473     8.0257     0.4292 P
18 O18    -3.1461     9.3727    -0.2238 O
19 O19    -3.2434     7.8444     1.9117 O
20 O20    -4.3327     7.1682    -0.3199 O
21 C21    -4.4637     5.7954     0.0126 C
22 C22    -5.5157     5.1741    -0.8709 C
23 O23    -5.1237     5.2676    -2.2375 O
24 C24    -5.7098     3.6846    -0.5816 C
25 O25    -6.7256     3.5120     0.3878 O
26 C26    -6.0888     3.1162    -1.9466 C
27 C27    -5.4648     4.0963    -2.9490 C
28 N28    -4.2826     3.6083    -3.6377 N
29 C29    -4.0559     3.7329    -4.9931 C
30 N30    -2.8666     3.3470    -5.3633 N
31 C31    -2.2614     2.9581    -4.1821 C
32 C32    -0.9478     2.4571    -3.9440 C
33 O33    -0.0538     2.2659    -4.7803 O
34 N34    -0.7329     2.1896    -2.5966 N
35 C35    -1.6449     2.4138    -1.5954 C
36 N36    -1.2390     2.1343    -0.3461 N
37 N37    -2.8698     2.8649    -1.8029 N
38 C38    -3.1155     3.1192    -3.1014 C
39 P39    -6.3512     2.7782     1.8096 P
40 O40    -7.5265     2.9705     2.7170 O
41 O41    -4.9623     3.1659     2.2310 O
42 O42    -6.3337     1.2275     1.2425 O
43 C43    -6.7525     0.1686     2.0893 C
44 C44    -5.6099    -0.7466     2.4751 C
45 O45    -5.0629    -1.3617     1.3000 O
46 C46    -4.4218    -0.0785     3.1851 C
47 O47    -3.8172    -0.9907     4.0982 O
48 C48    -3.4533     0.1646     2.0385 C
49 C49    -3.7016    -1.0546     1.1572 C
50 N50    -3.4280    -0.8265    -0.2681 N
51 C51    -2.1317    -1.0596    -0.7302 C
52 O52    -1.2579    -1.3861     0.0879 O
53 N53    -1.8817    -0.9205    -2.0534 N
54 C54    -2.8457    -0.5188    -2.8882 C
55 N55    -2.5395    -0.4100    -4.1820 N
56 C56    -4.1625    -0.2151    -2.4230 C
57 C57    -4.4064    -0.3929    -1.1053 C
58 P58    -4.2161    -0.9366     5.6965 P
59 O59    -4.3504     0.4858     6.1430 O
60 O60    -3.3012    -1.9166     6.3612 O
61 O61    -5.7541    -1.5305     5.6791 O
62 C62    -5.9454    -2.8856     5.3149 C
63 C63    -7.4278    -3.1764     5.2572 C
64 O64    -8.0520    -2.3214     4.3032 O
65 C65    -7.7369    -4.6088     4.8162 C
66 O66    -7.7864    -5.4340     5.9615 O
67 C67    -9.0762    -4.4513     4.0868 C
68 C68    -9.0909    -2.9891     3.6197 C
69 N69    -8.9040    -2.7997     2.1912 N
70 C70    -9.7072    -2.0360     1.3686 C
71 N71    -9.2504    -1.9209     0.1522 N
72 C72    -8.0682    -2.6410     0.1695 C
73 C73    -7.0783    -2.8242    -0.8435 C
74 O74    -7.0908    -2.3831    -2.0004 O
75 N75    -6.0145    -3.5993    -0.3895 N
76 C76    -5.8675    -4.0635     0.8921 C
77 N77    -4.7428    -4.7557     1.1571 N
78 N78    -6.7785    -3.9105     1.8372 N
79 C79    -7.8347    -3.1867     1.4240 C
80 O80     0.5636    -6.6781    -4.7866 O
81 C81     1.8080    -6.1544    -4.3578 C
82 C82     1.6973    -5.6948    -2.9195 C
83 O83     0.7516    -4.6200    -2.8398 O
84 C84     1.2069    -6.7482    -1.9114 C
85 O85     1.7543    -6.4967    -0.6216 O
86 C86    -0.2846    -6.4623    -1.8412 C
87 C87    -0.3071    -4.9426    -1.9840 C
88 N88    -1.5506    -4.4264    -2.5725 N
89 C89    -2.6343    -4.2479    -1.7147 C
90 O90    -2.4923    -4.5394    -0.5167 O
91 N91    -3.7946    -3.7754    -2.2244 N
92 C92    -3.9049    -3.5102    -3.5302 C
93 N93    -5.0771    -3.0387    -3.9650 N
94 C94    -2.8207    -3.7341    -4.4340 C
95 C95    -1.6612    -4.1898    -3.9054 C
96 P96     3.0802    -7.3345    -0.1113 P
97 O97     3.0141    -8.7444    -0.6105 O
98 O98     3.2287    -6.9901     1.3372 O
99 O99     4.2763    -6.6169    -0.9851 O
100 C100     4.5635    -5.2527    -0.7266 C
101 C101     5.5602    -4.7670    -1.7508 C
102 O102     4.9950    -4.8633    -3.0566 O
103 C103     5.9661    -3.3035    -1.5537 C
104 O104     7.1226    -3.2837    -0.7367 O
105 C105     6.2033    -2.8236    -2.9859 C
106 C106     5.3530    -3.7570    -3.8527 C
107 N107     4.1461    -3.1578    -4.3991 N
108 C108     3.8395    -3.0833    -5.7417 C
109 N109     2.6633    -2.5734    -5.9824 N
110 C110     2.1557    -2.3035    -4.7251 C
111 C111     0.8892    -1.7720    -4.3405 C
112 O112    -0.0365    -1.4241    -5.0866 O
113 N113     0.7676    -1.6768    -2.9600 N
114 C114     1.7093    -2.1022    -2.0579 C
115 N115     1.3804    -1.9842    -0.7587 N
116 N116     2.8951    -2.5766    -2.3955 N
117 C117     3.0551    -2.6602    -3.7299 C
118 P118     7.6767    -1.8574    -0.1445 P
119 O119     7.4065    -0.7515    -1.1254 O
120 O120     9.0581    -2.1086     0.3735 O
121 O121     6.6217    -1.7372     1.1179 O
122 C122     6.9061    -0.7231     2.0729 C
123 C123     5.6488     0.0232     2.4529 C
124 O124     5.1886     0.7676     1.3205 O
125 C125     4.4643    -0.8557     2.9013 C
126 O126     3.7604    -0.2295     3.9690 O
127 C127     3.5700    -0.8560     1.6712 C
128 C128     3.8169     0.5452     1.1252 C
129 N129     3.5235     0.7055    -0.2974 N
130 C130     2.2449     1.1393    -0.6553 C
131 O131     1.4230     1.3841     0.2422 O
132 N132     1.9496     1.2727    -1.9692 N
133 C133     2.8544     0.9592    -2.9023 C
134 N134     2.4956     1.0965    -4.1806 N
135 C135     4.1599     0.4958    -2.5548 C
136 C136     4.4504     0.3765    -1.2393 C
137 P137     4.0919    -0.6984     5.5150 P
138 O138     4.1422    -2.1930     5.5871 O
139 O139     3.1994     0.1307     6.3833 O
140 O140     5.6553    -0.2031     5.6791 O
141 C141     5.9158     1.1616     5.9605 C
142 C142     7.4208     1.3275     6.0475 C
143 O143     8.0118     1.1220     4.7586 O
144 C144     7.8761     2.7160     6.5133 C
145 O145     9.0569     2.5252     7.2769 O
146 C146     8.1546     3.4279     5.1943 C
147 C147     8.7018     2.2865     4.3424 C
148 N148     8.5445     2.4575     2.9160 N
149 C149     9.4905     2.0894     1.9789 C
150 N150     9.0962     2.2462     0.7471 N
151 C151     7.8082     2.7363     0.8689 C
152 C152     6.8569     3.0806    -0.1384 C
153 O153     7.0076     3.0213    -1.3656 O
154 N154     5.6643     3.5367     0.4121 N
155 C155     5.3799     3.5673     1.7535 C
156 N156     4.1297     3.9215     2.0890 N
157 N157     6.2583     3.2758     2.6996 N
158 C158     7.4411     2.8649     2.2008 C
159 H159    -2.7817     8.1428    -4.7777 H
160 H160    -0.7920     7.2238    -4.0299 H
161 H161    -1.9835     5.9613    -4.4173 H
162 H162    -2.7868     6.0082    -2.0661 H
163 H163    -1.4161     8.3880    -1.6553 H
164 H164     0.7837     7.3999    -2.0754 H
165 H165     0.6933     7.3145    -0.2998 H
166 H166    -0.0057     4.9750    -0.3992 H
167 H167     5.1116     3.4127    -4.2510 H
168 H168     2.8475     4.1336    -4.8310 H
169 H169     0.6723     4.9170    -3.8542 H
170 H170    -4.7583     5.6643     1.0602 H
171 H171    -3.5139     5.2684    -0.1441 H
172 H172    -6.4763     5.6900    -0.7320 H
173 H173    -4.7674     3.2504    -0.2426 H
174 H174    -7.1765     3.1320    -2.0515 H
175 H175    -5.7346     2.0965    -2.0959 H
176 H176    -6.1707     4.3483    -3.7463 H
177 H177    -4.8278     4.1129    -5.6493 H
178 H178    -1.8765     2.3504     0.4020 H
179 H179    -7.4984    -0.4147     1.5412 H
180 H180    -7.2254     0.5559     2.9975 H
181 H181    -6.0346    -1.5342     3.0988 H
182 H182    -4.7010     0.8455     3.6965 H
183 H183    -3.7584     1.0736     1.5132 H
184 H184    -2.4168     0.2476     2.3660 H
185 H185    -3.0804    -1.9053     1.4489 H
186 H186    -3.2426    -0.1260    -4.8436 H
187 H187    -4.9403     0.1037    -3.1030 H
188 H188    -5.3676    -0.2163    -0.6401 H
189 H189    -5.5013    -3.0914     4.3321 H
190 H190    -5.4835    -3.5571     6.0492 H
191 H191    -7.8784    -3.0080     6.2462 H
192 H192    -6.9697    -4.9482     4.1127 H
193 H193    -7.7545    -6.3495     5.6662 H
194 H194    -9.2058    -5.1485     3.2579 H
195 H195    -9.8816    -4.6106     4.8085 H
196 H196   -10.0488    -2.5104     3.8451 H
197 H197   -10.6226    -1.5978     1.7435 H
198 H198    -3.9257    -4.6651     0.5425 H
199 H199     0.6359    -6.8907    -5.7221 H
200 H200     2.1057    -5.2909    -4.9692 H
201 H201     2.6075    -6.9066    -4.4190 H
202 H202     2.6750    -5.3097    -2.6232 H
203 H203     1.4382    -7.7692    -2.2256 H
204 H204    -0.7879    -6.9097    -2.7015 H
205 H205    -0.7405    -6.8085    -0.9144 H
206 H206    -0.1939    -4.4380    -1.0205 H
207 H207    -5.1737    -2.7405    -4.9216 H
208 H208    -2.9113    -3.5223    -5.4902 H
209 H209    -0.7712    -4.3951    -4.4853 H
210 H210     3.6555    -4.6409    -0.7982 H
211 H211     4.9951    -5.1278     0.2744 H
212 H212     6.4670    -5.3861    -1.7072 H
213 H213     5.1490    -2.7397    -1.0912 H
214 H214     5.9579    -1.7737    -3.1291 H
215 H215     7.2596    -2.9659    -3.2265 H
216 H216     5.9130    -4.1025    -4.7274 H
217 H217     4.5447    -3.4239    -6.4880 H
218 H218     0.4261    -1.7513    -0.4638 H
219 H219     7.6303     0.0011     1.6833 H
220 H220     7.3356    -1.1726     2.9751 H
221 H221     5.9086     0.7238     3.2499 H
222 H222     4.7786    -1.8603     3.1953 H
223 H223     3.9436    -1.5883     0.9485 H
224 H224     2.5231    -1.0491     1.9064 H
225 H225     3.2177     1.2935     1.6496 H
226 H226     1.5798     1.4912    -4.4153 H
227 H227     4.8930     0.2579    -3.3132 H
228 H228     5.4166     0.0268    -0.8799 H
229 H229     5.5165     1.8137     5.1710 H
230 H230     5.4529     1.4436     6.9131 H
231 H231     7.8168     0.5721     6.7347 H
232 H232     7.1049     3.2235     7.1051 H
233 H233     9.3823     3.3944     7.5363 H
234 H234     7.2256     3.8025     4.7604 H
235 H235     8.8656     4.2508     5.2916 H
236 H236     9.7769     2.1547     4.5101 H
237 H237    10.4572     1.7170     2.2910 H
238 H238     3.4532     4.2594     1.3968 H
239 H239     3.9295     4.0185     3.0707 H
240 H240     5.7086     3.3797    -2.6026 H
241 H241     4.9150     3.7726    -0.2654 H
242 H242     3.1419     0.8633    -4.9157 H
243 H243    -0.2782     1.8457    -0.1345 H
244 H244     1.9976    -2.4283    -0.0993 H
245 H245    -0.1538    -1.3555    -2.6088 H
246 H246    -1.6263    -0.7299    -4.5208 H
247 H247    -4.5717    -4.9347     2.1343 H
248 H248    -5.7993    -2.7818    -3.2852 H
249 H249    -5.2162    -3.6913    -1.0469 H
250 H250     0.2137     1.8434    -2.3493 H
@<TRIPOS>BOND
1 1 2 1
2 1 159 1
3 2 3 1
4 2 160 1
5 2 161 1
6 3 4 1
7 3 5 1
8 3 162 1
9 4 8 1
10 5 6 1
11 5 7 1
12 5 163 1
13 6 17 1
14 7 8 1
15 7 164 1
16 7 165 1
17 8 9 1
18 8 166 1
19 9 10 1
20 9 16 Ar
21 10 11 2
22 10 12 Ar
23 11 238 Wk
24 12 13 Ar
25 12 241 Wk
26 13 14 Ar
27 13 15 Ar
28 14 167 1
29 14 240 1
30 15 16 2
31 15 168 1
32 16 169 1
33 17 18 2
34 17 19 2
35 17 20 1
36 20 21 1
37 21 22 1
38 21 170 1
39 21 171 1
40 22 23 1
41 22 24 1
42 22 172 1
43 23 27 1
44 23 162 Wk
45 24 25 1
46 24 26 1
47 24 173 1
48 25 39 1
49 26 27 1
50 26 174 1
51 26 175 1
52 27 28 1
53 27 176 1
54 28 29 Ar
55 28 38 Ar
56 29 30 2
57 29 177 1
58 30 31 1
59 31 32 Ar
60 31 38 Ar
61 32 33 2
62 32 34 1
63 33 226 Wk
64 34 35 Ar
65 34 250 1
66 35 36 Ar
67 35 37 2
68 36 178 1
69 36 243 1
70 37 38 Ar
71 39 40 2
72 39 41 2
73 39 42 1
74 42 43 1
75 43 44 1
76 43 179 1
77 43 180 1
78 44 45 1
79 44 46 1
80 44 181 1
81 45 49 1
82 46 47 1
83 46 48 1
84 46 182 1
85 47 58 1
86 48 49 1
87 48 183 1
88 48 184 1
89 49 50 1
90 49 185 1
91 50 51 1
92 50 57 Ar
93 51 52 2
94 51 53 Ar
95 52 218 Wk
96 52 185 Wk
97 53 54 Ar
98 53 245 Wk
99 54 55 Ar
100 54 56 Ar
101 55 186 1
102 55 246 1
103 56 57 2
104 56 187 1
105 57 188 1
106 58 59 2
107 58 60 2
108 58 61 1
109 61 62 1
110 62 63 1
111 62 189 1
112 62 190 1
113 63 64 1
114 63 65 1
115 63 191 1
116 64 68 1
117 65 66 1
118 65 67 1
119 65 192 1
120 66 193 1
121 67 68 1
122 67 194 1
123 67 195 1
124 68 69 1
125 68 196 1
126 69 70 Ar
127 69 79 Ar
128 70 71 2
129 70 197 1
130 71 72 1
131 72 73 Ar
132 72 79 Ar
133 73 74 2
134 73 75 1
135 74 248 Wk
136 75 76 Ar
137 75 249 1
138 76 77 Ar
139 76 78 2
140 77 198 1
141 77 247 1
142 78 79 Ar
143 78 192 Wk
144 80 81 1
145 80 199 1
146 81 82 1
147 81 200 1
148 81 201 1
149 82 83 1
150 82 84 1
151 82 202 1
152 83 87 1
153 84 85 1
154 84 86 1
155 84 203 1
156 85 96 1
157 86 87 1
158 86 204 1
159 86 205 1
160 87 88 1
161 87 206 1
162 88 89 1
163 88 95 Ar
164 89 90 2
165 89 91 Ar
166 90 198 Wk
167 91 92 Ar
168 91 249 Wk
169 92 93 Ar
170 92 94 Ar
171 93 207 1
172 93 248 1
173 94 95 2
174 94 208 1
175 95 209 1
176 96 97 2
177 96 98 2
178 96 99 1
179 99 100 1
180 100 101 1
181 100 210 1
182 100 211 1
183 101 102 1
184 101 103 1
185 101 212 1
186 102 106 1
187 103 104 1
188 103 105 1
189 103 213 1
190 104 118 1
191 105 106 1
192 105 214 1
193 105 215 1
194 106 107 1
195 106 216 1
196 107 108 Ar
197 107 117 Ar
198 108 109 2
199 108 217 1
200 109 110 1
201 110 111 Ar
202 110 117 Ar
203 111 112 2
204 111 113 1
205 112 246 Wk
206 113 114 Ar
207 113 245 1
208 114 115 Ar
209 114 116 2
210 115 218 1
211 115 244 1
212 116 117 Ar
213 118 119 2
214 118 120 2
215 118 121 1
216 121 122 1
217 122 123 1
218 122 219 1
219 122 220 1
220 123 124 1
221 123 125 1
222 123 221 1
223 124 128 1
224 125 126 1
225 125 127 1
226 125 222 1
227 126 137 1
228 127 128 1
229 127 223 1
230 127 224 1
231 128 129 1
232 128 225 1
233 129 130 1
234 129 136 Ar
235 130 131 2
236 130 132 Ar
237 131 243 Wk
238 131 225 Wk
239 132 133 Ar
240 132 250 Wk
241 133 134 Ar
242 133 135 Ar
243 134 226 1
244 134 242 1
245 135 136 2
246 135 227 1
247 136 228 1
248 137 138 2
249 137 139 2
250 137 140 1
251 140 141 1
252 141 142 1
253 141 229 1
254 141 230 1
255 142 143 1
256 142 144 1
257 142 231 1
258 143 147 1
259 144 145 1
260 144 146 1
261 144 232 1
262 145 233 1
263 146 147 1
264 146 234 1
265 146 235 1
266 147 148 1
267 147 236 1
268 148 149 Ar
269 148 158 Ar
270 149 150 2
271 149 237 1
272 150 151 1
273 151 152 Ar
274 151 158 Ar
275 152 153 2
276 152 154 1
277 153 240 Wk
278 154 155 Ar
279 154 241 1
280 155 156 Ar
281 155 157 Ar
282 156 238 1
283 156 239 1
284 157 158 Ar
285 157 234 Wk
286 175 187 Wk
287 181 189 Wk
288 202 210 Wk
289 221 229 Wk
290 224 244 Wk
