# Supplementary material for: The past, present and future of Scientific discourse
Source: J Cheminform. 2011 Oct 14;3:46. doi: 10.1186/1758-2946-3-46 (PMC3208583; doi:10.1186/1758-2946-3-46)
Supplement: Additional file 1 — Interactive Jmol-enhanced version of Figure 3. [file 1758-2946-3-46-S1.zip › Additional file 1/Z-CG-6-311.mol2]

# Title Card Required
# Created by GaussView 5.0.9
#

#
#

@<TRIPOS>MOLECULE
Molecule Name
250 268
SMALL
NO_CHARGES


@<TRIPOS>ATOM
1 O1    -2.7337     7.7902    -3.8989 O
2 C2    -1.7279     6.8032    -3.7706 C
3 C3    -1.7289     6.3392    -2.3241 C
4 O4    -0.8435     5.2166    -2.2156 O
5 C5    -1.2006     7.3844    -1.3323 C
6 O6    -1.7429     7.1969    -0.0314 O
7 C7     0.2744     7.0286    -1.2552 C
8 C8     0.2209     5.5062    -1.3483 C
9 N9     1.4490     4.9174    -1.8955 N
10 C10     2.4929     4.6568    -1.0077 C
11 O11     2.3142     4.8639     0.1974 O
12 N12     3.6651     4.2035    -1.5039 N
13 C13     3.8339     4.0469    -2.8181 C
14 N14     5.0251     3.6343    -3.2486 N
15 C15     2.7813     4.3194    -3.7447 C
16 C16     1.6107     4.7482    -3.2332 C
17 P17    -3.0814     8.0170     0.4615 P
18 O18    -3.1048     9.3749    -0.1590 O
19 O19    -3.1458     7.8051     1.9378 O
20 O20    -4.2754     7.1721    -0.2759 O
21 C21    -4.4138     5.7908     0.0223 C
22 C22    -5.4801     5.2036    -0.8628 C
23 O23    -5.0967     5.3074    -2.2311 O
24 C24    -5.7013     3.7159    -0.5921 C
25 O25    -6.7230     3.5467     0.3732 O
26 C26    -6.0930     3.1719    -1.9601 C
27 C27    -5.4480     4.1456    -2.9523 C
28 N28    -4.2673     3.6483    -3.6363 N
29 C29    -4.0400     3.7652    -4.9911 C
30 N30    -2.8550     3.3716    -5.3558 N
31 C31    -2.2518     2.9858    -4.1745 C
32 C32    -0.9433     2.4789    -3.9332 C
33 O33    -0.0524     2.2769    -4.7634 O
34 N34    -0.7327     2.2145    -2.5864 N
35 C35    -1.6408     2.4522    -1.5881 C
36 N36    -1.2383     2.1777    -0.3376 N
37 N37    -2.8591     2.9094    -1.8000 N
38 C38    -3.1041     3.1565    -3.0973 C
39 P39    -6.3882     2.8063     1.7929 P
40 O40    -7.5876     2.9853     2.6651 O
41 O41    -5.0215     3.2042     2.2603 O
42 O42    -6.3386     1.2615     1.2299 O
43 C43    -6.7655     0.1795     2.0464 C
44 C44    -5.6235    -0.7306     2.4395 C
45 O45    -5.0639    -1.3492     1.2725 O
46 C46    -4.4441    -0.0550     3.1518 C
47 O47    -3.8308    -0.9647     4.0639 O
48 C48    -3.4752     0.1983     2.0110 C
49 C49    -3.7052    -1.0264     1.1338 C
50 N50    -3.4274    -0.8037    -0.2908 N
51 C51    -2.1403    -1.0644    -0.7586 C
52 O52    -1.2714    -1.4152     0.0482 O
53 N53    -1.8924    -0.9234    -2.0795 N
54 C54    -2.8453    -0.4939    -2.9087 C
55 N55    -2.5414    -0.3833    -4.2011 N
56 C56    -4.1510    -0.1618    -2.4373 C
57 C57    -4.3948    -0.3408    -1.1233 C
58 P58    -4.2094    -0.9304     5.6621 P
59 O59    -4.3429     0.4833     6.1235 O
60 O60    -3.2802    -1.9069     6.3033 O
61 O61    -5.7386    -1.5305     5.6683 O
62 C62    -5.9532    -2.8802     5.2925 C
63 C63    -7.4366    -3.1522     5.2537 C
64 O64    -8.0652    -2.3003     4.3002 O
65 C65    -7.7605    -4.5847     4.8315 C
66 O66    -7.8191    -5.3932     5.9893 O
67 C67    -9.0964    -4.4261     4.1010 C
68 C68    -9.1050    -2.9700     3.6205 C
69 N69    -8.9149    -2.7912     2.1915 N
70 C70    -9.7145    -2.0322     1.3630 C
71 N71    -9.2560    -1.9309     0.1494 N
72 C72    -8.0771    -2.6535     0.1723 C
73 C73    -7.0864    -2.8470    -0.8354 C
74 O74    -7.0922    -2.4153    -1.9906 O
75 N75    -6.0269    -3.6203    -0.3729 N
76 C76    -5.8836    -4.0743     0.9104 C
77 N77    -4.7624    -4.7632     1.1867 N
78 N78    -6.7944    -3.9079     1.8496 N
79 C79    -7.8476    -3.1882     1.4296 C
80 O80     0.5454    -6.6733    -4.8077 O
81 C81     1.7888    -6.1484    -4.3733 C
82 C82     1.6827    -5.7068    -2.9307 C
83 O83     0.7345    -4.6363    -2.8253 O
84 C84     1.2008    -6.7708    -1.9343 C
85 O85     1.7336    -6.5129    -0.6375 O
86 C86    -0.2928    -6.5066    -1.8721 C
87 C87    -0.3286    -4.9854    -1.9853 C
88 N88    -1.5706    -4.4616    -2.5708 N
89 C89    -2.6604    -4.2993    -1.7199 C
90 O90    -2.5366    -4.6228    -0.5328 O
91 N91    -3.8100    -3.8037    -2.2266 N
92 C92    -3.9081    -3.5049    -3.5233 C
93 N93    -5.0683    -3.0095    -3.9576 N
94 C94    -2.8190    -3.7145    -4.4218 C
95 C95    -1.6703    -4.1908    -3.8965 C
96 P96     3.0618    -7.3115    -0.0906 P
97 O97     3.0296    -8.7288    -0.5605 O
98 O98     3.1740    -6.9395     1.3506 O
99 O99     4.2650    -6.5971    -0.9463 O
100 C100     4.5434    -5.2229    -0.7264 C
101 C101     5.5405    -4.7614    -1.7575 C
102 O102     4.9795    -4.8707    -3.0643 O
103 C103     5.9519    -3.2999    -1.5790 C
104 O104     7.1102    -3.2744    -0.7630 O
105 C105     6.1947    -2.8375    -3.0134 C
106 C106     5.3392    -3.7723    -3.8705 C
107 N107     4.1332    -3.1737    -4.4181 N
108 C108     3.8258    -3.1016    -5.7594 C
109 N109     2.6539    -2.5881    -5.9966 N
110 C110     2.1481    -2.3140    -4.7411 C
111 C111     0.8865    -1.7784    -4.3541 C
112 O112    -0.0359    -1.4231    -5.0931 O
113 N113     0.7671    -1.6882    -2.9747 N
114 C114     1.7068    -2.1170    -2.0758 C
115 N115     1.3790    -2.0098    -0.7771 N
116 N116     2.8892    -2.5879    -2.4172 N
117 C117     3.0465    -2.6717    -3.7491 C
118 P118     7.6731    -1.8637    -0.1607 P
119 O119     7.4094    -0.7483    -1.1269 O
120 O120     9.0533    -2.1263     0.3453 O
121 O121     6.6314    -1.7389     1.1032 O
122 C122     6.9028    -0.7240     2.0632 C
123 C123     5.6400     0.0100     2.4395 C
124 O124     5.1798     0.7598     1.3106 O
125 C125     4.4598    -0.8775     2.8732 C
126 O126     3.7383    -0.2554     3.9340 O
127 C127     3.5774    -0.8830     1.6381 C
128 C128     3.8114     0.5251     1.1069 C
129 N129     3.5203     0.6974    -0.3140 N
130 C130     2.2481     1.1442    -0.6723 C
131 O131     1.4266     1.3940     0.2181 O
132 N132     1.9571     1.2836    -1.9841 N
133 C133     2.8573     0.9664    -2.9165 C
134 N134     2.5028     1.1101    -4.1935 N
135 C135     4.1570     0.4925    -2.5689 C
136 C136     4.4445     0.3688    -1.2567 C
137 P137     4.0254    -0.7163     5.4849 P
138 O138     4.0596    -2.2072     5.5644 O
139 O139     3.1166     0.1190     6.3234 O
140 O140     5.5821    -0.2374     5.6955 O
141 C141     5.8744     1.1229     5.9752 C
142 C142     7.3799     1.2504     6.0743 C
143 O143     7.9788     1.0531     4.7874 O
144 C144     7.8648     2.6172     6.5642 C
145 O145     9.0443     2.3863     7.3213 O
146 C146     8.1577     3.3482     5.2608 C
147 C147     8.6889     2.2135     4.3924 C
148 N148     8.5426     2.4067     2.9683 N
149 C149     9.4926     2.0464     2.0342 C
150 N150     9.1095     2.2283     0.8056 N
151 C151     7.8259     2.7265     0.9232 C
152 C152     6.8841     3.0910    -0.0837 C
153 O153     7.0382     3.0471    -1.3062 O
154 N154     5.6907     3.5417     0.4655 N
155 C155     5.3958     3.5492     1.8024 C
156 N156     4.1429     3.8921     2.1353 N
157 N157     6.2662     3.2414     2.7465 N
158 C158     7.4499     2.8354     2.2520 C
159 H159    -2.7344     8.0990    -4.8057 H
160 H160    -0.7399     7.2023    -4.0400 H
161 H161    -1.9308     5.9319    -4.4067 H
162 H162    -2.7377     6.0165    -2.0646 H
163 H163    -1.3944     8.4007    -1.6782 H
164 H164     0.8159     7.4296    -2.1160 H
165 H165     0.7422     7.3829    -0.3392 H
166 H166     0.0634     5.0402    -0.3754 H
167 H167     5.1601     3.4259    -4.2225 H
168 H168     2.9057     4.1595    -4.8047 H
169 H169     0.7413     4.9605    -3.8383 H
170 H170    -4.6986     5.6368     1.0682 H
171 H171    -3.4706     5.2617    -0.1584 H
172 H172    -6.4286     5.7340    -0.7108 H
173 H173    -4.7696     3.2597    -0.2570 H
174 H174    -7.1787     3.2212    -2.0614 H
175 H175    -5.7697     2.1458    -2.1208 H
176 H176    -6.1438     4.4131    -3.7505 H
177 H177    -4.8084     4.1461    -5.6487 H
178 H178    -1.8756     2.3976     0.4077 H
179 H179    -7.4916    -0.3973     1.4692 H
180 H180    -7.2600     0.5448     2.9506 H
181 H181    -6.0494    -1.5152     3.0638 H
182 H182    -4.7317     0.8623     3.6669 H
183 H183    -3.7854     1.1020     1.4827 H
184 H184    -2.4438     0.2924     2.3466 H
185 H185    -3.0773    -1.8665     1.4336 H
186 H186    -3.2365    -0.0684    -4.8548 H
187 H187    -4.9211     0.1817    -3.1115 H
188 H188    -5.3498    -0.1413    -0.6567 H
189 H189    -5.5247    -3.0815     4.3033 H
190 H190    -5.4934    -3.5628     6.0157 H
191 H191    -7.8732    -2.9714     6.2448 H
192 H192    -6.9960    -4.9432     4.1376 H
193 H193    -7.7922    -6.3104     5.7129 H
194 H194    -9.2288    -5.1297     3.2801 H
195 H195    -9.9008    -4.5732     4.8243 H
196 H196   -10.0588    -2.4854     3.8414 H
197 H197   -10.6279    -1.5885     1.7327 H
198 H198    -3.9505    -4.7029     0.5645 H
199 H199     0.6106    -6.8632    -5.7443 H
200 H200     2.0773    -5.2772    -4.9749 H
201 H201     2.5878    -6.8975    -4.4458 H
202 H202     2.6600    -5.3243    -2.6364 H
203 H203     1.4513    -7.7854    -2.2488 H
204 H204    -0.7807    -6.9437    -2.7445 H
205 H205    -0.7485    -6.8749    -0.9558 H
206 H206    -0.2241    -4.5017    -1.0124 H
207 H207    -5.1531    -2.6962    -4.9087 H
208 H208    -2.8974    -3.4743    -5.4715 H
209 H209    -0.7770    -4.3798    -4.4744 H
210 H210     3.6323    -4.6208    -0.8168 H
211 H211     4.9728    -5.0699     0.2702 H
212 H212     6.4425    -5.3830    -1.7029 H
213 H213     5.1397    -2.7282    -1.1216 H
214 H214     5.9602    -1.7884    -3.1682 H
215 H215     7.2484    -2.9947    -3.2503 H
216 H216     5.8947    -4.1278    -4.7414 H
217 H217     4.5272    -3.4467    -6.5055 H
218 H218     0.4252    -1.7822    -0.4820 H
219 H219     7.6178     0.0065     1.6719 H
220 H220     7.3349    -1.1727     2.9623 H
221 H221     5.8895     0.7044     3.2431 H
222 H222     4.7791    -1.8772     3.1717 H
223 H223     3.9655    -1.6053     0.9148 H
224 H224     2.5335    -1.0898     1.8673 H
225 H225     3.2055     1.2610     1.6372 H
226 H226     1.5897     1.5072    -4.4272 H
227 H227     4.8891     0.2530    -3.3256 H
228 H228     5.4104     0.0191    -0.9012 H
229 H229     5.4943     1.7803     5.1825 H
230 H230     5.4145     1.4149     6.9246 H
231 H231     7.7523     0.4764     6.7507 H
232 H232     7.1092     3.1274     7.1692 H
233 H233     9.3933     3.2376     7.5933 H
234 H234     7.2372     3.7449     4.8320 H
235 H235     8.8817     4.1555     5.3752 H
236 H236     9.7586     2.0594     4.5635 H
237 H237    10.4522     1.6606     2.3475 H
238 H238     3.4774     4.2480     1.4443 H
239 H239     3.9357     3.9705     3.1156 H
240 H240     5.7523     3.3855    -2.5727 H
241 H241     4.9486     3.7860    -0.2153 H
242 H242     3.1485     0.8715    -4.9253 H
243 H243    -0.2808     1.8841    -0.1268 H
244 H244     2.0030    -2.4450    -0.1208 H
245 H245    -0.1547    -1.3705    -2.6237 H
246 H246    -1.6348    -0.7138    -4.5427 H
247 H247    -4.5975    -4.9459     2.1624 H
248 H248    -5.7985    -2.7718    -3.2820 H
249 H249    -5.2307    -3.7209    -1.0294 H
250 H250     0.2117     1.8651    -2.3397 H
@<TRIPOS>BOND
1 1 2 1
2 1 159 1
3 2 3 1
4 2 160 1
5 2 161 1
6 3 4 1
7 3 5 1
8 3 162 1
9 4 8 1
10 5 6 1
11 5 7 1
12 5 163 1
13 6 17 1
14 7 8 1
15 7 164 1
16 7 165 1
17 8 9 1
18 8 166 1
19 9 10 1
20 9 16 Ar
21 10 11 2
22 10 12 Ar
23 12 13 Ar
24 13 14 Ar
25 13 15 Ar
26 14 167 1
27 14 240 1
28 15 16 2
29 15 168 1
30 16 169 1
31 17 18 2
32 17 19 2
33 17 20 1
34 20 21 1
35 21 22 1
36 21 170 1
37 21 171 1
38 22 23 1
39 22 24 1
40 22 172 1
41 23 27 1
42 24 25 1
43 24 26 1
44 24 173 1
45 25 39 1
46 26 27 1
47 26 174 1
48 26 175 1
49 27 28 1
50 27 176 1
51 28 29 Ar
52 28 38 Ar
53 29 30 2
54 29 177 1
55 30 31 Ar
56 31 32 Ar
57 31 38 2
58 32 33 2
59 32 34 1
60 34 35 Ar
61 34 250 1
62 35 36 Ar
63 35 37 2
64 36 178 1
65 36 243 1
66 37 38 Ar
67 39 40 2
68 39 41 2
69 39 42 1
70 42 43 1
71 43 44 1
72 43 179 1
73 43 180 1
74 44 45 1
75 44 46 1
76 44 181 1
77 45 49 1
78 46 47 1
79 46 48 1
80 46 182 1
81 47 58 1
82 48 49 1
83 48 183 1
84 48 184 1
85 49 50 1
86 49 185 1
87 50 51 1
88 50 57 Ar
89 51 52 2
90 51 53 Ar
91 53 54 Ar
92 54 55 Ar
93 54 56 Ar
94 55 186 1
95 55 246 1
96 56 57 2
97 56 187 1
98 57 188 1
99 58 59 2
100 58 60 2
101 58 61 1
102 61 62 1
103 62 63 1
104 62 189 1
105 62 190 1
106 63 64 1
107 63 65 1
108 63 191 1
109 64 68 1
110 65 66 1
111 65 67 1
112 65 192 1
113 66 193 1
114 67 68 1
115 67 194 1
116 67 195 1
117 68 69 1
118 68 196 1
119 69 70 Ar
120 69 79 Ar
121 70 71 2
122 70 197 1
123 71 72 1
124 72 73 Ar
125 72 79 2
126 73 74 2
127 73 75 1
128 75 76 Ar
129 75 249 1
130 76 77 Ar
131 76 78 2
132 77 198 1
133 77 247 1
134 78 79 Ar
135 80 81 1
136 80 199 1
137 81 82 1
138 81 200 1
139 81 201 1
140 82 83 1
141 82 84 1
142 82 202 1
143 83 87 1
144 84 85 1
145 84 86 1
146 84 203 1
147 85 96 1
148 86 87 1
149 86 204 1
150 86 205 1
151 87 88 1
152 87 206 1
153 88 89 1
154 88 95 Ar
155 89 90 2
156 89 91 Ar
157 91 92 Ar
158 92 93 Ar
159 92 94 Ar
160 93 207 1
161 93 248 1
162 94 95 2
163 94 208 1
164 95 209 1
165 96 97 2
166 96 98 2
167 96 99 1
168 99 100 1
169 100 101 1
170 100 210 1
171 100 211 1
172 101 102 1
173 101 103 1
174 101 212 1
175 102 106 1
176 103 104 1
177 103 105 1
178 103 213 1
179 104 118 1
180 105 106 1
181 105 214 1
182 105 215 1
183 106 107 1
184 106 216 1
185 107 108 Ar
186 107 117 Ar
187 108 109 2
188 108 217 1
189 109 110 Ar
190 110 111 Ar
191 110 117 2
192 111 112 2
193 111 113 1
194 113 114 Ar
195 113 245 1
196 114 115 Ar
197 114 116 2
198 115 218 1
199 115 244 1
200 116 117 Ar
201 118 119 2
202 118 120 2
203 118 121 1
204 121 122 1
205 122 123 1
206 122 219 1
207 122 220 1
208 123 124 1
209 123 125 1
210 123 221 1
211 124 128 1
212 125 126 1
213 125 127 1
214 125 222 1
215 126 137 1
216 127 128 1
217 127 223 1
218 127 224 1
219 128 129 1
220 128 225 1
221 129 130 1
222 129 136 Ar
223 130 131 2
224 130 132 Ar
225 132 133 Ar
226 133 134 Ar
227 133 135 Ar
228 134 226 1
229 134 242 1
230 135 136 2
231 135 227 1
232 136 228 1
233 137 138 2
234 137 139 2
235 137 140 1
236 140 141 1
237 141 142 1
238 141 229 1
239 141 230 1
240 142 143 1
241 142 144 1
242 142 231 1
243 143 147 1
244 144 145 1
245 144 146 1
246 144 232 1
247 145 233 1
248 146 147 1
249 146 234 1
250 146 235 1
251 147 148 1
252 147 236 1
253 148 149 Ar
254 148 158 Ar
255 149 150 2
256 149 237 1
257 150 151 1
258 151 152 Ar
259 151 158 2
260 152 153 2
261 152 154 1
262 154 155 Ar
263 154 241 1
264 155 156 Ar
265 155 157 2
266 156 238 1
267 156 239 1
268 157 158 Ar
