# Supplementary material for: The past, present and future of Scientific discourse
Source: J Cheminform. 2011 Oct 14;3:46. doi: 10.1186/1758-2946-3-46 (PMC3208583; doi:10.1186/1758-2946-3-46)
Supplement: Additional file 1 — Interactive Jmol-enhanced version of Figure 3. [file 1758-2946-3-46-S1.zip › Additional file 1/Z-DNA.cml]

<?xml version="1.0"?>
<molecule xmlns="http://www.xml-cml.org/schema/cml2/core" id="output-0">
 <atomArray>
  <atom id="a1" elementType="O" x3="-3.455681" y3="6.668258" z3="-4.532834"/>
  <atom id="a2" elementType="C" x3="-2.090110" y3="6.383582" z3="-4.248346"/>
  <atom id="a3" elementType="C" x3="-2.004675" y3="5.965134" z3="-2.779583"/>
  <atom id="a4" elementType="O" x3="-1.037441" y3="4.912810" z3="-2.648532"/>
  <atom id="a5" elementType="C" x3="-1.525827" y3="7.085590" z3="-1.838512"/>
  <atom id="a6" elementType="O" x3="-2.043721" y3="6.937897" z3="-0.526766"/>
  <atom id="a7" elementType="C" x3="-0.025254" y3="6.824828" z3="-1.780769"/>
  <atom id="a8" elementType="C" x3="0.021177" y3="5.298602" z3="-1.813701"/>
  <atom id="a9" elementType="N" x3="1.270819" y3="4.761281" z3="-2.370761"/>
  <atom id="a10" elementType="C" x3="2.346865" y3="4.574764" z3="-1.500587"/>
  <atom id="a11" elementType="O" x3="2.183677" y3="4.819140" z3="-0.295732"/>
  <atom id="a12" elementType="N" x3="3.527657" y3="4.147943" z3="-2.009837"/>
  <atom id="a13" elementType="C" x3="3.671296" y3="3.954751" z3="-3.324428"/>
  <atom id="a14" elementType="N" x3="4.871610" y3="3.574672" z3="-3.771107"/>
  <atom id="a15" elementType="C" x3="2.586821" y3="4.155388" z3="-4.235148"/>
  <atom id="a16" elementType="C" x3="1.407481" y3="4.548815" z3="-3.707205"/>
  <atom id="a17" elementType="P" x3="-3.331447" y3="7.854922" z3="-0.045274"/>
  <atom id="a18" elementType="O" x3="-3.332860" y3="9.156916" z3="-0.782716"/>
  <atom id="a19" elementType="O" x3="-3.343479" y3="7.765589" z3="1.447929"/>
  <atom id="a20" elementType="O" x3="-4.584981" y3="6.989002" z3="-0.665966"/>
  <atom id="a21" elementType="C" x3="-4.795866" y3="5.695351" z3="-0.131301"/>
  <atom id="a22" elementType="C" x3="-5.812332" y3="4.955819" z3="-0.968706"/>
  <atom id="a23" elementType="O" x3="-5.292486" y3="4.760168" z3="-2.273631"/>
  <atom id="a24" elementType="C" x3="-6.111603" y3="3.567789" z3="-0.383684"/>
  <atom id="a25" elementType="O" x3="-7.388854" y3="3.583905" z3="0.231970"/>
  <atom id="a26" elementType="C" x3="-6.050216" y3="2.614725" z3="-1.581029"/>
  <atom id="a27" elementType="C" x3="-5.625294" y3="3.483737" z3="-2.772203"/>
  <atom id="a28" elementType="N" x3="-4.480317" y3="2.977773" z3="-3.499101"/>
  <atom id="a29" elementType="C" x3="-4.358171" y3="2.939372" z3="-4.872043"/>
  <atom id="a30" elementType="N" x3="-3.171888" y3="2.586815" z3="-5.281487"/>
  <atom id="a31" elementType="C" x3="-2.458593" y3="2.399108" z3="-4.111209"/>
  <atom id="a32" elementType="C" x3="-1.098726" y3="2.017289" z3="-3.914427"/>
  <atom id="a33" elementType="O" x3="-0.247925" y3="1.785896" z3="-4.781913"/>
  <atom id="a34" elementType="N" x3="-0.783393" y3="1.915761" z3="-2.563797"/>
  <atom id="a35" elementType="C" x3="-1.636508" y3="2.211405" z3="-1.530546"/>
  <atom id="a36" elementType="N" x3="-1.117988" y3="2.135033" z3="-0.293511"/>
  <atom id="a37" elementType="N" x3="-2.900429" y3="2.563997" z3="-1.694859"/>
  <atom id="a38" elementType="C" x3="-3.246584" y3="2.639753" z3="-2.996219"/>
  <atom id="a39" elementType="P" x3="-7.562483" y3="2.876161" z3="1.702654"/>
  <atom id="a40" elementType="O" x3="-9.033263" y3="2.835605" z3="1.985656"/>
  <atom id="a41" elementType="O" x3="-6.596523" y3="3.471142" z3="2.689382"/>
  <atom id="a42" elementType="O" x3="-7.023649" y3="1.376688" z3="1.258398"/>
  <atom id="a43" elementType="C" x3="-7.227240" y3="0.326513" z3="2.190647"/>
  <atom id="a44" elementType="C" x3="-5.951730" y3="-0.452403" z3="2.408691"/>
  <atom id="a45" elementType="O" x3="-5.515664" y3="-1.023782" z3="1.168736"/>
  <atom id="a46" elementType="C" x3="-4.765459" y3="0.378854" z3="2.944593"/>
  <atom id="a47" elementType="O" x3="-4.046557" y3="-0.358373" z3="3.929889"/>
  <atom id="a48" elementType="C" x3="-3.865788" y3="0.501433" z3="1.723173"/>
  <atom id="a49" elementType="C" x3="-4.131761" y3="-0.834707" z3="1.040816"/>
  <atom id="a50" elementType="N" x3="-3.787555" y3="-0.870954" z3="-0.380457"/>
  <atom id="a51" elementType="C" x3="-2.451609" y3="-1.109113" z3="-0.710017"/>
  <atom id="a52" elementType="O" x3="-1.641523" y3="-1.281681" z3="0.212481"/>
  <atom id="a53" elementType="N" x3="-2.101806" y3="-1.132077" z3="-2.016420"/>
  <atom id="a54" elementType="C" x3="-3.006097" y3="-0.878572" z3="-2.968435"/>
  <atom id="a55" elementType="N" x3="-2.600115" y3="-0.929454" z3="-4.238211"/>
  <atom id="a56" elementType="C" x3="-4.369168" y3="-0.588255" z3="-2.648688"/>
  <atom id="a57" elementType="C" x3="-4.712232" y3="-0.613398" z3="-1.341204"/>
  <atom id="a58" elementType="P" x3="-4.390148" y3="-0.171775" z3="5.532580"/>
  <atom id="a59" elementType="O" x3="-4.693537" y3="1.264594" z3="5.826781"/>
  <atom id="a60" elementType="O" x3="-3.328500" y3="-0.947408" z3="6.253798"/>
  <atom id="a61" elementType="O" x3="-5.838072" y3="-0.951480" z3="5.661131"/>
  <atom id="a62" elementType="C" x3="-5.864040" y3="-2.357616" z3="5.435347"/>
  <atom id="a63" elementType="C" x3="-7.302329" y3="-2.825849" z3="5.468364"/>
  <atom id="a64" elementType="O" x3="-8.055737" y3="-2.154820" z3="4.459583"/>
  <atom id="a65" elementType="C" x3="-7.446653" y3="-4.325508" z3="5.195313"/>
  <atom id="a66" elementType="O" x3="-7.392190" y3="-5.015514" z3="6.426913"/>
  <atom id="a67" elementType="C" x3="-8.800414" y3="-4.406549" z3="4.480136"/>
  <atom id="a68" elementType="C" x3="-8.987042" y3="-3.020478" z3="3.848759"/>
  <atom id="a69" elementType="N" x3="-8.805137" y3="-2.971137" z3="2.406405"/>
  <atom id="a70" elementType="C" x3="-9.705012" y3="-2.436791" z3="1.505701"/>
  <atom id="a71" elementType="N" x3="-9.265484" y3="-2.413810" z3="0.278186"/>
  <atom id="a72" elementType="C" x3="-7.996789" y3="-2.958306" z3="0.366660"/>
  <atom id="a73" elementType="C" x3="-7.000967" y3="-3.155093" z3="-0.638224"/>
  <atom id="a74" elementType="O" x3="-7.078223" y3="-2.889335" z3="-1.845091"/>
  <atom id="a75" elementType="N" x3="-5.840909" y3="-3.716474" z3="-0.110269"/>
  <atom id="a76" elementType="C" x3="-5.625578" y3="-3.978086" z3="1.220283"/>
  <atom id="a77" elementType="N" x3="-4.410310" y3="-4.441638" z3="1.549336"/>
  <atom id="a78" elementType="N" x3="-6.544224" y3="-3.817158" z3="2.157837"/>
  <atom id="a79" elementType="C" x3="-7.690689" y3="-3.301617" z3="1.676233"/>
  <atom id="a80" elementType="O" x3="1.269773" y3="-6.863680" z3="-4.696668"/>
  <atom id="a81" elementType="C" x3="2.317495" y3="-6.109968" z3="-4.105832"/>
  <atom id="a82" elementType="C" x3="1.957982" y3="-5.789804" z3="-2.671831"/>
  <atom id="a83" elementType="O" x3="0.884684" y3="-4.840700" z3="-2.666162"/>
  <atom id="a84" elementType="C" x3="1.475216" y3="-6.993551" z3="-1.834623"/>
  <atom id="a85" elementType="O" x3="1.943037" y3="-6.905217" z3="-0.493752"/>
  <atom id="a86" elementType="C" x3="-0.035063" y3="-6.804806" z3="-1.824118"/>
  <atom id="a87" elementType="C" x3="-0.155580" y3="-5.283351" z3="-1.838498"/>
  <atom id="a88" elementType="N" x3="-1.419470" y3="-4.792334" z3="-2.394678"/>
  <atom id="a89" elementType="C" x3="-2.473384" y3="-4.536823" z3="-1.515885"/>
  <atom id="a90" elementType="O" x3="-2.290102" y3="-4.711144" z3="-0.301847"/>
  <atom id="a91" elementType="N" x3="-3.658083" y3="-4.124228" z3="-2.025952"/>
  <atom id="a92" elementType="C" x3="-3.822992" y3="-3.998855" z3="-3.346209"/>
  <atom id="a93" elementType="N" x3="-5.021702" y3="-3.604891" z3="-3.785040"/>
  <atom id="a94" elementType="C" x3="-2.766460" y3="-4.291410" z3="-4.266984"/>
  <atom id="a95" elementType="C" x3="-1.584596" y3="-4.684816" z3="-3.741290"/>
  <atom id="a96" elementType="P" x3="3.281115" y3="-7.761822" z3="-0.047733"/>
  <atom id="a97" elementType="O" x3="3.308005" y3="-9.075801" z3="-0.764468"/>
  <atom id="a98" elementType="O" x3="3.346556" y3="-7.646676" z3="1.442627"/>
  <atom id="a99" elementType="O" x3="4.480347" y3="-6.864577" z3="-0.732995"/>
  <atom id="a100" elementType="C" x3="4.736006" y3="-5.581132" z3="-0.192513"/>
  <atom id="a101" elementType="C" x3="5.760194" y3="-4.881936" z3="-1.059260"/>
  <atom id="a102" elementType="O" x3="5.221980" y3="-4.716440" z3="-2.366183"/>
  <atom id="a103" elementType="C" x3="6.124893" y3="-3.486425" z3="-0.520104"/>
  <atom id="a104" elementType="O" x3="7.465771" y3="-3.528691" z3="-0.051581"/>
  <atom id="a105" elementType="C" x3="5.876394" y3="-2.536351" z3="-1.695237"/>
  <atom id="a106" elementType="C" x3="5.498110" y3="-3.431259" z3="-2.876561"/>
  <atom id="a107" elementType="N" x3="4.331764" y3="-2.966239" z3="-3.598478"/>
  <atom id="a108" elementType="C" x3="4.203373" y3="-2.898057" z3="-4.969036"/>
  <atom id="a109" elementType="N" x3="3.016492" y3="-2.527538" z3="-5.364818"/>
  <atom id="a110" elementType="C" x3="2.312549" y3="-2.353023" z3="-4.187072"/>
  <atom id="a111" elementType="C" x3="0.956355" y3="-1.961179" z3="-3.973761"/>
  <atom id="a112" elementType="O" x3="0.100367" y3="-1.711574" z3="-4.832207"/>
  <atom id="a113" elementType="N" x3="0.655956" y3="-1.868529" z3="-2.619959"/>
  <atom id="a114" elementType="C" x3="1.512010" y3="-2.194174" z3="-1.598648"/>
  <atom id="a115" elementType="N" x3="1.006738" y3="-2.132335" z3="-0.356650"/>
  <atom id="a116" elementType="N" x3="2.770742" y3="-2.557894" z3="-1.777399"/>
  <atom id="a117" elementType="C" x3="3.106716" y3="-2.616636" z3="-3.082236"/>
  <atom id="a118" elementType="P" x3="8.221930" y3="-2.178283" z3="0.506505"/>
  <atom id="a119" elementType="O" x3="8.579598" y3="-1.258636" z3="-0.627423"/>
  <atom id="a120" elementType="O" x3="9.275131" y3="-2.646093" z3="1.463146"/>
  <atom id="a121" elementType="O" x3="6.939240" y3="-1.538775" z3="1.327738"/>
  <atom id="a122" elementType="C" x3="7.206963" y3="-0.353991" z3="2.063190"/>
  <atom id="a123" elementType="C" x3="5.924114" y3="0.394350" z3="2.334474"/>
  <atom id="a124" elementType="O" x3="5.442033" y3="0.967656" z3="1.111538"/>
  <atom id="a125" elementType="C" x3="4.761392" y3="-0.448896" z3="2.902672"/>
  <atom id="a126" elementType="O" x3="4.094198" y3="0.265459" z3="3.937856"/>
  <atom id="a127" elementType="C" x3="3.813203" y3="-0.560031" z3="1.714519"/>
  <atom id="a128" elementType="C" x3="4.055629" y3="0.777762" z3="1.024082"/>
  <atom id="a129" elementType="N" x3="3.679631" y3="0.819790" z3="-0.390372"/>
  <atom id="a130" elementType="C" x3="2.341885" y3="1.083515" z3="-0.697807"/>
  <atom id="a131" elementType="O" x3="1.544354" y3="1.264861" z3="0.234535"/>
  <atom id="a132" elementType="N" x3="1.973213" y3="1.122267" z3="-1.998928"/>
  <atom id="a133" elementType="C" x3="2.857674" y3="0.858815" z3="-2.965900"/>
  <atom id="a134" elementType="N" x3="2.427391" y3="0.904883" z3="-4.226794"/>
  <atom id="a135" elementType="C" x3="4.223835" y3="0.560833" z3="-2.670801"/>
  <atom id="a136" elementType="C" x3="4.588572" y3="0.571983" z3="-1.369369"/>
  <atom id="a137" elementType="P" x3="4.539290" y3="-0.003364" z3="5.504042"/>
  <atom id="a138" elementType="O" x3="4.679190" y3="-1.473479" z3="5.742033"/>
  <atom id="a139" elementType="O" x3="3.648514" y3="0.873739" z3="6.324120"/>
  <atom id="a140" elementType="O" x3="6.077709" y3="0.585634" z3="5.519346"/>
  <atom id="a141" elementType="C" x3="6.279050" y3="1.984326" z3="5.633440"/>
  <atom id="a142" elementType="C" x3="7.776746" y3="2.226627" z3="5.644922"/>
  <atom id="a143" elementType="O" x3="8.339294" y3="1.883011" z3="4.372975"/>
  <atom id="a144" elementType="C" x3="8.178728" y3="3.681162" z3="5.915090"/>
  <atom id="a145" elementType="O" x3="9.384350" y3="3.641512" z3="6.663124"/>
  <atom id="a146" elementType="C" x3="8.393596" y3="4.232293" z3="4.509339"/>
  <atom id="a147" elementType="C" x3="8.954607" y3="3.012625" z3="3.781501"/>
  <atom id="a148" elementType="N" x3="8.726716" y3="2.992401" z3="2.353110"/>
  <atom id="a149" elementType="C" x3="9.638970" y3="2.530943" z3="1.423831"/>
  <atom id="a150" elementType="N" x3="9.181238" y3="2.510585" z3="0.204188"/>
  <atom id="a151" elementType="C" x3="7.883282" y3="2.973523" z3="0.327642"/>
  <atom id="a152" elementType="C" x3="6.874411" y3="3.160117" z3="-0.665432"/>
  <atom id="a153" elementType="O" x3="6.957993" y3="2.933288" z3="-1.879624"/>
  <atom id="a154" elementType="N" x3="5.699257" y3="3.665561" z3="-0.116725"/>
  <atom id="a155" elementType="C" x3="5.478737" y3="3.865992" z3="1.222567"/>
  <atom id="a156" elementType="N" x3="4.238265" y3="4.239645" z3="1.574005"/>
  <atom id="a157" elementType="N" x3="6.407069" y3="3.709486" z3="2.151493"/>
  <atom id="a158" elementType="C" x3="7.576967" y3="3.267706" z3="1.648869"/>
  <atom id="a159" elementType="H" x3="-3.501885" y3="6.983080" z3="-5.444565"/>
  <atom id="a160" elementType="H" x3="-1.461375" y3="7.274392" z3="-4.441268"/>
  <atom id="a161" elementType="H" x3="-1.713664" y3="5.553999" z3="-4.873936"/>
  <atom id="a162" elementType="H" x3="-2.978298" y3="5.573062" z3="-2.472917"/>
  <atom id="a163" elementType="H" x3="-1.778433" y3="8.075335" z3="-2.228147"/>
  <atom id="a164" elementType="H" x3="0.468198" y3="7.220745" z3="-2.675318"/>
  <atom id="a165" elementType="H" x3="0.443812" y3="7.250337" z3="-0.893545"/>
  <atom id="a166" elementType="H" x3="-0.087029" y3="4.858784" z3="-0.820180"/>
  <atom id="a167" elementType="H" x3="4.985636" y3="3.315121" z3="-4.738427"/>
  <atom id="a168" elementType="H" x3="2.693497" y3="3.964928" z3="-5.294310"/>
  <atom id="a169" elementType="H" x3="0.511806" y3="4.697140" z3="-4.294476"/>
  <atom id="a170" elementType="H" x3="-5.162977" y3="5.758054" z3="0.900063"/>
  <atom id="a171" elementType="H" x3="-3.861223" y3="5.119667" z3="-0.136906"/>
  <atom id="a172" elementType="H" x3="-6.748538" y3="5.526888" z3="-1.026301"/>
  <atom id="a173" elementType="H" x3="-5.347678" y3="3.305575" z3="0.355613"/>
  <atom id="a174" elementType="H" x3="-7.027985" y3="2.160105" z3="-1.750751"/>
  <atom id="a175" elementType="H" x3="-5.320945" y3="1.826259" z3="-1.409669"/>
  <atom id="a176" elementType="H" x3="-6.428794" y3="3.569859" z3="-3.512401"/>
  <atom id="a177" elementType="H" x3="-5.199734" y3="3.182543" z3="-5.507660"/>
  <atom id="a178" elementType="H" x3="-1.743822" y3="2.300263" z3="0.478400"/>
  <atom id="a179" elementType="H" x3="-8.015154" y3="-0.340556" z3="1.811990"/>
  <atom id="a180" elementType="H" x3="-7.551682" y3="0.703419" z3="3.173376"/>
  <atom id="a181" elementType="H" x3="-6.182017" y3="-1.263190" z3="3.100252"/>
  <atom id="a182" elementType="H" x3="-5.088879" y3="1.343618" z3="3.344231"/>
  <atom id="a183" elementType="H" x3="-4.214281" y3="1.306295" z3="1.067718"/>
  <atom id="a184" elementType="H" x3="-2.817961" y3="0.649347" z3="1.984064"/>
  <atom id="a185" elementType="H" x3="-3.575518" y3="-1.646683" z3="1.518857"/>
  <atom id="a186" elementType="H" x3="-3.225423" y3="-0.662345" z3="-4.981246"/>
  <atom id="a187" elementType="H" x3="-5.105417" y3="-0.395322" z3="-3.417010"/>
  <atom id="a188" elementType="H" x3="-5.717750" y3="-0.446092" z3="-0.979230"/>
  <atom id="a189" elementType="H" x3="-5.422105" y3="-2.617946" z3="4.449921"/>
  <atom id="a190" elementType="H" x3="-5.296950" y3="-2.890855" z3="6.225419"/>
  <atom id="a191" elementType="H" x3="-7.742617" y3="-2.601454" z3="6.451330"/>
  <atom id="a192" elementType="H" x3="-6.648933" y3="-4.654399" z3="4.521945"/>
  <atom id="a193" elementType="H" x3="-7.274033" y3="-5.954113" z3="6.233928"/>
  <atom id="a194" elementType="H" x3="-8.857998" y3="-5.206288" z3="3.740143"/>
  <atom id="a195" elementType="H" x3="-9.577584" y3="-4.568012" z3="5.232715"/>
  <atom id="a196" elementType="H" x3="-9.999082" y3="-2.640126" z3="4.016034"/>
  <atom id="a197" elementType="H" x3="-10.673837" y3="-2.084701" z3="1.835970"/>
  <atom id="a198" elementType="H" x3="-3.648653" y3="-4.525480" z3="0.867851"/>
  <atom id="a199" elementType="H" x3="1.487228" y3="-6.996620" z3="-5.628145"/>
  <atom id="a200" elementType="H" x3="2.471737" y3="-5.165479" z3="-4.642381"/>
  <atom id="a201" elementType="H" x3="3.266277" y3="-6.665212" z3="-4.109360"/>
  <atom id="a202" elementType="H" x3="2.829940" y3="-5.329099" z3="-2.201148"/>
  <atom id="a203" elementType="H" x3="1.779532" y3="-7.946411" z3="-2.273068"/>
  <atom id="a204" elementType="H" x3="-0.464192" y3="-7.206677" z3="-2.746740"/>
  <atom id="a205" elementType="H" x3="-0.513049" y3="-7.266405" z3="-0.958993"/>
  <atom id="a206" elementType="H" x3="-0.073829" y3="-4.851999" z3="-0.838241"/>
  <atom id="a207" elementType="H" x3="-5.163442" y3="-3.413033" z3="-4.763766"/>
  <atom id="a208" elementType="H" x3="-2.900843" y3="-4.184569" z3="-5.334973"/>
  <atom id="a209" elementType="H" x3="-0.712973" y3="-4.935651" z3="-4.333635"/>
  <atom id="a210" elementType="H" x3="3.818827" y3="-4.975697" z3="-0.171313"/>
  <atom id="a211" elementType="H" x3="5.122865" y3="-5.665935" z3="0.830693"/>
  <atom id="a212" elementType="H" x3="6.673814" y3="-5.487075" z3="-1.117982"/>
  <atom id="a213" elementType="H" x3="5.477795" y3="-3.220587" z3="0.322610"/>
  <atom id="a214" elementType="H" x3="5.044255" y3="-1.878179" z3="-1.457226"/>
  <atom id="a215" elementType="H" x3="6.759682" y3="-1.931372" z3="-1.903519"/>
  <atom id="a216" elementType="H" x3="6.302749" y3="-3.490371" z3="-3.618413"/>
  <atom id="a217" elementType="H" x3="5.039370" y3="-3.134537" z3="-5.613991"/>
  <atom id="a218" elementType="H" x3="0.064047" y3="-1.780277" z3="-0.162143"/>
  <atom id="a219" elementType="H" x3="7.880984" y3="0.302146" z3="1.499410"/>
  <atom id="a220" elementType="H" x3="7.679653" y3="-0.594350" z3="3.022665"/>
  <atom id="a221" elementType="H" x3="6.158283" y3="1.206283" z3="3.026445"/>
  <atom id="a222" elementType="H" x3="5.096187" y3="-1.420802" z3="3.273117"/>
  <atom id="a223" elementType="H" x3="4.132832" y3="-1.365291" z3="1.044571"/>
  <atom id="a224" elementType="H" x3="2.775867" y3="-0.708937" z3="2.016309"/>
  <atom id="a225" elementType="H" x3="3.511667" y3="1.589467" z3="1.516627"/>
  <atom id="a226" elementType="H" x3="1.456458" y3="1.162103" z3="-4.431897"/>
  <atom id="a227" elementType="H" x3="4.946172" y3="0.369070" z3="-3.451999"/>
  <atom id="a228" elementType="H" x3="5.599806" y3="0.395906" z3="-1.029122"/>
  <atom id="a229" elementType="H" x3="5.821551" y3="2.519944" z3="4.789578"/>
  <atom id="a230" elementType="H" x3="5.832469" y3="2.353281" z3="6.564183"/>
  <atom id="a231" elementType="H" x3="8.229403" y3="1.581410" z3="6.405504"/>
  <atom id="a232" elementType="H" x3="7.400113" y3="4.228278" z3="6.460873"/>
  <atom id="a233" elementType="H" x3="9.683499" y3="4.552068" z3="6.783199"/>
  <atom id="a234" elementType="H" x3="7.440151" y3="4.525599" z3="4.066259"/>
  <atom id="a235" elementType="H" x3="9.079540" y3="5.082230" z3="4.484100"/>
  <atom id="a236" elementType="H" x3="10.040643" y3="2.944081" z3="3.911078"/>
  <atom id="a237" elementType="H" x3="10.633958" y3="2.235076" z3="1.730251"/>
  <atom id="a238" elementType="H" x3="3.509216" y3="4.450088" z3="0.884435"/>
  <atom id="a239" elementType="H" x3="4.080918" y3="4.460610" z3="2.544489"/>
  <atom id="a240" elementType="H" x3="5.609003" y3="3.324801" z3="-3.104366"/>
  <atom id="a241" elementType="H" x3="4.916866" y3="3.818212" z3="-0.778605"/>
  <atom id="a242" elementType="H" x3="3.038466" y3="0.636474" z3="-4.982420"/>
  <atom id="a243" elementType="H" x3="-0.174047" y3="1.780630" z3="-0.112487"/>
  <atom id="a244" elementType="H" x3="1.639557" y3="-2.308766" z3="0.406983"/>
  <atom id="a245" elementType="H" x3="-0.316145" y3="-1.595451" z3="-2.389787"/>
  <atom id="a246" elementType="H" x3="-1.625674" y3="-1.157165" z3="-4.460395"/>
  <atom id="a247" elementType="H" x3="-4.225535" y3="-4.601087" z3="2.527285"/>
  <atom id="a248" elementType="H" x3="-5.741922" y3="-3.321115" z3="-3.113872"/>
  <atom id="a249" elementType="H" x3="-5.061526" y3="-3.852000" z3="-0.778732"/>
  <atom id="a250" elementType="H" x3="0.189204" y3="1.635807" z3="-2.346331"/>
 </atomArray>
 <bondArray>
  <bond atomRefs2="a199 a80" order="1"/>
  <bond atomRefs2="a217 a108" order="1"/>
  <bond atomRefs2="a177 a29" order="1"/>
  <bond atomRefs2="a159 a1" order="1"/>
  <bond atomRefs2="a109 a108" order="2"/>
  <bond atomRefs2="a109 a110" order="1"/>
  <bond atomRefs2="a208 a94" order="1"/>
  <bond atomRefs2="a168 a15" order="1"/>
  <bond atomRefs2="a30 a29" order="2"/>
  <bond atomRefs2="a30 a31" order="1"/>
  <bond atomRefs2="a242 a134" order="1"/>
  <bond atomRefs2="a186 a55" order="1"/>
  <bond atomRefs2="a108 a107" order="1"/>
  <bond atomRefs2="a161 a2" order="1"/>
  <bond atomRefs2="a29 a28" order="1"/>
  <bond atomRefs2="a112 a111" order="2"/>
  <bond atomRefs2="a33 a32" order="2"/>
  <bond atomRefs2="a207 a93" order="1"/>
  <bond atomRefs2="a167 a14" order="1"/>
  <bond atomRefs2="a80 a81" order="1"/>
  <bond atomRefs2="a200 a81" order="1"/>
  <bond atomRefs2="a1 a2" order="1"/>
  <bond atomRefs2="a246 a55" order="1"/>
  <bond atomRefs2="a160 a2" order="1"/>
  <bond atomRefs2="a226 a134" order="1"/>
  <bond atomRefs2="a209 a95" order="1"/>
  <bond atomRefs2="a169 a16" order="1"/>
  <bond atomRefs2="a94 a95" order="2"/>
  <bond atomRefs2="a94 a92" order="1"/>
  <bond atomRefs2="a2 a3" order="1"/>
  <bond atomRefs2="a55 a54" order="1"/>
  <bond atomRefs2="a15 a16" order="2"/>
  <bond atomRefs2="a15 a13" order="1"/>
  <bond atomRefs2="a134 a133" order="1"/>
  <bond atomRefs2="a110 a111" order="1"/>
  <bond atomRefs2="a110 a117" order="2"/>
  <bond atomRefs2="a31 a32" order="1"/>
  <bond atomRefs2="a31 a38" order="2"/>
  <bond atomRefs2="a201 a81" order="1"/>
  <bond atomRefs2="a81 a82" order="1"/>
  <bond atomRefs2="a111 a113" order="1"/>
  <bond atomRefs2="a32 a34" order="1"/>
  <bond atomRefs2="a93 a92" order="1"/>
  <bond atomRefs2="a93 a248" order="1"/>
  <bond atomRefs2="a14 a13" order="1"/>
  <bond atomRefs2="a14 a240" order="1"/>
  <bond atomRefs2="a95 a88" order="1"/>
  <bond atomRefs2="a16 a9" order="1"/>
  <bond atomRefs2="a216 a106" order="1"/>
  <bond atomRefs2="a107 a117" order="1"/>
  <bond atomRefs2="a107 a106" order="1"/>
  <bond atomRefs2="a176 a27" order="1"/>
  <bond atomRefs2="a28 a38" order="1"/>
  <bond atomRefs2="a28 a27" order="1"/>
  <bond atomRefs2="a227 a135" order="1"/>
  <bond atomRefs2="a187 a56" order="1"/>
  <bond atomRefs2="a92 a91" order="2"/>
  <bond atomRefs2="a13 a12" order="2"/>
  <bond atomRefs2="a117 a116" order="1"/>
  <bond atomRefs2="a38 a37" order="1"/>
  <bond atomRefs2="a54 a56" order="1"/>
  <bond atomRefs2="a54 a53" order="2"/>
  <bond atomRefs2="a133 a135" order="1"/>
  <bond atomRefs2="a133 a132" order="2"/>
  <bond atomRefs2="a106 a102" order="1"/>
  <bond atomRefs2="a106 a105" order="1"/>
  <bond atomRefs2="a3 a4" order="1"/>
  <bond atomRefs2="a3 a162" order="1"/>
  <bond atomRefs2="a3 a5" order="1"/>
  <bond atomRefs2="a27 a23" order="1"/>
  <bond atomRefs2="a27 a26" order="1"/>
  <bond atomRefs2="a204 a86" order="1"/>
  <bond atomRefs2="a164 a7" order="1"/>
  <bond atomRefs2="a82 a83" order="1"/>
  <bond atomRefs2="a82 a202" order="1"/>
  <bond atomRefs2="a82 a84" order="1"/>
  <bond atomRefs2="a135 a136" order="2"/>
  <bond atomRefs2="a83 a87" order="1"/>
  <bond atomRefs2="a56 a57" order="2"/>
  <bond atomRefs2="a4 a8" order="1"/>
  <bond atomRefs2="a113 a245" order="1"/>
  <bond atomRefs2="a113 a114" order="1"/>
  <bond atomRefs2="a34 a250" order="1"/>
  <bond atomRefs2="a34 a35" order="1"/>
  <bond atomRefs2="a88 a87" order="1"/>
  <bond atomRefs2="a88 a89" order="1"/>
  <bond atomRefs2="a9 a8" order="1"/>
  <bond atomRefs2="a9 a10" order="1"/>
  <bond atomRefs2="a102 a101" order="1"/>
  <bond atomRefs2="a23 a22" order="1"/>
  <bond atomRefs2="a203 a84" order="1"/>
  <bond atomRefs2="a163 a5" order="1"/>
  <bond atomRefs2="a91 a89" order="1"/>
  <bond atomRefs2="a53 a51" order="1"/>
  <bond atomRefs2="a12 a10" order="1"/>
  <bond atomRefs2="a132 a130" order="1"/>
  <bond atomRefs2="a215 a105" order="1"/>
  <bond atomRefs2="a153 a152" order="2"/>
  <bond atomRefs2="a74 a73" order="2"/>
  <bond atomRefs2="a5 a7" order="1"/>
  <bond atomRefs2="a5 a6" order="1"/>
  <bond atomRefs2="a87 a86" order="1"/>
  <bond atomRefs2="a87 a206" order="1"/>
  <bond atomRefs2="a84 a86" order="1"/>
  <bond atomRefs2="a84 a85" order="1"/>
  <bond atomRefs2="a86 a205" order="1"/>
  <bond atomRefs2="a8 a7" order="1"/>
  <bond atomRefs2="a8 a166" order="1"/>
  <bond atomRefs2="a7 a165" order="1"/>
  <bond atomRefs2="a116 a114" order="2"/>
  <bond atomRefs2="a174 a26" order="1"/>
  <bond atomRefs2="a105 a214" order="1"/>
  <bond atomRefs2="a105 a103" order="1"/>
  <bond atomRefs2="a37 a35" order="2"/>
  <bond atomRefs2="a114 a115" order="1"/>
  <bond atomRefs2="a26 a175" order="1"/>
  <bond atomRefs2="a26 a24" order="1"/>
  <bond atomRefs2="a35 a36" order="1"/>
  <bond atomRefs2="a89 a90" order="2"/>
  <bond atomRefs2="a10 a11" order="2"/>
  <bond atomRefs2="a136 a228" order="1"/>
  <bond atomRefs2="a136 a129" order="1"/>
  <bond atomRefs2="a57 a188" order="1"/>
  <bond atomRefs2="a57 a50" order="1"/>
  <bond atomRefs2="a212 a101" order="1"/>
  <bond atomRefs2="a101 a103" order="1"/>
  <bond atomRefs2="a101 a100" order="1"/>
  <bond atomRefs2="a172 a22" order="1"/>
  <bond atomRefs2="a22 a24" order="1"/>
  <bond atomRefs2="a22 a21" order="1"/>
  <bond atomRefs2="a18 a17" order="2"/>
  <bond atomRefs2="a249 a75" order="1"/>
  <bond atomRefs2="a241 a154" order="1"/>
  <bond atomRefs2="a97 a96" order="2"/>
  <bond atomRefs2="a99 a100" order="1"/>
  <bond atomRefs2="a99 a96" order="1"/>
  <bond atomRefs2="a51 a50" order="1"/>
  <bond atomRefs2="a51 a52" order="2"/>
  <bond atomRefs2="a130 a129" order="1"/>
  <bond atomRefs2="a130 a131" order="2"/>
  <bond atomRefs2="a20 a21" order="1"/>
  <bond atomRefs2="a20 a17" order="1"/>
  <bond atomRefs2="a152 a154" order="1"/>
  <bond atomRefs2="a152 a151" order="1"/>
  <bond atomRefs2="a73 a75" order="1"/>
  <bond atomRefs2="a73 a72" order="1"/>
  <bond atomRefs2="a119 a118" order="2"/>
  <bond atomRefs2="a6 a17" order="1"/>
  <bond atomRefs2="a103 a104" order="1"/>
  <bond atomRefs2="a103 a213" order="1"/>
  <bond atomRefs2="a85 a96" order="1"/>
  <bond atomRefs2="a129 a128" order="1"/>
  <bond atomRefs2="a24 a25" order="1"/>
  <bond atomRefs2="a24 a173" order="1"/>
  <bond atomRefs2="a50 a49" order="1"/>
  <bond atomRefs2="a115 a218" order="1"/>
  <bond atomRefs2="a115 a244" order="1"/>
  <bond atomRefs2="a36 a243" order="1"/>
  <bond atomRefs2="a36 a178" order="1"/>
  <bond atomRefs2="a100 a210" order="1"/>
  <bond atomRefs2="a100 a211" order="1"/>
  <bond atomRefs2="a171 a21" order="1"/>
  <bond atomRefs2="a21 a170" order="1"/>
  <bond atomRefs2="a154 a155" order="1"/>
  <bond atomRefs2="a75 a76" order="1"/>
  <bond atomRefs2="a104 a118" order="1"/>
  <bond atomRefs2="a96 a98" order="1"/>
  <bond atomRefs2="a17 a19" order="1"/>
  <bond atomRefs2="a150 a151" order="1"/>
  <bond atomRefs2="a150 a149" order="2"/>
  <bond atomRefs2="a25 a39" order="1"/>
  <bond atomRefs2="a71 a72" order="1"/>
  <bond atomRefs2="a71 a70" order="2"/>
  <bond atomRefs2="a151 a158" order="2"/>
  <bond atomRefs2="a72 a79" order="2"/>
  <bond atomRefs2="a118 a121" order="1"/>
  <bond atomRefs2="a118 a120" order="1"/>
  <bond atomRefs2="a198 a77" order="1"/>
  <bond atomRefs2="a238 a156" order="1"/>
  <bond atomRefs2="a128 a124" order="1"/>
  <bond atomRefs2="a128 a225" order="1"/>
  <bond atomRefs2="a128 a127" order="1"/>
  <bond atomRefs2="a49 a45" order="1"/>
  <bond atomRefs2="a49 a185" order="1"/>
  <bond atomRefs2="a49 a48" order="1"/>
  <bond atomRefs2="a223 a127" order="1"/>
  <bond atomRefs2="a183 a48" order="1"/>
  <bond atomRefs2="a124 a123" order="1"/>
  <bond atomRefs2="a45 a44" order="1"/>
  <bond atomRefs2="a76 a77" order="1"/>
  <bond atomRefs2="a76 a78" order="2"/>
  <bond atomRefs2="a155 a156" order="1"/>
  <bond atomRefs2="a155 a157" order="2"/>
  <bond atomRefs2="a42 a39" order="1"/>
  <bond atomRefs2="a42 a43" order="1"/>
  <bond atomRefs2="a121 a122" order="1"/>
  <bond atomRefs2="a149 a237" order="1"/>
  <bond atomRefs2="a149 a148" order="1"/>
  <bond atomRefs2="a219 a122" order="1"/>
  <bond atomRefs2="a70 a197" order="1"/>
  <bond atomRefs2="a70 a69" order="1"/>
  <bond atomRefs2="a77 a247" order="1"/>
  <bond atomRefs2="a156 a239" order="1"/>
  <bond atomRefs2="a158 a157" order="1"/>
  <bond atomRefs2="a158 a148" order="1"/>
  <bond atomRefs2="a79 a78" order="1"/>
  <bond atomRefs2="a79 a69" order="1"/>
  <bond atomRefs2="a39 a40" order="2"/>
  <bond atomRefs2="a39 a41" order="1"/>
  <bond atomRefs2="a127 a224" order="1"/>
  <bond atomRefs2="a127 a125" order="1"/>
  <bond atomRefs2="a48 a184" order="1"/>
  <bond atomRefs2="a48 a46" order="1"/>
  <bond atomRefs2="a179 a43" order="1"/>
  <bond atomRefs2="a122 a123" order="1"/>
  <bond atomRefs2="a122 a220" order="1"/>
  <bond atomRefs2="a43 a44" order="1"/>
  <bond atomRefs2="a43 a180" order="1"/>
  <bond atomRefs2="a123 a125" order="1"/>
  <bond atomRefs2="a123 a221" order="1"/>
  <bond atomRefs2="a148 a147" order="1"/>
  <bond atomRefs2="a69 a68" order="1"/>
  <bond atomRefs2="a44 a46" order="1"/>
  <bond atomRefs2="a44 a181" order="1"/>
  <bond atomRefs2="a125 a222" order="1"/>
  <bond atomRefs2="a125 a126" order="1"/>
  <bond atomRefs2="a46 a182" order="1"/>
  <bond atomRefs2="a46 a47" order="1"/>
  <bond atomRefs2="a194 a67" order="1"/>
  <bond atomRefs2="a147 a236" order="1"/>
  <bond atomRefs2="a147 a143" order="1"/>
  <bond atomRefs2="a147 a146" order="1"/>
  <bond atomRefs2="a68 a196" order="1"/>
  <bond atomRefs2="a68 a64" order="1"/>
  <bond atomRefs2="a68 a67" order="1"/>
  <bond atomRefs2="a47 a58" order="1"/>
  <bond atomRefs2="a126 a137" order="1"/>
  <bond atomRefs2="a234 a146" order="1"/>
  <bond atomRefs2="a143 a142" order="1"/>
  <bond atomRefs2="a189 a62" order="1"/>
  <bond atomRefs2="a64 a63" order="1"/>
  <bond atomRefs2="a67 a65" order="1"/>
  <bond atomRefs2="a67 a195" order="1"/>
  <bond atomRefs2="a235 a146" order="1"/>
  <bond atomRefs2="a146 a144" order="1"/>
  <bond atomRefs2="a192 a65" order="1"/>
  <bond atomRefs2="a229 a141" order="1"/>
  <bond atomRefs2="a65 a63" order="1"/>
  <bond atomRefs2="a65 a66" order="1"/>
  <bond atomRefs2="a62 a63" order="1"/>
  <bond atomRefs2="a62 a61" order="1"/>
  <bond atomRefs2="a62 a190" order="1"/>
  <bond atomRefs2="a63 a191" order="1"/>
  <bond atomRefs2="a137 a140" order="1"/>
  <bond atomRefs2="a137 a138" order="2"/>
  <bond atomRefs2="a137 a139" order="1"/>
  <bond atomRefs2="a140 a141" order="1"/>
  <bond atomRefs2="a58 a61" order="1"/>
  <bond atomRefs2="a58 a59" order="2"/>
  <bond atomRefs2="a58 a60" order="1"/>
  <bond atomRefs2="a141 a142" order="1"/>
  <bond atomRefs2="a141 a230" order="1"/>
  <bond atomRefs2="a142 a144" order="1"/>
  <bond atomRefs2="a142 a231" order="1"/>
  <bond atomRefs2="a144 a232" order="1"/>
  <bond atomRefs2="a144 a145" order="1"/>
  <bond atomRefs2="a193 a66" order="1"/>
  <bond atomRefs2="a145 a233" order="1"/>
 </bondArray>
</molecule>
