# Supplementary material for: The past, present and future of Scientific discourse
Source: J Cheminform. 2011 Oct 14;3:46. doi: 10.1186/1758-2946-3-46 (PMC3208583; doi:10.1186/1758-2946-3-46)
Supplement: Additional file 2 — Enhanced version of Figure 4containing additional hyper links (This figure should be viewed with a web browser capable of SVG display, such as Chrome, FireFox, Safari or IE 9). Please note: The figure is not currently displayed as intended by the author due to technical issues with the BMC site. This will be resolved as soon as possible. [file 1758-2946-3-46-S2.zip]

Archive with 84 entries (83 files):
- Additional file 2/
- Additional file 2/1ZNA-H.mol2
- Additional file 2/5.cif
- Additional file 2/5.mol2
- Additional file 2/764866.cif
- Additional file 2/764868.cif
- Additional file 2/B-AT-6-311.mol2
- Additional file 2/B-AT-ECD.log
- Additional file 2/B-AT-ECD.svg
- Additional file 2/B-AT-single.svg
- Additional file 2/B-AT.mol2
- Additional file 2/B-CG-6-311.mol2
- Additional file 2/B-CG-ECD.log
- Additional file 2/B-CG-single.svg
- Additional file 2/B-CG.mol2
- Additional file 2/B-CG.svg
- Additional file 2/b-dna-ecd.svg
- Additional file 2/B-DNA.mol2
- Additional file 2/blank.jpg
- Additional file 2/cbd-800-blank.jpg
- Additional file 2/CGCG.svg
- Additional file 2/index.html
- Additional file 2/Jmol.js
- Additional file 2/JmolAppletSigned.jar
- Additional file 2/JmolAppletSigned0.jar
- Additional file 2/JmolAppletSigned0_Console.jar
- Additional file 2/JmolAppletSigned0_i18n_ar.jar
- Additional file 2/JmolAppletSigned0_i18n_ca.jar
- Additional file 2/JmolAppletSigned0_i18n_cs.jar
- Additional file 2/JmolAppletSigned0_i18n_da.jar
- Additional file 2/JmolAppletSigned0_i18n_de.jar
- Additional file 2/JmolAppletSigned0_i18n_el.jar
- Additional file 2/JmolAppletSigned0_i18n_en_GB.jar
- Additional file 2/JmolAppletSigned0_i18n_es.jar
- Additional file 2/JmolAppletSigned0_i18n_et.jar
- Additional file 2/JmolAppletSigned0_i18n_fi.jar
- Additional file 2/JmolAppletSigned0_i18n_fr.jar
- Additional file 2/JmolAppletSigned0_i18n_hu.jar
- Additional file 2/JmolAppletSigned0_i18n_id.jar
- Additional file 2/JmolAppletSigned0_i18n_it.jar
- Additional file 2/JmolAppletSigned0_i18n_ko.jar
- Additional file 2/JmolAppletSigned0_i18n_nb.jar
- Additional file 2/JmolAppletSigned0_i18n_nl.jar
- Additional file 2/JmolAppletSigned0_i18n_oc.jar
- Additional file 2/JmolAppletSigned0_i18n_pl.jar
- Additional file 2/JmolAppletSigned0_i18n_pt.jar
- Additional file 2/JmolAppletSigned0_i18n_pt_BR.jar
- Additional file 2/JmolAppletSigned0_i18n_ru.jar
- Additional file 2/JmolAppletSigned0_i18n_sl.jar
- Additional file 2/JmolAppletSigned0_i18n_sv.jar
- Additional file 2/JmolAppletSigned0_i18n_ta.jar
- Additional file 2/JmolAppletSigned0_i18n_tr.jar
- Additional file 2/JmolAppletSigned0_i18n_uk.jar
- Additional file 2/JmolAppletSigned0_i18n_zh_CN.jar
- Additional file 2/JmolAppletSigned0_i18n_zh_TW.jar
- Additional file 2/JmolAppletSigned0_Minimize.jar
- Additional file 2/JmolAppletSigned0_MultiTouch.jar
- Additional file 2/JmolAppletSigned0_Popup.jar
- Additional file 2/JmolAppletSigned0_ReadersCifPdb.jar
- Additional file 2/JmolAppletSigned0_ReadersMolXyz.jar
- Additional file 2/JmolAppletSigned0_ReadersMore.jar
- Additional file 2/JmolAppletSigned0_ReadersQuantum.jar
- Additional file 2/JmolAppletSigned0_ReadersSimple.jar
- Additional file 2/JmolAppletSigned0_ReadersXml.jar
- Additional file 2/JmolAppletSigned0_ReadersXtal.jar
- Additional file 2/JmolAppletSigned0_ShapeBio.jar
- Additional file 2/JmolAppletSigned0_ShapeSpecial.jar
- Additional file 2/JmolAppletSigned0_ShapeSurface.jar
- Additional file 2/JmolAppletSigned0_Smiles.jar
- Additional file 2/JmolAppletSigned0_Symmetry.jar
- Additional file 2/JmolData.jar
- Additional file 2/Thumbs.db
- Additional file 2/Z-AT-6-311.mol2
- Additional file 2/z-at-bcp.mol2
- Additional file 2/Z-AT-ECD.log
- Additional file 2/Z-AT-ECD.svg
- Additional file 2/Z-AT-single.svg
- Additional file 2/Z-AT.mol2
- Additional file 2/Z-CG-6-311.mol2
- Additional file 2/Z-CG-single.svg
- Additional file 2/Z-CG.mol2
- Additional file 2/Z-CG.svg
- Additional file 2/z-dna-ecd.svg
- Additional file 2/Z-DNA.cml
